# Supplementary material for: Re-programming mouse liver-resident invariant natural killer T cells for suppressing hepatic and diabetogenic autoimmunity
Source: Nat Commun. 2022 Jun 7;13:3279. doi: 10.1038/s41467-022-30759-w (PMC9174212; doi:10.1038/s41467-022-30759-w)
Supplement: Supplementary file 3 — Supplementary Data 1 [file 41467_2022_30759_MOESM3_ESM.xlsx]

## Sheet: Table
NKT subset	Gene	Mean NKTC	SD NKTC	Mean NKTT	SD NKTT
NKT1	Klrb1c	41.7201	13.6	29.7991	14.3278
NKT1	Fgl2	486.035	128.606	772.725	136.372
NKT1	Stat4	105.546	24.3413	106.066	10.7799
NKT1	Pik3ap1	35.8138	7.75199	43.1084	4.7617
NKT1	Il4ra	898.384	782.237	271.819	124.772
NKT1	Ms4a4b	438.738	198.944	421.149	50.4306
NKT1	Ctsd	910.004	90.7412	1175.29	78.2887
NKT1	Nkg7	702.803	128.301	605.5	129.778
NKT1	Gimap6	865.93	169.186	894.546	240.044
NKT1	Pglyrp1	82.9319	62.0412	79.2936	12.1381
NKT1	Gimap4	593.504	226.846	869.638	209.732
NKT1	Ly6c2	3.90075	5.07001	5.06596	8.29995
NKT1	Gimap3	752.653	293.842	1033.81	235.638
NKT1	Arsb	339.01	25.5259	188.765	62.5106
NKT1	Cd2	367.647	67.605	331.407	31.8766
NKT1	Cxcr3	174.317	84.4541	139.451	32.1109
NKT1	Gimap5	87.0748	18.9833	110.689	9.98245
NKT1	Klra1	42.0579	5.93865	109.484	46.7791
NKT1	Rgs3	240.988	104.145	233.651	20.353
NKT1	Tbx21	282.874	86.3222	348.552	113.544
NKT1	Ifitm2	74.9452	63.5665	22.72	29.0929
NKT1	Hs3st3b1	108.126	36.0371	27.1204	12.7139
NKT1	Klf3	80.1251	4.16221	44.9433	18.8423
NKT1	Emid1	31.0163	9.81899	13.3638	6.10531
NKT1	Bcl2	243.998	78.6307	208.049	55.3992
NKT1	Il21r	584.627	445.538	243.755	83.4479
NKT1	Samd3	19.0044	6.83749	11.9281	5.52391
NKT1	Sytl2	152.657	45.0332	142.963	3.80366
NKT1	Gpr174	53.6135	14.5946	176.089	56.7402
NKT1	Gramd3	287.568	163.937	49.2776	28.5499
NKT1	Malt1	175.882	87.0128	83.6301	16.0575
NKT1	Itm2a	18.8963	0.796415	40.0059	10.3078
NKT1	Trf	66.669	29.4325	42.2739	38.4625
NKT1	Gimap7	200.968	89.0038	375.481	98.6035
NKT1	Nmnat2	5.02724	3.99469	4.01731	0.708
NKT1	Atp8a2	42.811	22.7941	51.4807	11.6753
NKT1	Adora2a	122.088	15.5754	98.2263	17.3974
NKT1	Rnf144b	2.47611	1.43362	4.12371	0.775611
NKT1	Hsf4	5.35278	1.59421	3.62987	0.222975
NKT1	Tbc1d16	10.8072	4.11533	4.70066	1.32043
NKT1	Maml2	16.6952	4.11461	24.3015	7.75916
NKT1	Ptprj	50.1337	7.25067	52.9528	9.16939
NKT1	Sh3pxd2a	35.1024	10.9098	18.2497	5.30419
NKT1	Hrh4	0.901176	0.0885239	0.455679	0.233276
NKT1	H2-K1	1965.82	149.889	1992.89	358.626
NKT1	Il2rb	1640.54	268.658	930.487	187.273
NKT1	H2-D1	3890.04	263.941	4529.22	773.901
NKT1	B4galnt1	347.336	29.361	274.141	21.9065
NKT1	AW112010	473.844	190.632	901.486	341.361
NKT1	Ly9	209.575	73.9452	220.87	16.0907
NKT1	Ctsw	646.755	113.476	460.51	38.725
NKT1	Fcer1g	41.8827	21.4344	46.782	31.225
NKT1	Gzmb	480.569	59.4306	765.914	228.072
NKT1	Gzma	75.3503	33.7123	575.788	295.65
NKT1	Ptprc	1466.22	285.421	1435.43	147.704
NKT1	Ccl5	407.024	8.15806	962.727	492.629
NKT1	Zyx	397.266	84.8953	421.752	112.247
NKT1	Gimap1	109.913	43.0995	178.739	33.3809
NKT1	Klrd1	41.5089	9.81149	58.3036	24.5004
NKT1	Pdcd4	272.559	54.1651	256.601	23.5856
NKT1	Cd48	109.977	39.4096	150.444	18.9621
NKT1	Tnfrsf18	159.51	19.5663	207.77	54.9217
NKT1	H2-Q7	695.819	106.988	804.911	188.325
NKT1	Neurl3	251.367	218.855	82.9658	41.5698
NKT1	Zfp36l2	1857.71	269.437	1657.21	586.045
NKT1	Cln3	38.1103	20.7253	41.0149	4.07147
NKT1	Ccr8	60.4253	20.6265	14.2261	8.84907
NKT1	Klrk1	323.56	89.8582	379.791	137.171
NKT1	Xcl1	782.108	302.098	312.683	180.4
NKT1	Klra5	163.586	29.3327	282.369	120.975
NKT1	Txnip	858.365	123.355	576.585	142.38
NKT1	Klrc1	51.4065	10.511	88.3404	31.4022
NKT1	Chsy1	272.92	72.0572	254.245	75.9205
NKT1	Card6	67.2818	20.0487	58.5185	7.57664
NKT1	Klra9	17.4543	3.91931	57.0689	25.346
NKT1	Sh2d3c	100.74	59.4274	142.765	14.4305
NKT1	Litaf	342.7	263.907	155.007	124.365
NKT1	Clec2d	63.7933	31.0153	184.619	48.4393
NKT1	Pitpnc1	122.289	15.7028	129.471	12.2121
NKT1	Slfn8	49.4269	22.405	64.3799	10.5185
NKT1	Pde2a	122.659	43.2879	135.437	27.3842
NKT1	Coro2a	235.674	93.08	157.15	4.67431
NKT1	Padi2	253.909	37.3432	129.651	28.3813
NKT1	Gbp6	123.041	48.4642	223.293	120.265
NKT1	Fasl	181.883	46.0956	189.418	140.631
NKT1	Il12rb2	109.746	28.7613	48.8989	9.4876
NKT1	Klre1	41.6332	18.5375	73.6923	13.8213
NKT1	Pim1	1158.14	218.717	817.85	67.3753
NKT1	Serpinb9	188.194	64.6083	80.0375	60.8143
NKT1	Hvcn1	18.423	8.27385	10.4287	3.98477
NKT1	Gimap8	200.513	109.24	262.755	47.3016
NKT1	Slamf7	94.5945	20.0519	65.7993	31.2674
NKT1	Gbp9	50.6726	24.9228	85.7028	25.9921
NKT1	Ctla2a	352.664	21.8426	202.401	74.9036
NKT1	Ahnak	790.892	146.947	1567.4	700.597
NKT1	Dopey2	71.6581	25.0573	74.6054	7.43699
NKT1	Itgb1	478.095	95.4995	623.385	31.5612
NKT1	Dennd4a	197.408	122.208	77.2247	37.301
NKT1	Ppp3cc	115.951	24.473	102.096	4.95102
NKT1	Nlrc5	105.161	30.5672	159.407	45.84
NKT1	Nr3c1	296.633	136.067	167.397	43.8141
NKT1	Ifit3	19.8169	6.8702	16.7684	10.1104
NKT1	Cd160	50.9847	19.8587	72.3062	31.5216
NKT1	Il18rap	189.58	42.7261	83.9816	35.2997
NKT1	Il10rb	72.3161	21.5863	68.3855	2.14814
NKT1	Sidt1	52.0151	11.1499	26.765	7.49025
NKT1	Tnfrsf1a	69.0422	10.3129	64.3115	22.0388
NKT1	Ifitm3	61.4893	56.57	21.7311	28.3799
NKT1	Gm12250	12.9682	6.52711	18.7323	9.84833
NKT1	Cpne7	7.1444	2.10954	11.0967	0.804287
NKT1	Slc2a3	181.274	29.8988	147.638	48.4096
NKT1	Cblb	124.566	28.5349	128.645	20.694
NKT1	Sos2	53.311	5.69823	38.7961	4.1936
NKT1	Vopp1	91.1198	11.2783	117.969	21.3958
NKT1	Cdh1	150.405	19.1676	22.4663	6.68877
NKT1	Pvr	30.7583	2.87092	14.9798	4.04909
NKT1	Tnfsf10	69.9123	28.1889	57.2877	14.3048
NKT1	Camk2b	3.13531	1.16884	4.67726	0.396873
NKT1	Gm4759	194.099	119.426	248.001	83.0611
NKT1	Spry2	76.7087	19.078	67.52	44.6515
NKT1	Atn1	124.81	47.042	69.3993	6.74031
NKT1	Ppm1j	47.2666	14.6875	41.159	5.83238
NKT1	Klra3	1.33324	0.869009	4.11688	2.37628
NKT1	2900026A02Rik	5.03894	2.17923	11.8526	6.11389
NKT1	Arap3	7.48945	2.87224	10.6441	5.58514
NKT1	Klra7	1.43573	0.527376	8.10217	1.36203
NKT1	Gbp8	52.4619	23.5084	129.461	36.5265
NKT1	Zbtb38	57.3282	14.5201	65.6944	22.8976
NKT1	Prf1	51.58	9.46613	55.3178	8.22837
NKT1	Zfp961	5.87298	2.19467	7.29606	0.306307
NKT1	Lyst	332.139	136.244	123.42	17.582
NKT1	Sulf2	102.56	21.9024	29.376	13.3744
NKT1	Dedd2	99.8277	22.245	99.9143	18.7783
NKT1	Entpd1	73.9601	21.086	160.803	30.9694
NKT1	Kcnq5	4.7829	1.49514	5.29048	0.924995
NKT1	Rcn1	31.7968	7.77688	29.8177	6.17101
NKT1	Enpp1	13.2115	0.517264	33.4056	8.37943
NKT1	AW011738	12.3574	4.75451	31.8254	7.19037
NKT1	Lst1	3.17969	4.58683	4.0722	4.80401
NKT1	Arl4d	21.7226	5.80019	37.1822	7.06814
NKT1	Ifng	715.06	211.293	1143.75	571.063
NKT1	Slc28a2	54.8156	19.0987	71.3139	8.58037
NKT1	Eif2ak3	52.9719	20.2623	35.2405	7.084
NKT1	St8sia4	109.443	29.9896	90.5221	33.916
NKT1	Lat2	5.62543	3.33177	16.7812	12.8011
NKT1	Cish	363.265	92.2785	299.929	44.9767
NKT1	Trim30d	8.02254	2.52953	7.79616	0.783187
NKT1	Klrc2	49.7387	11.6569	75.5819	20.0058
NKT1	Gzmc	25.9861	1.37087	6.22965	2.58049
NKT1	Pogk	27.2564	1.33216	26.2927	4.60663
NKT1	Gem	234.394	10.8256	238.576	87.5546
NKT1	Klrc3	14.4159	4.27048	21.7067	7.00131
NKT1	H2-Q6	736.156	76.8792	754.345	101.902
NKT1	Gbp5	39.9214	23.9693	34.7236	11.8607
NKT1	Tsc22d3	358.724	77.7202	455.261	290.58
NKT1	Pou6f1	18.2727	9.24136	14.3412	5.78041
NKT1	Sgsh	18.7045	8.01428	22.1025	2.19883
NKT1	Pde4a	8.71663	3.39452	5.09424	1.37814
NKT1	Itga1	116.231	33.4958	108.943	18.6236
NKT1	Hopx	69.9381	29.8658	62.0327	9.46884
NKT1	Sgk1	64.5353	9.07784	106.668	17.6134
NKT1	Ms4a4c	16.0605	18.6009	7.4779	8.92026
NKT1	Anxa1	245.867	186.755	105.643	68.0443
NKT1	Nod1	90.2097	27.7426	53.3152	9.46712
NKT1	Tyrobp	35.5139	46.4822	54.8314	67.7929
NKT1	Sntb2	59.0145	23.976	51.9734	7.49367
NKT1	Arrdc3	27.2811	10.9622	41.3561	13.9238
NKT1	Rundc3b	5.76473	2.17096	4.12843	1.39489
NKT1	Klra10	10.4225	2.10277	33.0753	16.2934
NKT1	Klri2	140.076	11.4208	109.132	34.0061
NKT1	Cldnd2	0.270676	0.244148	0.586613	0.0154093
NKT1	Ern1	78.4006	43.9214	25.3368	1.69783
NKT1	Mctp2	47.5835	8.20678	20.4694	10.1529
NKT1	Crim1	73.5388	26.2765	51.8744	7.20463
NKT1	Fmo5	7.5692	2.61382	8.63979	2.44582
NKT1	Gm12216	4.12439	2.04076	4.86253	0.819738
NKT1	Baz2b	8.21811	1.92142	5.67329	1.18043
NKT1	Ccrl2	162.263	87.3798	275.595	95.3956
NKT1	Abcb1a	62.1263	18.3328	45.4555	5.15825
NKT1	Fgr	18.8092	16.4943	21.2225	16.5362
NKT1	Il10ra	46.3187	11.8067	70.4651	10.4796
NKT1	Ust	18.4989	3.10915	6.64026	1.35285
NKT1	Ly75	24.2894	3.31757	36.6822	7.14183
NKT1	Dse	54.6543	20.9301	34.2459	5.36292
NKT1	Soat2	5.43989	2.87813	4.97502	2.4063
NKT1	Sdcbp2	0.767832	0.256151	25.3583	6.83449
NKT1	Cd244	10.2299	2.73859	22.9123	13.2761
NKT1	Ifitm1	23.0792	33.7695	3.68913	5.32119
NKT1	Pam	9.96522	2.05065	2.48401	1.3076
NKT1	Hip1	28.0118	11.6193	45.1589	10.7587
NKT1	Kcnj8	31.1927	6.91289	15.6567	4.67411
NKT1	Fcgr3	12.4394	19.3833	10.2715	13.8542
NKT1	Ms4a6c	16.903	23.3422	15.2921	16.8484
NKT1	Dapk2	23.7945	4.67311	17.0431	0.748862
NKT1	Wscd2	3.65799	0.530314	5.79889	1.30316
NKT1	Atp10d	33.4169	6.62546	34.0579	5.21421
NKT1	Mx1	10.1875	6.02655	19.8566	6.96558
NKT1	Chrne	1.73768	1.72106	0.86688	0.527588
NKT1	Frmd4b	167.06	60.5934	44.9786	12.0043
NKT1	Ms4a6d	26.9892	21.4688	26.9755	3.01917
NKT1	Baiap3	1.35505	0.107493	1.3056	0.395737
NKT1	Apol9b	3.84408	0.288626	0.830828	0.386041
NKT1	Tigit	16.8998	9.64815	166.196	72.5393
NKT1	Itga2	6.80907	0.820887	13.6997	6.10706
NKT1	Igf2bp2	1.13612	0.228008	0.530721	0.230513
NKT1	Ldlr	55.541	9.29957	43.6529	16.4293
NKT1	Tgfa	11.7889	4.89228	1.59195	0.447378
NKT1	Klrb1a	7.32198	1.17676	11.4158	8.08307
NKT1	Plekhm3	21.5198	2.379	24.1421	3.58504
NKT1	Fam19a3	17.8262	6.79089	9.70056	2.18222
NKT1	Lrrk1	24.1388	16.7099	32.8192	10.3172
NKT1	Fam129b	7.29087	1.81169	7.96545	9.03777
NKT1	Unc5cl	10.3935	4.95885	22.3328	0.572603
NKT1	Qrfp	6.65252	0.346272	3.72492	1.35128
NKT1	Slc9a7	4.1428	0.684455	4.28724	1.73074
NKT1	Icosl	29.3674	11.6447	14.3229	4.83872
NKT1	Serpina3f	53.9305	37.9577	145.729	74.1938
NKT1	Fgd5	19.1595	1.78514	8.73864	4.04538
NKT1	Armc2	1.88285	1.52047	2.64987	0.758842
NKT1	Setbp1	26.6259	16.694	17.2412	4.46574
NKT1	Tmem163	1.70549	0.23111	13.6749	1.53814
NKT1	Akr1c13	14.7091	4.4071	9.50971	0.694875
NKT1	Gas7	24.4206	5.97251	38.2786	6.8937
NKT1	Fibcd1	3.79488	2.64103	0.948591	0.431373
NKT1	B3galt5	23.623	2.13329	6.91983	3.20585
NKT1	Ccr5	87.4062	16.9757	249.494	88.3763
NKT1	Kif13b	23.7498	3.10568	32.7113	13.3792
NKT1	Reck	8.96186	1.46109	3.30391	0.309348
NKT1	Fzd5	33.2079	8.70211	34.8398	12.7066
NKT1	Ncald	10.8814	5.03879	4.93585	0.856782
NKT1	Naip2	24.2023	8.9728	28.4948	1.5654
NKT1	Rasgef1a	1.4741	0.959904	7.92369	2.08204
NKT1	Wscd1	5.65855	2.20729	3.2487	0.278464
NKT1	Armc9	2.83682	1.09475	1.70555	0.472834
NKT1	Cd22	4.70727	2.18661	8.86554	2.71729
NKT1	Tmem37	9.76044	2.46902	8.99892	0.90863
NKT1	Glis3	6.70497	2.66448	3.63502	0.573128
NKT1	Zfyve28	11.6451	7.31948	5.0018	1.22895
NKT1	Tjp1	18.4908	2.93561	6.13749	2.72765
NKT1	Rnf216	8.91962	2.52353	32.4785	5.57238
NKT1	Asb2	122.254	50.9898	154.496	54.755
NKT1	Pygl	26.3097	29.0104	10.8	12.8521
NKT1	Rragd	2.29817	1.65278	0.930915	0.384825
NKT1	Acoxl	0.131229	0.114796	0.467963	0.282349
NKT1	5430427O19Rik	8.06866	2.71009	9.08467	1.59492
NKT1	Gcm2	2.69694	1.44077	0.750997	0.803551
NKT2	Irf4	100.275	8.25484	237.62	54.8135
NKT2	Cenpf	0.787119	0.523963	1.99175	1.5807
NKT2	Tgm3	0.191967	0.220846	0.0957096	0.106242
NKT2	Cd4	202.749	75.3292	978.577	452.814
NKT2	Plac8	472.736	523.041	80.2422	63.1722
NKT2	Lef1	54.1466	12.4258	20.6049	4.86152
NKT2	Slamf6	26.0998	11.2121	66.2763	1.80245
NKT2	Steap3	1.58514	1.41516	0.850087	1.05701
NKT2	Cd81	5.20973	5.50227	11.4512	5.08155
NKT2	Csf1	96.1798	90.7773	376.223	200.298
NKT2	A430093F15Rik	1.25352	0.190773	18.2398	5.41082
NKT2	St8sia6	2.78179	1.21748	1.96962	1.70803
NKT2	P2rx7	101.43	36.6992	121.36	35.1309
NKT2	Il1rl2	3.66491	0.444598	2.8152	0.252384
NKT2	Iigp1	15.448	9.38384	24.8291	14.5744
NKT2	Gabrr2	0.249719	0.223678	0.153222	0.0459436
NKT2	H2-Ob	2.80071	1.4039	4.06412	1.89872
NKT2	Tubb5	503.547	13.8157	468.807	85.5124
NKT2	Cox7a2	106.924	28.5502	86.2389	4.74532
NKT2	Pcna	119.953	29.2669	86.7898	22.7616
NKT2	Igfbp4	25.0843	28.0724	7.307	8.06337
NKT2	Atp5k	53.2542	16.4629	47.9496	6.66787
NKT2	Zbtb16	102.878	37.217	257.948	108.787
NKT2	Asf1b	10.3756	6.82929	13.4788	7.03282
NKT2	Csrp1	43.31	9.35917	61.6126	12.6678
NKT2	Tesc	40.2128	5.99628	34.0451	1.56171
NKT2	Ube2s	231.801	80.0044	200.931	35.9918
NKT2	Ccr4	13.2355	3.89448	24.4396	10.9243
NKT2	Mki67	14.944	9.7809	26.7354	9.92403
NKT2	Top2a	21.8736	17.8916	32.1795	22.3074
NKT2	Ube2c	4.51853	5.67716	10.4781	11.4528
NKT2	Hmgn2	92.8993	72.4891	55.5794	21.5954
NKT2	St13	155.705	39.845	189.443	88.2127
NKT2	Tox	16.3731	0.842879	47.8168	5.80239
NKT2	Samd1	28.6691	4.66647	26.4416	5.21727
NKT2	Tkt	230.126	82.3263	172.537	37.08
NKT2	Drosha	20.8959	1.86161	21.3472	4.56224
NKT2	Adh1	14.312	13.4114	4.87911	3.59871
NKT2	Ccr7	30.9563	15.5704	27.1118	11.1645
NKT2	Lig1	32.335	2.89633	26.938	9.69508
NKT2	Gmnn	9.02996	7.87286	5.29702	1.81394
NKT2	Mrps6	12.0438	1.82347	23.247	6.50415
NKT2	Ccna2	8.10686	10.9597	15.1454	16.2461
NKT2	Cdca3	5.36232	6.26737	4.95178	4.63833
NKT2	Ccnf	1.61631	1.73219	1.13973	0.711115
NKT2	Heg1	35.6078	11.4587	40.9409	7.31956
NKT2	Cenpa	22.0432	8.24337	38.6386	7.3379
NKT2	Cks1b	10.1969	10.8871	5.56971	3.50153
NKT2	Cdc25b	13.9124	2.88692	42.1258	11.5107
NKT2	Foxm1	6.06211	2.42818	8.19977	4.86755
NKT2	Treml2	15.4318	11.2638	4.75894	3.13834
NKT2	Ncapd2	17.8284	3.46337	23.7609	3.28976
NKT2	Slc7a5	56.7971	32.4168	30.6603	15.1704
NKT2	Kif11	6.20575	4.36094	9.12273	6.63677
NKT2	Gcsh	9.78788	6.65661	4.61171	0.819994
NKT2	Ccnb2	6.50779	8.22345	10.4587	10.7077
NKT2	Rrm2	23.6099	28.5872	23.1824	15.0629
NKT2	Ccr9	69.6043	24.0571	7.43911	9.86785
NKT2	Il13	5.85561	0.656148	1.91227	1.32581
NKT2	Vdr	3.60758	1.87193	160.185	100.38
NKT2	Nasp	85.9744	40.9859	47.0515	10.6326
NKT2	Tiam1	9.27782	5.7984	8.32244	4.1303
NKT2	Il6ra	3.81185	3.7706	11.4872	12.3487
NKT2	Cdca8	6.18048	6.18595	7.44391	6.44611
NKT2	Cdk2	16.7884	3.65932	16.0917	5.61793
NKT2	Ccne1	4.66227	2.76749	5.66505	3.68019
NKT2	Gypc	22.1726	2.89624	33.7768	3.35926
NKT2	Rfc3	9.52848	3.33123	10.05	1.8501
NKT2	Fbxo5	2.83795	0.916424	4.20735	1.30367
NKT2	Dut	32.26	22.1526	31.604	6.34952
NKT2	Cdc20	10.9961	10.7113	9.0069	7.38946
NKT2	Kcnn4	71.5551	32.4049	20.7083	5.73054
NKT2	Ezh2	11.7345	3.75068	22.8286	1.59215
NKT2	Ckap2l	3.21066	2.74511	3.34071	3.38448
NKT2	Ndc80	3.26302	2.16257	4.4065	2.95716
NKT2	Phgdh	41.5743	19.6457	29.1773	2.83887
NKT2	Pafah1b3	4.80805	1.04336	9.13748	3.03823
NKT2	Cks2	33.2909	12.4855	20.0678	9.02843
NKT2	Cdca7	9.86016	12.009	7.86635	3.06003
NKT2	Tacc3	13.7094	15.2782	12.5668	11.3222
NKT2	Cdc45	9.98738	10.4643	4.66543	2.55129
NKT2	Hivep3	18.9552	2.60268	35.0427	6.29877
NKT2	Cdkn3	0.835095	1.36491	1.95122	1.86589
NKT2	Nme4	1.01536	1.58643	0.235353	0.0877181
NKT2	E2f8	2.39019	2.90557	2.15558	2.11177
NKT2	Id3	6.30733	1.73682	21.0174	24.3896
NKT2	Prim2	19.9084	6.69758	17.0301	2.75643
NKT2	Gfer	9.8433	1.44644	8.33916	2.22131
NKT2	Cenpp	1.31486	1.13658	0.736056	0.557419
NKT2	Spc25	2.09266	2.80862	2.02713	0.973658
NKT2	Nrgn	2.13683	0.727619	5.04112	3.2369
NKT2	Cd200	0.450613	0.296779	11.1348	3.23021
NKT2	Rfc4	11.2203	5.33746	8.11969	2.32215
NKT2	E2f2	6.36624	4.45532	16.4207	7.63375
NKT2	Sell	42.3583	62.0455	22.9426	24.0802
NKT2	Cdca5	4.76516	4.56145	4.25721	2.88462
NKT2	Dbf4	20.2581	10.8215	14.5759	4.58751
NKT2	Ets2	85.5714	33.4237	87.976	37.4742
NKT2	Ntrk3	8.2487	1.78074	2.19222	0.412366
NKT2	Clspn	2.21537	0.738559	2.90931	2.06801
NKT2	Nuf2	3.91145	4.87524	3.49012	3.16323
NKT2	Psmg1	10.6273	5.13806	5.13772	1.23856
NKT2	Ass1	28.2779	12.9422	41.1594	7.40639
NKT2	Dtl	7.51201	3.57322	9.08126	5.06359
NKT2	Kif20a	4.2182	4.53297	5.03373	4.13986
NKT2	Cep55	3.00612	3.08357	8.18727	7.05295
NKT2	Ccnb1	3.1608	5.11286	3.47856	3.02302
NKT2	Mcm10	3.19643	3.31175	2.58901	2.01463
NKT2	Neil3	1.08412	1.36002	0.973501	0.654544
NKT2	Ccne2	2.53401	1.44293	1.59937	0.716676
NKT2	Nipal1	0.894688	0.128136	12.2236	5.59359
NKT2	Aff3	2.21856	0.183853	2.80748	1.09357
NKT2	Dlgap5	5.03925	3.86776	3.67522	1.37615
NKT2	Pdlim4	0.528191	0.83386	0.538172	0.758948
NKT2	Tpst1	2.50778	1.07774	2.54813	1.74935
NKT2	Rad51ap1	3.32974	4.64491	2.02833	1.65642
NKT2	Kif2c	1.2514	1.44956	1.99389	1.955
NKT2	Rfc5	14.4796	8.28531	8.61458	2.23488
NKT2	Lztfl1	17.4476	2.90422	10.7792	1.56452
NKT2	Themis	69.8466	37.9334	23.2321	8.32066
NKT2	Pole	7.92213	0.628148	5.27053	2.88882
NKT2	Kif15	3.3729	3.29924	2.95503	1.95106
NKT2	Wfikkn2	0.32049	0.205678	0.713244	0.295016
NKT2	Pbk	3.41343	5.05587	1.24472	0.778471
NKT2	Cdca2	1.58053	1.38502	2.18214	1.15148
NKT2	Esco2	1.08077	0.780961	1.42458	1.53618
NKT2	Eme1	0.883891	0.803938	0.725896	0.379901
NKT2	Cep76	17.7803	2.95111	18.0461	1.37381
NKT2	Cenpk	1.43996	1.40998	0.873799	0.474807
NKT2	Cd74	213.675	131.052	558.293	654.687
NKT2	Ncapg	2.31068	2.07695	4.26509	4.10483
NKT2	Mybl2	3.83632	4.11935	2.62844	2.15842
NKT2	Insl6	4.46442	1.29622	10.2286	4.44757
NKT2	Il4	17.5375	8.69297	129.521	82.8153
NKT2	Akr1c18	0.0466053	0.0586811	0.185703	0.257802
NKT2	Zwilch	2.48909	2.30802	1.16464	0.402086
NKT2	Plscr3	8.72336	5.54568	8.02333	2.91105
NKT2	Tirap	3.05052	1.23235	2.00038	1.22979
NKT2	Sccpdh	2.59461	1.36199	98.5866	62.318
NKT2	Kif18b	1.19359	0.749194	1.85231	1.78487
NKT2	Rad51	5.90468	5.07645	4.97988	3.45537
NKT2	Trip13	3.76464	5.1826	2.04846	1.17433
NKT2	Cenpl	27.3363	8.72312	22.6377	9.60766
NKT2	Hmmr	2.38446	3.37829	3.51899	2.78701
NKT2	Spag5	3.37099	4.16835	3.68575	2.93436
NKT2	Ect2	4.16962	3.35946	4.4821	2.0912
NKT2	Bub1b	5.83318	6.25116	8.55337	8.44275
NKT2	Ptgir	3.05001	1.01546	3.52262	1.20241
NKT2	Lsm5	11.7648	1.91632	9.9078	0.437224
NKT2	Akap6	0.072313	0.125077	0.0507333	0.0438588
NKT2	Phf19	7.12162	0.492399	8.54591	1.84418
NKT2	Melk	2.33289	1.71608	2.75914	0.59179
NKT2	Stil	1.61421	1.17219	2.32819	2.00572
NKT2	Als2	13.3115	2.50711	17.8672	1.55666
NKT2	Atad5	4.72607	1.21855	3.45621	0.594003
NKT2	C330027C09Rik	4.66785	4.94137	5.04046	2.96698
NKT2	Slc15a1	0.428884	0.239361	0.025118	0.0433325
NKT2	Tnfsf11	29.834	12.4664	16.5286	5.47942
NKT2	Pak1	7.54102	6.99591	5.41987	7.28254
NKT2	Fcrl1	0.854144	0.453143	2.30982	0.655787
NKT2	Lhpp	4.82434	2.09395	1.33755	0.693178
NKT2	Bard1	2.54425	0.219464	3.12667	1.61966
NKT2	Kif18a	2.81893	0.568135	2.78886	1.25441
NKT2	Arhgap11a	6.61813	2.27188	10.2784	4.86636
NKT2	Mtbp	5.28635	2.58151	9.99183	2.45566
NKT2	Fmnl3	43.1371	19.6438	33.4767	10.8283
NKT2	Psmc3ip	5.75724	3.30075	4.26129	0.623169
NKT2	Smo	2.39393	4.04794	0.58327	0.274728
NKT2	Espl1	2.0632	1.45448	3.33888	2.6732
NKT2	Ncapg2	4.45828	2.078	5.55592	4.48431
NKT2	Pstpip2	1.52481	1.59736	0.880442	1.24127
NKT2	Rps6ka2	2.60173	2.01843	3.05104	1.20005
NKT2	Slc16a1	38.9744	8.65861	49.9986	16.6262
NKT2	Arhgap19	7.97495	8.40878	5.43192	1.74512
NKT2	BC055324	2.19397	1.94933	1.53899	0.294613
NKT2	Hc	0.132918	0.0988946	0.120091	0.20783
NKT2	Cxcr5	5.85879	2.94296	5.00879	1.51951
NKT2	Tmie	0.404955	0.47174	1.13016	0.518225
NKT2	Art2a-ps	10.9243	6.82607	32.0076	6.37941
NKT2	Fanca	1.29622	1.3042	0.913625	0.644735
NKT2	D430020J02Rik	0.863216	0.550606	1.53023	0.13134
NKT2	Nos1	0.0542597	0.0938073	0.263385	0.188947
NKT2	Aspm	1.49116	0.935495	2.27357	1.96541
NKT2	Lrig1	16.7574	2.09026	1.95136	0.441703
NKT2	Fgf18	0.0906186	0.0589769	2.04959	1.07887
NKT2	Hap1	0.0525703	0.0908813	0.315678	0.197095
NKT2	Igfbp7	1.32972	1.67278	6.37882	9.46795
NKT2	Pck2	15.4709	3.10596	33.0495	9.94411
NKT2	Fbln1	0.121722	0.107201	0.0300976	0.0519574
NKT2	Nsg1	0.0900493	0.155797	0.250491	0.172529
NKT2	Ppic	6.1559	10.2886	0.709565	0.15514
NKT2	Mpp2	1.20827	0.268051	3.84095	0.676502
NKT2	Ttk	1.07054	1.42073	0.582632	0.648221
NKT2	Brip1	2.55794	0.461898	1.1925	0.658451
NKT2	Pif1	0.502231	0.808871	1.10614	0.924119
NKT2	Ly6k	0.399971	0.370646	0.059869	0.103523
NKT2	Armc3	1.20477	0.10723	0.688915	0.237661
NKT2	Bambi-ps1	1.68933	0.431608	2.00373	0.558218
NKT2	Sgk3	5.25585	7.08971	4.33746	6.17907
NKT2	Cntrob	9.4381	1.85563	14.3328	2.61373
NKT2	Rad54l	3.09581	2.93946	2.7219	2.15984
NKT2	Gm5424	69.2729	32.5149	85.336	9.88929
NKT2	Bub1	5.56591	8.15053	3.60968	2.96581
NKT2	Troap	0.474239	0.480843	0.975158	0.679629
NKT2	Iqgap3	0.970063	1.39812	0.650498	0.709861
NKT2	Perp	1.9322	1.34765	16.7932	4.50763
NKT2	Cdc25c	0.275446	0.397583	0.921047	0.497135
NKT2	Alpl	0.192404	0.178265	0.710242	0.548217
NKT2	Oaf	1.10138	1.35278	2.11482	2.89731
NKT2	Art2b	131.278	82.7472	216.833	77.3624
NKT2	Adcy6	1.02957	0.422271	1.0608	0.757935
NKT2	2010204K13Rik	0.663532	0.105113	0.329515	0.288624
NKT2	Il21	0.666885	0.567827	203.878	112.098
NKT2	Gas2l3	1.11109	0.936437	3.59041	2.78551
NKT2	Smpdl3b	1.42284	1.91484	1.50978	1.25987
NKT2	Brca2	2.76535	0.575604	2.30436	0.279912
NKT2	Ikzf4	2.38481	0.485824	2.01974	0.242716
NKT2	Vangl2	0.267773	0.21459	1.13279	0.361957
NKT2	Ier3	20.8548	9.14446	20.6197	12.3131
NKT2	Nek2	1.88129	1.67322	3.8915	4.90851
NKT2	Ercc6l	5.15012	1.4901	7.84283	2.21436
NKT2	Rtkn2	0.141122	0.0647809	0.534495	0.581029
NKT2	Alms1	3.1191	0.230546	5.39328	2.15954
NKT2	Exo1	2.40576	2.50053	0.748777	0.594203
NKT2	Lad1	0.107097	0.101691	0.150088	0.259787
NKT2	Fancd2	2.29788	1.99328	1.22821	0.696056
NKT2	Fam81a	0.0260602	0.0271491	0.0936244	0.121265
NKT2	Mctp1	2.52664	4.09708	1.38691	2.22943
NKT2	Mastl	0.206206	0.102656	1.01291	0.958501
NKT2	Prr5	0.655138	0.654413	1.74312	1.51109
NKT2	Padi3	0.10618	0.144609	0.10057	0.132159
NKT2	Cldn10	0.118704	0.205429	0.133449	0.152732
NKT2	Bcam	0.0181532	0.0312691	0.145507	0.186281
NKT2	Polq	1.98468	0.449102	1.37965	0.730331
NKT2	Plaur	59.7159	33.2609	24.387	32.8173
NKT2	Atcay	0.204423	0.182718	10.7892	4.41107
NKT2	Recql4	1.37251	0.259663	0.593997	0.530596
NKT2	Tmem53	0.195396	0.172135	0.0001	0
NKT2	Serpine1	0.360327	0.338965	2.90092	3.25632
NKT2	Sox12	0.778405	0.687637	0.987419	0.39338
NKT2	Tmod1	0.0001	0	0.323818	0.158621
NKT2	Fam83d	9.15921	5.21276	6.83392	2.70533
NKT2	Rab15	0.174445	0.257984	0.110091	0.190511
NKT2	Parm1	0.178626	0.222113	0.527867	0.209818
NKT2	Kirrel3	0.072313	0.125077	0.109905	0.0962081
NKT2	Vsig2	0.0825533	0.142813	0.0001	0
NKT2	Tspan6	0.43151	0.0540711	0.130899	0.153923
NKT2	Tcf7l1	1.47779	0.445144	1.16237	0.256718
NKT2	Ak7	0.126725	0.110683	0.102561	0.177468
NKT2	5033406O09Rik	0.169366	0.253206	0.0967724	0.126605
NKT2	Hpse	6.7702	4.4011	11.9385	5.73932
NKT2	Orc1	5.87355	3.69029	1.38047	0.734744
NKT2	Dna2	2.97896	4.47925	2.04924	2.01185
NKT2	Padi1	0.334659	0.179405	0.304591	0.238174
NKT2	Hey1	3.83483	4.70629	1.95259	1.41728
NKT2	Xkr5	0.251636	0.139582	0.71554	0.194536
NKT2	Sh3bp4	3.19861	2.35435	3.00864	2.95436
NKT2	Stag3	0.10241	0.0837831	0.433329	0.512302
NKT2	Bcl2l14	0.00759577	0.012983	0.211955	0.128483
NKT2	Gadl1	0.0774109	0.0701119	0.133621	0.0910079
NKT2	Fancb	1.32597	1.40236	0.794936	0.439635
NKT2	Zcchc12	0.120032	0.207729	0.025118	0.0433325
NKT2	Adamts3	0.0181532	0.0312691	0.0684073	0.118312
NKT2	Dlk1	0.138402	0.167788	0.851447	0.852448
NKT2	Plk2	14.8197	0.7873	11.3537	5.20027
NKT2	Hes1	0.640519	0.375724	0.734478	0.925662
NKT2	Zfp536	1.08293	0.552984	0.956857	0.792406
NKT2	Fam84a	0.378812	0.227844	0.46321	0.285676
NKT2	Cyb561	2.29798	1.06749	0.362155	0.16198
NKT2	Khdrbs3	0.630436	0.564508	0.0952842	0.117245
NKT2	Ptprb	1.58151	1.66864	3.4452	5.3112
NKT2	Mybl1	0.272687	0.184518	0.407251	0.176497
NKT2	Homer2	0.17659	0.19722	0.169462	0.144464
NKT2	Lif	14.4406	7.74124	5.32121	5.82033
NKT2	Myo10	0.797634	0.212722	0.326993	0.399407
NKT2	Mtus1	33.8086	20.5154	11.2395	3.70089
NKT2	Gm973	0.343389	0.384691	0.297167	0.19567
NKT2	Padi4	4.69086	8.08571	1.36056	1.56369
NKT2	Ptpn14	0.167335	0.0537159	0.210721	0.233258
NKT2	Adarb1	1.61114	0.774672	2.27568	0.8732
NKT2	Phldb1	0.246266	0.215904	0.808095	0.277682
NKT2	Chrm4	0.0798088	0.119117	0.375861	0.313517
NKT2	Robo1	0.0271798	0.0469036	0.18946	0.17806
NKT2	Itga7	0.0350868	0.041775	0.432601	0.270065
NKT2	Nes	0.0692512	0.0838942	0.133449	0.152732
NKT2	Arhgap29	0.790454	0.0895065	0.433399	0.512162
NKT2	Plxnb2	3.07579	3.90427	5.86909	8.58546
NKT2	Irs1	0.091555	0.0842978	0.114287	0.0317267
NKT2	Sash1	0.828775	0.519859	1.47223	1.46783
NKT2	Bcat1	1.59582	2.60495	1.63651	1.48482
NKT2	Kcnf1	0.826034	0.206211	5.54895	0.665548
NKT2	Exph5	0.150193	0.201507	0.0167787	0.0288884
NKT2	Arhgef17	0.0362063	0.062538	0.101566	0.0919583
NKT17	Gpx1	316.54	269.123	197.085	38.1089
NKT17	Blk	37.9728	46.9883	16.1303	11.9938
NKT17	Prelid2	1.7334	1.95254	1.82259	1.16387
NKT17	Xkrx	1.81447	1.00336	1.95164	1.54028
NKT17	Emb	210.913	69.2498	49.9807	43.5642
NKT17	Rorc	21.7836	20.6135	10.6188	9.46314
NKT17	Coro2b	12.3308	7.94477	8.37341	4.42286
NKT17	Egln3	9.39588	6.75079	23.2232	3.54601
NKT17	Nav2	2.82397	1.98878	2.72907	2.86686
NKT17	Sox13	5.54598	7.69957	3.62021	2.82458
NKT17	Pde5a	2.0027	1.97401	0.563997	0.482069
NKT17	Scpep1	36.4307	12.3691	61.0936	21.484
NKT17	Plin3	15.2597	16.7268	10.6032	3.22326
NKT17	Fam20a	0.121835	0.0232557	8.68062	4.48567
NKT17	Tns4	5.19618	7.88276	1.01521	0.862465
NKT17	Avpi1	19.8424	13.1202	10.1173	8.99165
NKT17	Cnn3	3.65363	2.83783	2.31446	2.17017
NKT17	Mtss1	8.09625	4.88329	5.97498	3.0233
NKT17	Spock2	2.8948	2.71882	118.543	63.2268
NKT17	Cpm	10.4272	8.52655	7.1439	6.1378
NKT17	Ypel2	1.39219	0.690599	2.51744	0.745251
NKT17	Tacstd2	7.14861	7.73739	2.687	3.04376
NKT17	Maged1	1.98808	1.04884	1.64123	1.50821
NKT17	Plcb4	3.8672	1.12267	6.13012	0.37362
NKT17	Slc9a2	0.631963	1.09442	0.229059	0.243631
NKT17	Abat	2.01382	0.803654	1.2933	1.17554
NKT17	Ptprf	0.573057	0.353758	1.95126	1.63355
NKT17	Tdrkh	3.79281	1.94827	1.97453	0.424349
NKT17	F2r	344.361	45.6603	470.33	78.4783
NKT17	Ly6g5b	54.9264	10.7934	12.0988	5.11312
NKT17	Chad	7.43366	4.87687	1.38121	0.719426
NKT17	Smox	47.2998	32.2114	17.9551	6.59764
NKT17	Gabbr1	22.2096	4.91312	19.2375	1.10188
NKT17	Susd2	19.2736	12.495	3.94331	0.279983
NKT17	Furin	488.21	219.413	143.518	62.5665
NKT17	Rnase4	28.9534	7.55603	129.789	53.2763
NKT17	Chst11	56.5483	15.9698	46.9261	4.8232
NKT17	Klrb1b	12.2124	1.82539	20.7606	15.55
NKT17	Srgap3	27.9835	4.37669	65.1451	11.9592
NKT17	Clnk	15.3293	3.23438	3.94505	1.6021
NKT17	Acpp	41.1766	3.52414	44.2927	10.057
NKT17	Slc41a3	10.0641	0.573248	8.64108	1.81246
NKT17	Dock5	23.431	4.73294	18.8168	7.5871
NKT17	Runx2	18.4989	3.72816	60.6622	8.33151
NKT17	Socs3	165.38	70.569	116.784	49.4095
NKT17	Jag1	15.1545	5.9541	2.69781	1.21018
NKT17	Dusp16	33.0177	17.4908	14.2477	9.67227
NKT17	Kif1b	28.1075	0.904448	19.1557	0.967894
NKT17	Card10	3.86669	1.70868	1.91248	0.968833
NKT17	Prss12	3.28435	0.489801	1.14418	0.924977
NKT17	Thy1	1415.11	264.221	1175.79	61.337
NKT17	Ly6a	1164.89	518.363	357.399	100.113
NKT17	Il18r1	267.674	111.086	82.8045	28.0319
NKT17	S100a4	291.593	101.2	163.247	96.9821
NKT17	Stk24	207.425	32.7761	171.633	16.1562
NKT17	Tmem176a	148.249	50.3702	78.6498	24.8074
NKT17	Itgb7	689.887	92.1431	519.595	57.3538
NKT17	Gm2a	75.8248	23.1006	92.8815	50.8865
NKT17	Pon2	35.4959	15.6389	47.0192	5.83553
NKT17	Trpv2	58.5484	16.7903	70.9637	13.3999
NKT17	Rftn1	104.299	14.5397	68.2505	14.7813
NKT17	Gclc	25.0647	4.34517	19.9222	5.34717
NKT17	Tmem176b	223.564	57.0199	128.35	38.5967
NKT17	Il17re	9.38651	7.6745	2.61024	2.20611
NKT17	Ccr2	252.522	66.6826	435.861	68.1576
NKT17	Top2b	124.833	20.2375	115.771	14.2131
NKT17	Pdia6	221.563	140.152	144.926	19.9658
NKT17	Stat3	176.573	7.17576	159.915	29.3175
NKT17	Ccr6	7.41744	6.56042	1.20941	0.087315
NKT17	Crmp1	43.9477	5.55813	89.0991	23.4808
NKT17	Comt	21.5422	9.57633	20.3552	4.91681
NKT17	Appl2	15.6116	2.01286	15.401	1.64752
NKT17	Il1r1	26.5685	20.8147	12.96	11.5035
NKT17	Mmp25	18.8677	16.337	7.71835	7.6812
NKT17	Rarg	47.2457	18.3265	36.4172	10.6751
NKT17	Camk4	46.8981	4.94912	66.5138	19.3735
NKT17	Il23r	9.10747	7.35596	6.92157	6.04924
NKT17	Ramp3	102.498	89.8375	19.6208	13.6359
NKT17	Marveld1	32.6918	7.58933	29.2467	0.71101
NKT17	Smyd2	15.2544	7.34547	4.64477	1.31155
NKT17	Serpinb1a	99.2438	149.209	14.057	11.5246
NKT17	Slc25a20	32.7774	5.85925	32.9842	7.69622
NKT17	Sdc1	28.6884	22.5693	18.7887	17.7173
NKT17	Ppcs	7.77066	3.33658	10.9341	1.62399
NKT17	Armcx2	13.5368	3.04742	5.31063	0.773347
NKT17	Lats2	57.1902	13.7675	39.4254	6.587
NKT17	Dtx4	192.882	206.117	37.5935	11.9187
NKT17	Slc43a2	29.3865	5.88422	41.0993	5.38619
NKT17	Epas1	59.1417	43.2254	144.565	34.1989
NKT17	Znrf1	152.444	18.4256	80.0962	3.92917
NKT17	Scp2	100.996	4.18237	92.6194	8.86679
NKT17	Laptm4b	14.8281	4.63161	24.2227	4.84508
NKT17	Pi4k2a	56.3959	9.6775	37.7596	3.35244
NKT17	Lingo4	1.86711	1.53281	0.353019	0.100014
NKT17	Cabin1	48.5898	9.22377	54.111	10.3492
NKT17	Aebp2	102.407	22.7439	112.818	15.876
NKT17	Atf6	42.6881	4.9367	49.4201	5.55758
NKT17	Crtc3	52.6233	4.9822	42.1468	6.17725
NKT17	Akirin2	38.9366	5.33038	36.4589	3.76309
NKT17	Pias4	9.61389	1.95729	9.61634	1.09694
NKT17	Ptprv	21.706	1.06585	45.5517	11.1907
NKT17	Stab2	5.43368	2.95702	7.62603	9.9187
NKT17	Runx1	66.1226	14.5909	79.7625	22.3222
NKT17	Dennd4c	78.1884	8.5093	29.0484	4.04566
NKT17	Cpd	20.9883	10.9964	11.9203	3.03134
NKT17	Arrb1	43.1466	8.06977	44.8332	9.45677
NKT17	Zfp580	1.48369	0.544696	2.37293	0.368553
NKT17	Slc27a6	38.3872	2.31689	7.49914	3.47046
NKT17	Kcnk1	3.16298	3.84712	1.8608	2.09388
NKT17	Nr1d1	68.3676	16.0232	27.5032	20.2225
NKT17	Slc35f2	12.6537	1.9502	9.04049	1.40966
NKT17	Fbxo27	2.20397	0.823829	0.911154	0.219526
NKT17	Ttc19	3.92594	0.412042	4.17103	0.882507
NKT17	Ckb	20.3851	3.55693	5.34192	3.09501
NKT17	Plekhb2	72.2248	9.35682	105.102	13.3727
NKT17	Igf1r	19.5718	12.3647	27.2002	4.10106
NKT17	Camk2d	17.9664	0.594029	23.2979	2.14029
NKT17	Entpd7	6.98132	0.419221	6.28643	1.44322
NKT17	Ffar2	23.8491	36.1274	0.798085	0.546463
NKT17	App	35.5683	21.9637	23.523	23.3964
NKT17	Tuba8	2.16051	2.36337	0.240081	0.415659
NKT17	Lrrc8b	12.8026	3.76805	10.6839	1.02762
NKT17	Lrrc17	0.24366	0.312382	0.21602	0.181546
NKT17	Aqp3	16.0007	6.83881	7.74757	4.65108
NKT17	Cd72	2.86437	1.68393	2.43494	1.76221
NKT17	Dpy19l3	33.7055	4.97111	27.651	4.81149
NKT17	Rnf19b	228.633	89.4084	252.765	63.3155
NKT17	1700012B07Rik	0.242496	0.147912	0.472599	0.579136
NKT17	Syt11	11.5081	0.330474	75.383	18.5036
NKT17	Dhcr24	17.1118	3.12304	12.1287	1.578
NKT17	Sipa1l1	55.5356	4.46843	34.0059	4.25841
NKT17	Rnf43	5.47298	2.18435	11.1071	4.5087
NKT17	Tnfrsf25	33.4117	3.93326	15.091	2.18868
NKT17	Pltp	2.3699	0.952625	6.27672	7.82158
NKT17	Sdccag8	11.8384	2.32295	9.03015	2.15846
NKT17	Gnaq	10.9044	4.60675	8.25453	1.05578
NKT17	Mycn	1.92273	2.67448	0.864095	0.578377
NKT17	Trib2	20.5015	1.81103	14.9135	1.60616
NKT17	Abhd15	4.13749	1.36437	1.26608	0.121299
NKT17	Plin2	41.4339	17.1749	31.0725	17.4094
NKT17	Bik	5.80244	1.57925	2.16958	1.05589
NKT17	Cysltr1	4.31898	2.60049	1.21417	0.553101
NKT17	B3galt2	6.55808	4.17859	0.191929	0.211933
NKT17	Sorbs1	2.6869	0.64435	4.10112	0.696145
NKT17	Snai3	3.68647	0.809637	2.04209	0.909249
NKT17	Fam124b	9.44007	2.67755	4.49054	0.779164
NKT17	Cep63	16.8875	0.821755	12.5219	1.43433
NKT17	Serpine2	2.4007	2.0965	1.04444	0.487589
NKT17	Tnfrsf21	3.78584	4.58762	4.60885	7.08686
NKT17	Ppm1k	13.7419	6.13485	14.5178	1.31305
NKT17	Abi3bp	2.53944	3.66565	1.11046	0.806859
NKT17	Agpat4	2.01395	1.27305	23.4852	5.83172
NKT17	Bcl3	30.4314	16	25.7218	4.97464
NKT17	Stom	19.1102	26.8553	7.27436	9.37008
NKT17	Ltb4r1	23.7434	24.8638	10.4793	10.0681
NKT17	Wwox	6.67329	0.484266	3.61402	0.271196
NKT17	Acvrl1	3.50046	2.57213	3.44927	5.11848
NKT17	Fam83a	4.16676	4.3183	1.33999	0.966067
NKT17	Adam12	3.94109	2.71052	1.21637	0.934843
NKT17	Cnnm2	10.5713	1.83106	9.62193	2.10595
NKT17	Plekhf1	5.31969	2.61553	4.6638	1.76891
NKT17	Fah	10.0548	1.31427	8.15521	1.17308
NKT17	5830411N06Rik	28.0493	17.4852	7.4445	4.70136
NKT17	Sprn	0.73407	0.912353	0.135321	0.120338
NKT17	Colq	0.834676	0.115168	0.285548	0.0253714
NKT17	Cd79b	8.14688	5.379	10.5823	5.53994
NKT17	Fbxo17	5.25818	1.9149	2.70985	0.49141
NKT17	Dkk3	9.98457	6.98325	2.31239	1.49006
NKT17	Kcnc1	9.64224	5.8578	4.17451	2.2028
NKT17	Hmgn3	0.618027	0.796228	1.03613	1.18126
NKT17	Synj2	24.5728	10.0875	21.6144	1.46826
NKT17	Cep170	7.45692	1.69366	12.2968	1.16905
NKT17	Ttyh2	1.22753	0.378443	2.66149	1.26576
NKT17	Olfr523	0.121722	0.107201	0.0467763	0.0450904
NKT17	Miat	0.222653	0.0772825	1.6259	0.700057
NKT17	Actn2	13.4571	10.8831	3.04448	2.40105
NKT17	St6galnac3	21.544	10.7467	25.4666	7.92483
NKT17	Itgb4	0.0271798	0.0469036	0.102362	0.155959
NKT17	Rnf208	2.05396	1.82664	0.478296	0.300326
NKT17	Cyp4f16	10.1722	2.42773	17.3186	3.17546
NKT17	Rasa4	10.9592	3.02063	5.68139	3.78979
NKT17	Frmd4a	8.40901	3.78312	4.4272	3.74327
NKT17	Plxnd1	43.0358	13.8874	31.9286	16.0407
NKT17	Vcl	23.5041	7.38211	17.4161	6.84017
NKT17	Hs2st1	14.7008	2.20783	9.32271	1.57391
NKT17	Rhbdf2	16.008	4.90844	19.2542	7.81257
NKT17	Rhobtb1	1.5992	0.889985	0.763187	0.797931
NKT17	Itgb5	3.33107	3.89024	3.36851	2.79084
NKT17	St3gal3	11.1873	4.79485	13.1057	2.77236
NKT17	Golim4	26.9626	8.5038	17.2403	4.22331
NKT17	Smyd1	2.52246	2.17399	0.689236	0.362396
NKT17	Rasgef1b	16.769	12.3511	26.4841	28.6
NKT17	Tmem51	0.708293	0.949605	1.4042	1.9275
NKT17	Serinc5	4.57824	1.67787	11.1463	1.54104
NKT17	Slc15a3	7.65032	6.99909	13.9188	20.0258
NKT17	Fstl4	0.249536	0.0627233	0.0334573	0.0577766
NKT17	Sema4f	22.9886	0.734689	12.3252	2.892
NKT17	Mapk10	0.0993927	0.17198	0.265017	0.316061
NKT17	Trerf1	16.434	4.25045	29.9554	5.16103
NKT17	Hdac11	7.50072	2.70596	4.52729	0.348358
NKT17	Lrrn2	4.31889	2.89685	1.8258	1.82773
NKT17	St6galnac2	118.98	38.3464	279.445	24.0848
NKT17	Cyp2s1	0.457654	0.20025	1.49085	0.521749
NKT17	Gnb5	1.4326	0.6522	3.18287	1.11517
NKT17	Serinc2	0.288951	0.500305	0.0484363	0.063303
NKT17	Matn2	6.1974	5.16519	17.4774	4.05711
NKT17	Hook2	2.02478	0.667555	1.94354	1.06655
NKT17	Hlf	3.68565	2.24639	1.3173	1.6701
NKT17	Plekhg1	10.8813	10.885	2.05277	2.25507
NKT17	Rcor2	2.16245	0.704843	1.77803	0.756942
NKT17	Cpe	1.24213	1.32824	0.22445	0.117247
NKT17	Zfp516	5.04457	2.69595	2.70237	3.42317
NKT17	Glis2	3.31746	0.169618	2.52231	0.351751
NKT17	Npl	5.59342	8.19664	1.96885	1.13906
NKT17	Psd2	3.5082	4.51277	0.762749	0.930059
NKT17	Cdh10	1.26439	0.652203	0.112189	0.0856113
NKT17	Mrc2	0.442403	0.766092	0.117607	0.0281547
NKT17	Palld	1.2345	0.619931	0.983249	0.917838
NKT17	Sh3pxd2b	0.615282	0.969785	0.442563	0.65711
NKT17	Tdrd9	1.45782	2.46665	0.0001	0
NKT17	Fes	19.8007	22.2817	8.11946	7.40617
NKT17	Igsf11	0.189753	0.145904	0.0336564	0.038152
NKT17	Capn3	0.213418	0.243878	0.382668	0.516935
NKT17	Ttbk2	23.9464	8.50331	16.8219	5.62557
NKT17	Zbtb7c	1.27501	1.26545	0.210522	0.234703
NKT17	Ankrd35	0.820159	0.788709	0.109069	0.0373739
NKT17	2510009E07Rik	2.12579	0.323988	0.939468	0.772431
NKT17	Apol7b	121.874	22.575	56.7062	4.82978
NKT17	Nuak1	0.360214	0.412096	0.399882	0.407423
NKT17	Zfp385c	0.112398	0.0432616	0.00843933	0.0144441
NKT17	Rarb	0.0639502	0.0228506	0.276758	0.436571
NKT17	Zfp462	0.582351	0.927531	0.133489	0.125913
NKT17	Islr	0.146904	0.169358	0.10053	0.0493797
NKT17	Tnfrsf11a	0.425659	0.372109	0.214239	0.286779
NKT17	Fst	0.206434	0.226908	0.142784	0.150521
NKT17	Dlg5	3.70115	1.10337	1.82715	0.84801
NKT17	Ppp1r14c	1.88114	2.08365	1.52541	1.62575
NKT10	Itm2a	18.8963	0.796415	40.0059	10.3078
NKT10	Gsn	18.475	9.95581	33.5815	8.52874
NKT10	Cd2	367.647	67.605	331.407	31.8766
NKT10	Lef1	54.1466	12.4258	20.6049	4.86152
NKT10	Ldhb	4.25516	0.190673	6.53886	2.81182
NKT10	Ccr9	69.6043	24.0571	7.43911	9.86785
NKT10	Tspan13	52.022	4.42509	43.747	6.33952
NKT10	Lztfl1	17.4476	2.90422	10.7792	1.56452
NKT10	Zcchc12	0.120032	0.207729	0.025118	0.0433325
NKT10	Tnfrsf4	2.58601	0.970001	72.3088	37.6674
NKT10	Cd24a	34.031	47.7054	22.8247	24.0881
NKT10	Gpr83	0.228441	0.169438	0.34529	0.267162
NKT10	Gm9844	127.691	11.2291	73.7458	20.5443
NKT10	Gm3788	933.449	37.5011	518.105	141.177
NKT10	Tmsb10	627.574	59.3382	343.312	104.739

## Sheet: Raw
NKT subset	Gene	NKTC1_30019	NKTC2_30020	NKTC3_30021	NKTT1_30016	NKTT2_30017	NKTT3_30018
NKT1	Klrb1c	46.5941	26.3547	52.2114	44.3337	15.6875	29.3761
NKT1	Fgl2	434.062	391.549	632.494	648.789	750.566	918.819
NKT1	Stat4	77.6499	122.472	116.515	101.299	118.408	98.4922
NKT1	Pik3ap1	36.26	43.3331	27.8484	43.0467	38.3778	47.9006
NKT1	Il4ra	439.157	1801.59	454.404	276.966	144.554	393.938
NKT1	Ms4a4b	443.904	237.261	635.049	374.649	414.041	474.756
NKT1	Ctsd	909.793	819.368	1000.85	1243.36	1089.74	1192.78
NKT1	Nkg7	766.881	555.085	786.443	731.868	472.562	612.069
NKT1	Gimap6	679.225	909.485	1009.08	618.059	1049.74	1015.84
NKT1	Pglyrp1	154.031	39.78	54.9846	91.9707	78.1322	67.778
NKT1	Gimap4	402.463	533.826	844.223	649.83	1067.58	891.503
NKT1	Ly6c2	9.74328	1.30147	0.657507	14.6446	0.000100259	0.553194
NKT1	Gimap3	533.776	637.563	1086.62	836.7	1294.8	969.915
NKT1	Arsb	311.055	344.898	361.078	241.127	119.558	205.61
NKT1	Cd2	344.557	314.612	443.772	300.101	363.825	330.295
NKT1	Cxcr3	130.498	120.779	271.675	156.528	159.415	102.41
NKT1	Gimap5	65.4031	95.0614	100.76	99.3822	114.404	118.282
NKT1	Klra1	47.6562	35.8292	42.6884	145.747	56.6822	126.023
NKT1	Rgs3	176.146	185.7	361.117	219.036	225.019	256.897
NKT1	Tbx21	231.018	235.082	382.523	286.687	279.376	479.594
NKT1	Ifitm2	146.945	26.5875	51.303	56.2096	3.68833	8.26199
NKT1	Hs3st3b1	75.8114	101.579	146.988	29.3169	13.4514	38.593
NKT1	Klf3	75.6346	80.8868	83.8538	59.9353	23.7922	51.1024
NKT1	Emid1	20.0663	39.038	33.9446	18.8386	6.77999	14.4727
NKT1	Bcl2	170.036	235.372	326.586	153.288	264.065	206.793
NKT1	Il21r	368.559	1097	288.322	254.234	155.563	321.469
NKT1	Samd3	15.0023	15.1115	26.8994	17.1287	6.12952	12.526
NKT1	Sytl2	104.041	160.984	192.945	145.307	138.574	145.007
NKT1	Gpr174	42.5965	48.0778	70.1661	110.572	209.152	208.543
NKT1	Gramd3	207.323	476.169	179.211	55.1058	18.2633	74.4636
NKT1	Malt1	133.42	275.973	118.252	80.1837	69.5756	101.131
NKT1	Itm2a	19.6059	18.0349	19.048	28.1379	45.1576	46.7223
NKT1	Trf	65.7931	96.5297	37.6843	84.8899	10.1368	31.7949
NKT1	Gimap7	139.515	160.355	303.034	326.914	488.947	310.581
NKT1	Nmnat2	3.24968	9.60218	2.22986	4.64973	3.25244	4.14977
NKT1	Atp8a2	16.4917	56.1735	55.7679	40.3769	50.4114	63.6539
NKT1	Adora2a	109.646	139.556	117.063	94.2519	83.1599	117.267
NKT1	Rnf144b	4.11624	1.46177	1.85033	4.37975	3.25245	4.73893
NKT1	Hsf4	4.30579	4.56502	7.18752	3.62981	3.85288	3.40693
NKT1	Tbc1d16	6.87837	10.4567	15.0866	5.51966	3.17739	5.40492
NKT1	Maml2	12.0777	18.0349	19.973	15.9588	25.6437	31.302
NKT1	Ptprj	43.3548	57.7784	49.2679	42.9038	55.0891	60.8654
NKT1	Sh3pxd2a	24.6157	46.391	34.3005	17.3388	13.4599	23.9503
NKT1	Hrh4	0.812494	0.989541	0.901493	0.450064	0.225262	0.691712
NKT1	H2-K1	1832.86	1936.35	2128.26	1728.21	2401.04	1849.42
NKT1	Il2rb	1339.73	1856.62	1725.26	1083.2	721.54	986.721
NKT1	H2-D1	3626.57	3889.11	4154.45	4086.12	5422.83	4078.7
NKT1	B4galnt1	332.831	328.051	381.127	283.954	289.426	249.044
NKT1	AW112010	573.144	254.062	594.327	661.388	1292.26	750.809
NKT1	Ly9	188.021	148.801	291.902	235.57	203.679	223.36
NKT1	Ctsw	580.645	581.836	777.784	496.341	419.427	465.762
NKT1	Fcer1g	66.589	30.8074	28.2518	79.4339	17.2125	43.6996
NKT1	Gzmb	537.557	485.186	418.965	886.489	502.863	908.391
NKT1	Gzma	113.081	48.1894	64.7805	794.924	239.519	692.92
NKT1	Ptprc	1220.02	1399.58	1779.07	1269.75	1483.21	1553.33
NKT1	Ccl5	402.697	416.434	401.941	1417.18	439.21	1031.79
NKT1	Zyx	359.967	337.405	494.425	549.661	375.937	339.659
NKT1	Gimap1	86.1312	83.9438	159.664	180.908	210.982	144.326
NKT1	Klrd1	41.8112	31.5497	51.1657	68.8442	30.297	75.7697
NKT1	Pdcd4	249.595	233.659	334.423	231.881	278.859	259.063
NKT1	Cd48	129.36	64.6294	135.941	171.86	143.683	135.789
NKT1	Tnfrsf18	136.918	170.634	170.979	153.528	263.347	206.435
NKT1	H2-Q7	578.027	722.461	786.968	590.38	942.976	881.378
NKT1	Neurl3	115.17	503.817	135.114	90.2026	38.2527	120.442
NKT1	Zfp36l2	1553.54	2066.43	1953.15	1248.41	1394.58	2328.63
NKT1	Cln3	30.1941	22.5099	61.627	38.4271	45.708	38.9097
NKT1	Ccr8	67.808	76.3445	37.1233	16.5288	4.45331	21.6962
NKT1	Klrk1	293.766	252.383	424.531	461.819	221.434	456.12
NKT1	Xcl1	597.787	1130.75	617.787	389.099	106.652	442.299
NKT1	Klra5	188.968	131.473	170.318	338.096	143.574	365.438
NKT1	Txnip	799.456	1000.13	775.508	563.134	441.407	725.213
NKT1	Klrc1	39.5662	59.637	55.0162	96.8539	53.5592	114.608
NKT1	Chsy1	238.844	224.221	355.695	276.638	169.647	316.451
NKT1	Card6	52.9912	58.6542	90.2	53.7559	67.2554	54.5442
NKT1	Klra9	21.9735	14.9859	15.4035	80.7865	30.36	60.0602
NKT1	Sh2d3c	72.3289	60.8508	169.04	126.107	150.755	151.434
NKT1	Litaf	244.59	641.61	141.899	266.564	20.9152	177.543
NKT1	Clec2d	44.4249	47.3893	99.5658	137.733	181.649	234.475
NKT1	Pitpnc1	104.178	130.582	132.106	115.612	134.144	138.656
NKT1	Slfn8	39.6417	33.5789	75.0601	55.3808	75.9435	61.8154
NKT1	Pde2a	72.7349	145.485	149.756	113.519	166.134	126.657
NKT1	Coro2a	205.37	161.523	340.13	151.908	160.884	158.659
NKT1	Padi2	244.558	222.13	295.039	157.308	100.597	131.048
NKT1	Gbp6	146.069	67.3563	155.698	121.486	355.99	192.404
NKT1	Fasl	169.357	232.947	143.345	147.409	74.5789	346.267
NKT1	Il12rb2	76.5814	127.836	124.822	55.1058	37.9775	53.6134
NKT1	Klre1	37.9931	25.1858	61.7207	83.3925	57.8669	79.8176
NKT1	Pim1	1149.67	1380.97	943.783	749.101	883.762	820.687
NKT1	Serpinb9	235.106	214.975	114.502	76.6452	20.9904	142.477
NKT1	Hvcn1	24.0199	22.33	8.91914	14.3989	10.4576	6.42952
NKT1	Gimap8	147.555	127.846	326.139	208.872	297.435	281.959
NKT1	Slamf7	88.7403	78.1212	116.922	78.2647	30.2219	88.9112
NKT1	Gbp9	41.1007	31.9548	78.9624	63.3108	114.206	79.5916
NKT1	Ctla2a	340.742	339.376	377.873	229.39	117.743	260.07
NKT1	Ahnak	621.751	863.763	887.163	796.703	2165.72	1739.77
NKT1	Dopey2	47.6063	69.7554	97.6125	66.9549	81.8087	75.0525
NKT1	Itgb1	432.164	414.24	587.882	640.8	642.402	586.953
NKT1	Dennd4a	123.919	338.48	129.825	79.194	38.9781	113.502
NKT1	Ppp3cc	92.2081	114.551	141.094	106.911	97.0193	102.357
NKT1	Nlrc5	90.149	85.0029	140.332	109.702	200.019	168.5
NKT1	Nr3c1	202.373	452.623	234.903	145.638	138.721	217.831
NKT1	Ifit3	20.925	12.46	26.0657	5.21161	23.9789	21.1147
NKT1	Cd160	39.2384	39.8025	73.9133	92.3919	35.9759	88.5509
NKT1	Il18rap	228.772	144.032	195.936	111.501	44.182	96.2619
NKT1	Il10rb	67.8327	53.3235	95.792	69.2763	69.945	65.9353
NKT1	Sidt1	58.898	39.1508	57.9964	30.0876	18.1882	32.0192
NKT1	Tnfrsf1a	68.6207	79.5594	58.9465	86.3331	42.2556	64.3457
NKT1	Ifitm3	125.736	19.1466	39.5852	54.3693	2.86672	7.95735
NKT1	Gm12250	16.3834	5.44203	17.0791	8.8494	28.5457	18.8017
NKT1	Cpne7	4.84739	8.99503	7.59078	11.3092	10.2075	11.7734
NKT1	Slc2a3	153.702	213.054	177.067	178.095	91.8171	173.003
NKT1	Cblb	92.8024	148.034	132.861	107.541	129.492	148.903
NKT1	Sos2	47.525	58.9172	53.4908	34.1673	39.8787	42.3422
NKT1	Vopp1	78.0982	97.4601	97.8011	100.552	141.852	111.503
NKT1	Cdh1	132.012	170.263	148.939	27.5379	14.8858	24.9751
NKT1	Pvr	33.6603	30.6952	27.9195	19.2586	11.2082	14.4727
NKT1	Tnfsf10	58.4653	49.2475	102.024	56.7555	43.2564	71.8511
NKT1	Camk2b	2.24773	2.69857	4.45963	5.0397	4.25317	4.73892
NKT1	Gm4759	178.954	82.968	320.375	167.701	333.572	242.729
NKT1	Spry2	56.6511	94.6267	78.8483	75.7141	19.339	107.507
NKT1	Atn1	73.8582	166.592	133.979	75.3546	70.7613	62.082
NKT1	Ppm1j	37.8307	39.7803	64.1889	46.8565	35.2005	41.42
NKT1	Klra3	2.25353	0.526719	1.21947	6.45972	1.70852	4.18241
NKT1	2900026A02Rik	7.55082	3.91288	3.65311	17.3687	5.27891	12.9102
NKT1	Arap3	10.8049	5.75685	5.9066	16.6188	5.5541	9.75951
NKT1	Klra7	1.94842	0.894802	1.46397	9.44832	8.13338	6.7248
NKT1	Gbp8	52.3326	29.0185	76.0347	94.5205	167.39	126.474
NKT1	Zbtb38	40.701	63.7745	67.509	40.4369	71.5521	85.0941
NKT1	Prf1	60.0367	41.3541	53.3493	63.5662	47.1096	55.2776
NKT1	Zfp961	5.49731	3.8904	8.23124	7.28953	7.60558	6.99307
NKT1	Lyst	175.287	400.05	421.08	103.222	135.298	131.739
NKT1	Sulf2	121.046	78.3701	108.265	40.4971	14.5356	33.0954
NKT1	Dedd2	76.772	121.162	101.549	110.931	78.232	110.58
NKT1	Entpd1	59.5212	64.2013	98.1577	141.32	196.514	144.575
NKT1	Kcnq5	4.54951	3.41817	6.38101	4.22977	5.92938	5.7123
NKT1	Rcn1	27.4047	27.2097	40.7761	36.6871	24.7429	28.0231
NKT1	Enpp1	13.0796	12.7729	13.7819	28.4979	43.081	28.6379
NKT1	AW011738	7.04085	13.8298	16.2015	23.5482	35.4006	36.5274
NKT1	Lst1	8.47608	0.517308	0.54568	9.53935	0.525479	2.15178
NKT1	Arl4d	19.8496	17.0904	28.2279	34.4374	31.8981	45.211
NKT1	Ifng	744.786	490.478	909.916	579.029	1131.28	1720.95
NKT1	Slc28a2	66.708	32.7856	64.9532	64.3131	80.8859	68.7427
NKT1	Eif2ak3	39.5365	76.2781	43.1011	38.6669	27.0947	39.9598
NKT1	St8sia4	78.7485	110.907	138.674	76.0141	66.2731	129.279
NKT1	Lat2	9.28848	4.81238	2.77544	30.8077	5.72923	13.8067
NKT1	Cish	318.632	469.374	301.788	256.175	346.036	297.577
NKT1	Trim30d	7.79768	5.61295	10.657	6.89666	8.16497	8.32686
NKT1	Klrc2	37.0416	59.9564	52.2182	82.8162	52.9653	90.9643
NKT1	Gzmc	26.9756	24.4213	26.5613	8.94035	3.80284	5.94577
NKT1	Pogk	27.0529	26.0377	28.6786	23.9982	31.596	23.284
NKT1	Gem	228.509	227.785	246.887	202.099	175.158	338.472
NKT1	Klrc3	13.9747	10.3832	18.8899	25.0337	13.6622	26.4241
NKT1	H2-Q6	647.581	785.569	775.318	657.277	860.475	745.283
NKT1	Gbp5	60.7397	13.7174	45.307	25.7081	48.1598	30.303
NKT1	Tsc22d3	313.658	448.467	314.046	189.698	410.437	765.649
NKT1	Pou6f1	8.23236	26.4228	20.1629	8.45942	20.0146	14.5496
NKT1	Sgsh	13.6212	14.5493	27.9431	20.4284	24.5927	21.2864
NKT1	Pde4a	6.41802	12.6155	7.11638	6.11962	3.52764	5.63546
NKT1	Itga1	80.16	122.178	146.355	103.701	93.5024	129.626
NKT1	Hopx	67.4822	41.3761	100.956	69.8051	51.4868	64.8061
NKT1	Sgk1	75.0121	59.0067	59.587	123.92	88.7143	107.371
NKT1	Ms4a4c	37.3176	2.76852	8.09524	17.7028	1.2886	3.4423
NKT1	Anxa1	455.279	96.5817	185.74	183.431	57.1661	76.3332
NKT1	Nod1	62.8522	89.4548	118.322	60.9852	42.7345	56.226
NKT1	Tyrobp	89.011	12.5254	5.0052	132.322	6.47978	25.6924
NKT1	Sntb2	42.8133	47.6732	86.557	44.8466	51.2869	59.7867
NKT1	Arrdc3	29.7609	15.2915	36.791	26.0081	44.8824	53.1777
NKT1	Rundc3b	3.41216	7.69077	6.19125	3.26984	3.37753	5.73791
NKT1	Klra10	12.8471	9.09806	9.3223	49.5521	16.9717	32.7021
NKT1	Klri2	153.25	134	132.977	130.65	69.9277	126.819
NKT1	Cldnd2	0.0001	0.337409	0.474518	0.570055	0.600533	0.589251
NKT1	Ern1	49.2587	128.918	57.0251	26.8781	23.5169	25.6154
NKT1	Mctp2	38.4804	49.8544	54.4157	20.3385	10.3826	30.6872
NKT1	Crim1	44.8443	96.4256	79.3464	43.7067	54.5894	57.327
NKT1	Fmo5	5.87642	6.25157	10.5796	10.7692	9.18172	5.96846
NKT1	Gm12216	2.8164	3.08086	6.4759	5.45967	3.92793	5.2
NKT1	Baz2b	7.5283	10.3892	6.73682	5.87968	4.40327	6.73691
NKT1	Ccrl2	261.857	126.466	98.4658	385.426	213.383	227.977
NKT1	Abcb1a	41.0422	71.0289	74.3077	48.4361	39.4993	48.4312
NKT1	Fgr	37.7491	7.60081	11.0778	39.8369	8.23103	15.5997
NKT1	Il10ra	48.4998	33.5735	56.8827	76.2846	58.3672	76.7434
NKT1	Ust	21.664	15.4489	18.3838	7.7995	5.15382	6.96746
NKT1	Ly75	24.5073	20.8683	27.4927	28.9779	43.0816	37.9872
NKT1	Dse	49.556	36.7444	77.6625	28.078	36.8517	37.808
NKT1	Soat2	3.38508	4.20523	8.72937	7.16953	2.40183	5.35369
NKT1	Sdcbp2	0.677095	1.057	0.569401	17.5487	30.2469	28.2793
NKT1	Cd244	12.0777	7.08359	11.5284	34.4075	8.38115	25.9484
NKT1	Ifitm1	62.0421	2.25565	4.93984	9.82374	0.921811	0.32184
NKT1	Pam	11.9423	7.84817	10.1052	3.29984	0.975803	3.17639
NKT1	Hip1	18.7122	24.2863	41.037	35.6069	43.0561	56.8138
NKT1	Kcnj8	37.7494	23.9716	31.8572	19.9184	10.6578	16.3939
NKT1	Fcgr3	34.8018	2.06819	0.448345	26.1424	0.596958	4.07509
NKT1	Ms4a6c	43.8393	2.60695	4.26286	34.6917	4.32255	6.86213
NKT1	Dapk2	23.0449	19.5415	28.7971	17.8487	16.9123	16.3682
NKT1	Wscd2	3.33092	3.3732	4.26986	6.68957	4.3032	6.40391
NKT1	Atp10d	26.5384	33.9558	39.7564	28.9778	33.7994	39.3966
NKT1	Mx1	7.74669	5.76424	17.0516	13.1231	27.0331	19.4135
NKT1	Chrne	1.19161	3.66553	0.355913	0.690046	0.450425	1.46017
NKT1	Frmd4b	156.464	232.253	112.464	48.2662	31.673	54.9965
NKT1	Ms4a6d	49.9243	7.37334	23.6701	30.4037	25.8102	24.7127
NKT1	Baiap3	1.38117	1.2369	1.44707	0.900029	1.32606	1.69071
NKT1	Apol9b	3.72902	3.63073	4.17249	1.22227	0.450425	0.819788
NKT1	Tigit	15.5168	27.1648	8.01776	97.1024	241.749	159.737
NKT1	Itga2	7.66369	6.02669	6.73683	16.9488	6.6549	17.4953
NKT1	Igf2bp2	1.11037	0.92208	1.37591	0.780038	0.325334	0.48679
NKT1	Ldlr	51.8851	66.113	48.625	59.306	26.5443	45.1084
NKT1	Tgfa	11.2924	16.9105	7.1638	1.82996	1.07588	1.87001
NKT1	Klrb1a	6.63481	6.65037	8.68075	20.2213	4.33287	9.69322
NKT1	Plekhm3	19.0643	23.8141	21.681	20.7885	23.7172	27.9207
NKT1	Fam19a3	12.6201	15.351	25.5075	11.7911	7.43697	9.8736
NKT1	Lrrk1	18.7123	10.8165	42.8875	44.2166	24.1174	30.1236
NKT1	Fam129b	9.36972	6.45395	6.04893	18.3586	1.95151	3.58623
NKT1	Unc5cl	7.20333	7.87065	16.1065	22.9483	21.8159	22.2342
NKT1	Qrfp	6.39094	6.52142	7.0452	5.18969	2.52692	3.45816
NKT1	Slc9a7	4.92863	3.82294	3.67684	5.84964	2.42685	4.58523
NKT1	Icosl	25.2655	20.3287	42.508	19.6186	10.1324	13.2176
NKT1	Serpina3f	92.3791	16.4835	52.9288	74.1026	222.248	140.837
NKT1	Fgd5	17.3312	19.2492	20.8981	13.2291	5.37898	7.60783
NKT1	Armc2	1.16453	0.854617	3.6294	1.82996	3.3275	2.79216
NKT1	Setbp1	13.4588	45.402	21.0168	12.4491	17.9881	21.2864
NKT1	Tmem163	1.73321	1.46177	1.92149	14.8489	11.9337	14.2421
NKT1	Akr1c13	18.5851	9.91538	15.6267	8.73811	9.70493	10.0861
NKT1	Gas7	31.2772	20.3511	21.6335	34.0475	46.2334	34.555
NKT1	Fibcd1	3.14136	6.70132	1.54196	1.32	0.475443	1.05033
NKT1	B3galt5	21.7181	25.928	23.2228	6.02963	4.25316	10.4767
NKT1	Ccr5	106.412	73.7487	82.058	159.339	253.167	335.977
NKT1	Kif13b	20.2016	25.0734	25.9744	18.5986	34.3247	45.2107
NKT1	Reck	10.5341	7.6458	8.70567	3.65981	3.15237	3.09955
NKT1	Fzd5	30.9522	42.8158	25.8558	31.5275	24.1173	48.8745
NKT1	Ncald	8.63857	7.35346	16.6522	4.88972	4.10306	5.81476
NKT1	Naip2	31.4476	14.1656	26.9938	26.731	29.719	29.0345
NKT1	Rasgef1a	0.433377	1.66416	2.32475	5.51966	9.10666	9.14476
NKT1	Wscd1	3.14136	7.2635	6.57079	3.56982	3.10234	3.07393
NKT1	Armc9	3.07938	1.64114	3.78995	1.59497	2.22387	1.2978
NKT1	Cd22	5.95766	5.98172	2.18242	11.0992	9.65705	5.84038
NKT1	Tmem37	7.06793	11.9184	10.295	8.63942	10.0323	8.32505
NKT1	Glis3	3.79127	9.01751	7.30613	3.44983	3.17739	4.27785
NKT1	Zfyve28	5.87642	19.8789	9.18008	3.89979	4.77854	6.32707
NKT1	Tjp1	21.8534	17.1803	16.4387	8.54942	3.17739	6.68567
NKT1	Rnf216	11.4278	8.95004	6.38102	34.0776	37.0765	26.2814
NKT1	Asb2	108.457	79.5831	178.723	105.381	213.534	144.574
NKT1	Pygl	59.7835	10.6816	8.4639	25.573	2.19054	4.63647
NKT1	Rragd	1.40825	4.20522	1.28103	1.32	0.550497	0.922249
NKT1	Acoxl	0.0001	0.179998	0.213588	0.690046	0.150208	0.563635
NKT1	5430427O19Rik	10.9945	5.64441	7.56706	9.26937	7.40544	10.5792
NKT1	Gcm2	3.16844	1.07949	3.84289	1.64997	0.500461	0.102561
NKT2	Irf4	109.782	96.1106	94.9309	175.726	257.107	280.028
NKT2	Cenpf	1.00205	1.16944	0.189867	3.62981	0.475443	1.87001
NKT2	Tgm3	0.433377	0.0001	0.142425	0.210083	0.0001	0.0769457
NKT2	Cd4	137.376	185.743	285.127	636.281	1492.02	807.429
NKT2	Plac8	1073.42	118.023	226.764	148.797	24.3798	67.5498
NKT2	Lef1	40.2951	64.313	57.8317	25.828	16.2118	19.775
NKT2	Slamf6	19.4434	19.8114	39.0447	68.1846	66.0415	64.6027
NKT2	Steap3	3.19552	0.539795	1.0201	2.06994	0.275298	0.205022
NKT2	Cd81	11.4007	3.35071	0.877773	14.309	14.4605	5.58422
NKT2	Csf1	195.465	17.4278	75.6465	207.375	597.53	323.764
NKT2	A430093F15Rik	1.29993	1.4168	1.04382	12.0892	22.2661	20.3642
NKT2	St8sia6	2.76224	1.57421	4.00893	3.92979	0.800677	1.1784
NKT2	P2rx7	61.5528	108.951	133.786	86.7233	156.965	120.392
NKT2	Il1rl2	3.79127	3.17081	4.03265	2.5499	3.0523	2.84339
NKT2	Iigp1	24.2852	5.59944	16.4593	11.7273	40.5272	22.2328
NKT2	Gabrr2	0.0271798	0.24746	0.474518	0.180086	0.100172	0.179407
NKT2	H2-Ob	2.84348	4.18274	1.37591	6.05963	3.85288	2.27986
NKT2	Tubb5	504.387	489.331	516.924	564.551	441.844	400.026
NKT2	Cox7a2	139.619	94.2365	86.9167	83.4724	83.526	91.7182
NKT2	Pcna	122.211	148.025	89.622	100.001	60.5071	99.8612
NKT2	Igfbp4	57.2466	12.503	5.50334	16.4988	1.42613	3.99608
NKT2	Atp5k	70.7025	37.996	51.064	55.6488	44.147	44.053
NKT2	Zbtb16	62.7173	136.204	109.712	133.07	308.608	332.166
NKT2	Asf1b	18.1977	7.33096	5.59823	21.3885	7.93081	11.1171
NKT2	Csrp1	51.2621	45.6717	32.9962	70.9061	66.7482	47.1834
NKT2	Tesc	33.3353	44.3446	42.9585	35.3072	32.2986	34.5296
NKT2	Ube2s	180.756	324.006	190.642	177.677	182.727	242.388
NKT2	Ccr4	17.2228	13.0427	9.441	14.9389	36.3763	22.0035
NKT2	Mki67	25.7468	12.3959	6.68939	34.1374	15.4585	30.6103
NKT2	Top2a	41.8354	16.503	7.28241	56.2112	12.1338	28.1934
NKT2	Ube2c	11.0379	1.85341	0.664285	23.2862	1.22278	6.92518
NKT2	Hmgn2	176.357	56.7183	45.6226	78.2915	35.308	53.1388
NKT2	St13	167.021	111.426	188.668	141.318	291.252	135.76
NKT2	Tox	17.1687	16.4608	15.4898	41.6967	53.2382	48.5155
NKT2	Samd1	28.7318	23.9716	33.3039	28.1078	30.6222	20.5947
NKT2	Tkt	317.178	153.523	219.677	212.685	165.347	139.578
NKT2	Drosha	22.4222	18.8219	21.4437	17.0987	26.169	20.774
NKT2	Adh1	5.7681	7.3984	29.7696	8.75942	1.65129	4.22661
NKT2	Ccr7	29.815	47.066	15.988	39.9869	21.2404	20.1081
NKT2	Lig1	35.4205	31.9095	29.6749	37.8571	23.6171	19.3397
NKT2	Gmnn	17.9989	5.83021	3.26076	6.73576	3.25936	5.89595
NKT2	Mrps6	11.3846	10.6416	14.1052	20.5921	30.6587	18.4903
NKT2	Ccna2	20.6891	2.99091	0.640564	33.2076	1.72634	10.5023
NKT2	Cdca3	12.5922	2.02396	1.47079	9.92931	0.750641	4.17539
NKT2	Ccnf	3.57464	0.989541	0.284751	1.20001	0.400389	1.81878
NKT2	Heg1	22.8826	45.1096	38.8312	33.1475	42.0052	47.6701
NKT2	Cenpa	26.7549	26.8499	12.5247	44.0965	30.2969	41.5225
NKT2	Cks1b	22.6951	5.12016	2.77544	9.20848	2.22381	5.27685
NKT2	Cdc25b	17.2229	11.9184	12.5959	55.3458	34.3248	36.7067
NKT2	Foxm1	7.04086	7.84817	3.2973	13.499	3.92793	7.17237
NKT2	Treml2	28.4068	8.16299	9.72566	8.33944	3.45259	2.48478
NKT2	Ncapd2	21.8014	16.2377	15.4462	27.5081	21.3474	22.4273
NKT2	Slc7a5	54.0241	90.5113	25.8559	40.7069	13.2096	38.0644
NKT2	Kif11	10.9236	5.37137	2.32229	16.4957	3.62621	7.24628
NKT2	Gcsh	17.4395	5.32959	6.59456	5.21353	3.67775	4.94384
NKT2	Ccnb2	15.9772	2.38375	1.16242	22.3183	1.50118	7.5566
NKT2	Rrm2	56.5497	8.99949	5.28052	39.4799	9.77189	20.2955
NKT2	Ccr9	44.2482	72.4567	92.1081	18.8085	1.10089	2.40793
NKT2	Il13	6.28262	6.18411	5.10009	2.33992	0.425407	2.97147
NKT2	Vdr	4.63075	4.74492	1.44707	88.3133	274.873	117.369
NKT2	Nasp	80.3019	129.501	48.1202	55.9199	35.2644	49.9701
NKT2	Tiam1	14.6503	10.0519	3.13126	12.8091	4.67847	7.47975
NKT2	Il6ra	8.04281	2.58614	0.80661	25.7381	4.77854	3.94485
NKT2	Cdca8	13.3234	2.60863	2.6094	14.7889	2.72707	4.81576
NKT2	Cdk2	20.8244	15.8536	13.6871	20.2785	9.70711	18.2894
NKT2	Ccne1	7.85325	3.21578	2.91777	9.86932	3.02728	4.09854
NKT2	Gypc	25.2926	21.6554	19.5698	30.2677	34.0997	36.9629
NKT2	Rfc3	13.3504	7.241	7.99403	12.0891	9.58202	8.47875
NKT2	Fbxo5	3.89161	2.22634	2.39591	4.94971	2.70205	4.9703
NKT2	Dut	57.7623	17.7875	21.2302	38.9075	27.3947	28.5099
NKT2	Cdc20	23.3631	4.65848	4.96662	17.2559	2.99306	6.77175
NKT2	Kcnn4	52.914	108.973	52.7784	24.8082	14.1603	23.1563
NKT2	Ezh2	15.9772	8.8601	10.3661	24.4482	21.2654	22.7721
NKT2	Ckap2l	6.25554	2.45122	0.925214	7.19953	0.875731	1.94686
NKT2	Ndc80	5.56329	2.95448	1.2713	7.80855	2.45187	2.95907
NKT2	Phgdh	63.4675	25.483	35.7724	28.8132	26.5381	32.1807
NKT2	Pafah1b3	5.93058	3.86791	4.62567	11.0692	10.7078	5.63545
NKT2	Cks2	38.7659	42.1035	19.0033	24.9589	9.64912	25.5953
NKT2	Cdca7	23.722	2.60863	3.24986	11.3992	6.15454	6.0453
NKT2	Tacc3	31.3313	5.62192	4.17497	25.2581	3.50262	8.93982
NKT2	Cdc45	22.0702	4.02533	3.8666	7.49952	2.55194	3.94484
NKT2	Hivep3	16.1938	21.363	19.3089	27.7779	38.9782	38.3719
NKT2	Cdkn3	2.4102	0.0001	0.0949835	3.7798	0.0501361	2.02371
NKT2	Nme4	2.84348	0.202486	0.0001	0.150088	0.325334	0.230637
NKT2	E2f8	5.71393	1.12446	0.332192	4.55974	0.600533	1.30648
NKT2	Id3	8.28652	5.03725	5.59823	48.9561	3.97797	10.1181
NKT2	Prim2	27.2965	14.2346	18.194	19.0186	18.1882	13.8836
NKT2	Gfer	11.4549	8.65771	9.41729	7.49951	10.8579	6.66006
NKT2	Cenpp	2.62684	0.629744	0.688006	1.29	0.175226	0.742942
NKT2	Spc25	5.33482	0.539795	0.403355	3.05986	1.12591	1.89563
NKT2	Nrgn	2.73516	1.32685	2.34847	8.24944	1.77638	5.09753
NKT2	Cd200	0.758335	0.427359	0.166146	7.76949	14.2104	11.4245
NKT2	Rfc4	17.3582	7.66828	8.63451	10.6193	6.02945	7.71031
NKT2	E2f2	11.509	3.91289	3.67684	24.2982	9.05663	15.9072
NKT2	Sell	113.978	8.16299	4.93404	50.7261	10.0073	8.09452
NKT2	Cdca5	9.77591	3.66553	0.854052	7.16953	1.40111	4.201
NKT2	Dbf4	16.8166	32.3819	11.5759	18.7787	9.68207	15.2668
NKT2	Ets2	119.882	83.7207	53.1116	124.432	49.5605	89.9355
NKT2	Ntrk3	9.47804	6.20659	9.06148	2.33992	1.72634	2.51039
NKT2	Clspn	3.03304	1.5967	2.01637	4.79972	0.700605	3.22762
NKT2	Nuf2	9.5322	1.37182	0.830331	6.89956	0.650569	2.92024
NKT2	Psmg1	15.8689	5.59944	10.4136	5.96963	5.72923	3.71431
NKT2	Ass1	43.0982	19.2037	22.5318	49.6833	36.2955	37.4995
NKT2	Dtl	11.1299	7.42091	3.98521	14.7889	5.1288	7.32607
NKT2	Kif20a	9.45096	1.70913	1.49451	9.65935	1.67631	3.76554
NKT2	Cep55	6.52633	1.70913	0.782889	15.9288	2.12663	6.50637
NKT2	Ccnb1	9.05958	0.000100058	0.422715	6.82646	0.948847	2.66038
NKT2	Mcm10	7.01377	1.48426	1.09126	4.70973	0.700605	2.3567
NKT2	Neil3	2.65392	0.337409	0.26103	1.43999	0.225262	1.25525
NKT2	Ccne2	3.81835	2.81101	0.972656	1.43999	0.975803	2.38232
NKT2	Nipal1	0.866654	1.03452	0.782889	6.02962	13.735	16.9062
NKT2	Aff3	2.1394	2.42873	2.08754	1.79996	2.65201	3.97046
NKT2	Dlgap5	9.50511	2.76604	2.84661	5.24969	2.70205	3.07393
NKT2	Pdlim4	1.48949	0.0001	0.0949835	1.40999	0.025118	0.179407
NKT2	Tpst1	3.38508	2.8335	1.30475	4.55974	1.70133	1.38332
NKT2	Rad51ap1	8.69272	0.58477	0.711727	3.89979	0.750641	1.43455
NKT2	Kif2c	2.92472	0.449846	0.379634	4.19976	0.475443	1.30648
NKT2	Rfc5	23.9609	8.63229	10.8455	11.1904	7.46295	7.19039
NKT2	Lztfl1	19.4236	14.1131	18.8061	12.0027	11.3186	9.01637
NKT2	Themis	42.8676	53.4523	113.22	14.039	30.247	25.4104
NKT2	Pole	8.63857	7.46589	7.66194	8.36943	2.65201	4.79015
NKT2	Kif15	7.17625	1.28188	1.66056	5.15969	1.45115	2.25424
NKT2	Wfikkn2	0.541696	0.135024	0.284751	1.05002	0.500461	0.589251
NKT2	Pbk	9.25092	0.562282	0.427076	1.76996	0.350352	1.61386
NKT2	Cdca2	3.14136	1.10198	0.498239	3.44983	1.20097	1.89563
NKT2	Esco2	1.97693	0.719694	0.54568	3.17985	0.325334	0.768557
NKT2	Eme1	1.78737	0.24746	0.616843	1.11001	0.350352	0.717327
NKT2	Cep76	16.7354	15.4938	21.1117	16.4688	18.6886	18.981
NKT2	Cenpk	3.00186	1.057	0.26103	1.34999	0.400389	0.871018
NKT2	Cd74	315.327	259.93	65.7679	1314.25	176.922	183.706
NKT2	Ncapg	4.68491	1.4168	0.830331	8.81941	0.850713	3.12516
NKT2	Mybl2	8.55732	1.97898	0.972656	5.00971	0.800677	2.07493
NKT2	Insl6	5.25358	2.96842	5.17125	7.04954	15.3111	8.32505
NKT2	Il4	8.20528	19.0019	25.4052	44.4565	134.22	209.887
NKT2	Akr1c18	0.0271798	0.112536	0.0001	0.480062	0.0001	0.0769457
NKT2	Zwilch	5.14527	1.34934	0.972656	1.40999	0.700605	1.38332
NKT2	Plscr3	14.7314	3.80045	7.63822	11.3692	6.62989	6.07091
NKT2	Tirap	4.41411	2.72106	2.01638	3.41983	1.32606	1.25525
NKT2	Sccpdh	4.08915	2.27132	1.42335	48.0563	168.22	79.4834
NKT2	Kif18b	2.05817	0.787155	0.735447	3.68981	0.12519	1.74194
NKT2	Rad51	11.7527	3.32822	2.63312	8.54942	1.65129	4.73892
NKT2	Trip13	9.74884	0.809643	0.735447	3.08986	0.775659	2.27986
NKT2	Cenpl	24.6698	37.0815	20.2577	18.4186	15.8615	33.633
NKT2	Hmmr	6.28262	0.562282	0.308471	6.2996	0.725623	3.53174
NKT2	Spag5	8.18079	0.809643	1.12254	6.74957	0.900749	3.40693
NKT2	Ect2	8.0428	2.04644	2.41963	6.71957	2.57696	4.14977
NKT2	Bub1b	13.0255	2.76604	1.708	17.9087	1.50118	6.25022
NKT2	Ptgir	4.14332	2.13639	2.87033	4.70973	3.55266	2.30547
NKT2	Lsm5	13.4385	9.67441	12.1814	10.2725	10.0278	9.42311
NKT2	Akap6	0.216739	0.0001	0.0001	0.0001	0.0751541	0.0769457
NKT2	Phf19	6.5805	7.24101	7.54334	10.5893	7.00515	8.04328
NKT2	Melk	4.30579	1.50675	1.18614	3.35983	2.17667	2.74093
NKT2	Stil	2.8164	1.55172	0.474518	3.98979	0.100172	2.89462
NKT2	Als2	10.8862	13.1552	15.8931	18.1487	19.2639	16.189
NKT2	Atad5	3.76419	4.31766	6.09636	2.81988	3.55266	3.99608
NKT2	C330027C09Rik	10.3717	1.68665	1.94521	8.39944	2.7771	3.94485
NKT2	Slc15a1	0.352138	0.697206	0.237309	0.0001	0.0751541	0.0001
NKT2	Tnfsf11	24.6698	44.0527	20.7796	20.2185	10.2325	19.1347
NKT2	Pak1	14.6503	7.30847	0.664285	13.829	1.20097	1.22963
NKT2	Fcrl1	1.08329	1.14695	0.332192	2.78988	2.57696	1.56263
NKT2	Lhpp	7.20332	3.26076	4.00893	2.06994	1.251	0.691712
NKT2	Bard1	2.51852	2.33878	2.77544	4.85972	1.65129	2.86901
NKT2	Kif18a	3.38508	2.24883	2.82289	3.65981	1.35107	3.3557
NKT2	Arhgap11a	9.20724	5.68938	4.95776	15.0289	5.30392	10.5023
NKT2	Mtbp	7.50123	2.45121	5.9066	7.4995	12.4091	10.0669
NKT2	Fmnl3	25.7531	64.4476	39.2105	24.3882	45.4574	30.5846
NKT2	Psmc3ip	9.50511	3.28325	4.48335	4.46974	4.75352	3.56062
NKT2	Smo	7.06793	0.0900492	0.0238209	0.900029	0.439836	0.409944
NKT2	Espl1	3.54756	2.00147	0.640564	6.08962	0.750641	3.17639
NKT2	Ncapg2	6.20138	5.01477	2.1587	10.6493	2.20169	3.81677
NKT2	Pstpip2	3.30384	1.057	0.213588	2.30992	0.0751541	0.256252
NKT2	Rps6ka2	4.90155	1.12446	1.77917	3.95979	3.50262	1.69071
NKT2	Slc16a1	48.0397	38.0936	30.7898	41.7568	39.1033	69.1356
NKT2	Arhgap19	17.6561	3.77797	2.49079	7.43952	4.57839	4.27784
NKT2	BC055324	4.33287	0.517308	1.73172	1.85995	1.47616	1.28086
NKT2	Hc	0.162579	0.0225873	0.213588	0.360072	0.0001	0.0001
NKT2	Cxcr5	7.9345	7.15107	2.49079	5.18969	6.42975	3.40692
NKT2	Tmie	0.108419	0.157511	0.948935	0.690046	1.70133	0.999095
NKT2	Art2a-ps	8.71893	5.47353	18.5804	25.3707	32.5584	38.0938
NKT2	Fanca	2.78932	0.719694	0.379634	1.64997	0.450425	0.640481
NKT2	D430020J02Rik	1.27285	1.07949	0.237309	1.67997	1.47616	1.43455
NKT2	Nos1	0.162579	0.0001	0.0001	0.330074	0.0501361	0.409944
NKT2	Aspm	2.35604	1.61919	0.498239	4.31976	0.400389	2.10055
NKT2	Lrig1	15.6793	15.4263	19.1666	1.91995	1.5262	2.40793
NKT2	Fgf18	0.135499	0.112536	0.0238209	0.810036	2.7771	2.56162
NKT2	Hap1	0.0001	0.157511	0.0001	0.360072	0.100172	0.48679
NKT2	Igfbp7	0.325058	3.26076	0.403355	17.3087	0.700605	1.12717
NKT2	Pck2	15.0565	12.593	18.7633	31.2876	43.7568	24.1041
NKT2	Fbln1	0.162579	0.202486	0.0001	0.0900929	0.0001	0.0001
NKT2	Nsg1	0.0001	0.269948	0.0001	0.420067	0.0751541	0.256252
NKT2	Ppic	18.0353	0.337409	0.0949835	0.840034	0.750641	0.53802
NKT2	Mpp2	1.19161	1.48426	0.948935	4.46975	3.92793	3.12516
NKT2	Ttk	2.70808	0.337409	0.166146	1.32	0.325334	0.102561
NKT2	Brip1	2.97888	2.63111	2.06382	1.76996	0.475443	1.33209
NKT2	Pif1	1.43533	0.0001	0.0712626	1.85995	0.0751541	1.38332
NKT2	Ly6k	0.812494	0.292435	0.0949835	0.0001	0.0001	0.179407
NKT2	Armc3	1.21869	1.30436	1.09126	0.420067	0.775659	0.871018
NKT2	Bambi-ps1	1.80286	2.05282	1.2123	1.73996	1.62627	2.64495
NKT2	Sgk3	13.4317	1.52924	0.80661	11.4592	0.400389	1.15279
NKT2	Cntrob	7.88032	11.4911	8.94287	11.3392	16.1618	15.4974
NKT2	Rad54l	6.44509	0.944567	1.89777	4.97971	0.675587	2.51039
NKT2	Gm5424	106.518	46.5492	54.7514	96.7039	80.5878	78.7162
NKT2	Bub1	14.9752	1.03452	0.688006	6.14962	0.350352	4.32908
NKT2	Troap	1.02913	0.179998	0.213588	1.46998	0.200244	1.25525
NKT2	Iqgap3	2.57268	0.33741	0.0001	1.46998	0.225262	0.256252
NKT2	Perp	1.40825	3.46314	0.925214	11.6092	19.7894	18.981
NKT2	Cdc25c	0.731255	0.0001	0.0949835	1.26	0.350352	1.15279
NKT2	Alpl	0.352138	0.224973	0.0001	1.29	0.200244	0.640481
NKT2	Oaf	2.62684	0.629744	0.0475418	5.45967	0.500461	0.384329
NKT2	Art2b	87.9015	79.2368	226.695	148.377	300.763	201.36
NKT2	Adcy6	0.704175	1.50675	0.877773	1.91995	0.775659	0.48679
NKT2	2010204K13Rik	0.622936	0.58477	0.782889	0.0001	0.450425	0.53802
NKT2	Il21	1.29993	0.202486	0.498239	85.6133	308.573	217.448
NKT2	Gas2l3	2.16649	0.787156	0.379634	6.56959	1.05086	3.15078
NKT2	Smpdl3b	3.6288	0.449846	0.189867	2.93987	1.02584	0.563635
NKT2	Brca2	3.30384	2.8335	2.1587	2.15993	2.62699	2.12617
NKT2	Ikzf4	2.16649	2.04644	2.94149	2.03994	2.25172	1.76755
NKT2	Vangl2	0.352138	0.427359	0.0238209	1.37999	1.30104	0.717327
NKT2	Ier3	29.5983	11.3562	21.6098	34.4374	16.6121	10.8097
NKT2	Nek2	3.71003	1.50675	0.427076	9.44936	0.150208	2.07493
NKT2	Ercc6l	6.36386	5.59944	3.48707	6.14961	7.03017	10.3487
NKT2	Rtkn2	0.189659	0.0675619	0.166146	1.20001	0.275298	0.128176
NKT2	Alms1	3.38494	2.97406	2.99829	3.22796	7.547	5.40489
NKT2	Exo1	5.25358	1.39431	0.569401	1.37999	0.200244	0.666096
NKT2	Lad1	0.0001	0.202486	0.118704	0.450064	0.0001	0.0001
NKT2	Fancd2	4.57658	1.43929	0.877772	2.00994	0.675587	0.999095
NKT2	Fam81a	0.0542596	0.0001	0.0238209	0.0001	0.0501361	0.230637
NKT2	Mctp1	7.25749	0.179998	0.142425	3.95979	0.175226	0.0257152
NKT2	Mastl	0.243818	0.0900492	0.284751	2.06994	0.200244	0.768557
NKT2	Prr5	1.40825	0.224973	0.332192	3.44983	0.575515	1.20402
NKT2	Padi3	0.270898	0.0001	0.0475418	0.0001	0.25028	0.0513305
NKT2	Cldn10	0.0001	0.0001	0.355913	0.300076	0.100172	0.0001
NKT2	Bcam	0.0542596	0.0001	0.0001	0.360072	0.025118	0.0513305
NKT2	Polq	2.30188	2.18137	1.47079	0.810036	1.12591	2.20301
NKT2	Plaur	96.7558	49.989	32.4028	61.9156	1.07588	10.1694
NKT2	Atcay	0.352138	0.0001	0.26103	6.65959	15.4361	10.2718
NKT2	Recql4	1.65197	1.32685	1.1387	1.17001	0.12519	0.48679
NKT2	Tmem53	0.325058	0.0001	0.26103	0.0001	0.0001	0.0001
NKT2	Serpine1	0.243818	0.742181	0.0949835	6.4496	0.0501361	2.20301
NKT2	Sox12	1.57073	0.337409	0.427076	0.870031	1.42613	0.666096
NKT2	Tmod1	0.0001	0.0001	0.0001	0.360072	0.150208	0.461174
NKT2	Fam83d	9.42388	14.2346	3.81916	6.38959	4.37826	9.73391
NKT2	Rab15	0.0271798	0.472333	0.0238209	0.330074	0.0001	0.0001
NKT2	Parm1	0.108419	0.427359	0.0001	0.750041	0.500461	0.333098
NKT2	Kirrel3	0.216739	0.0001	0.0001	0.0001	0.150208	0.179407
NKT2	Vsig2	0.0001	0.24746	0.0001	0.0001	0.0001	0.0001
NKT2	Tspan6	0.487537	0.427359	0.379634	0.0600953	0.025118	0.307483
NKT2	Tcf7l1	0.974973	1.82157	1.63684	0.960024	1.45115	1.07594
NKT2	Ak7	0.243818	0.112536	0.0238209	0.0001	0.0001	0.307483
NKT2	5033406O09Rik	0.460457	0.0001	0.0475418	0.240081	0.0501361	0.0001
NKT2	Hpse	11.834	4.61	3.8666	18.5386	9.1567	8.12013
NKT2	Orc1	7.93448	8.07304	1.61312	2.15993	0.700605	1.28086
NKT2	Dna2	8.15113	0.382384	0.403355	4.25977	0.325334	1.56263
NKT2	Padi1	0.541696	0.224973	0.237309	0.210083	0.575515	0.128176
NKT2	Hey1	1.59781	9.24239	0.664285	3.35983	0.525479	1.97247
NKT2	Xkr5	0.406297	0.135024	0.213588	0.930026	0.550497	0.666096
NKT2	Sh3bp4	1.94985	5.91426	1.73172	6.41959	1.35107	1.25525
NKT2	Stag3	0.189659	0.0225873	0.0949835	0.150088	0.12519	1.02471
NKT2	Bcl2l14	0.0001	0.0225873	0.0001	0.330074	0.0751541	0.230637
NKT2	Gadl1	0.0271798	0.157511	0.0475418	0.120091	0.0501361	0.230637
NKT2	Fancb	2.89764	0.202486	0.877773	0.330074	0.850713	1.20402
NKT2	Zcchc12	0.0001	0.359897	0.0001	0.0001	0.0751541	0.0001
NKT2	Adamts3	0.0542596	0.0001	0.0001	0.0001	0.0001	0.205022
NKT2	Dlk1	0.325058	0.0900492	0.0001	0.210083	0.525479	1.81878
NKT2	Plk2	15.3815	13.9198	15.1577	17.3388	8.78143	7.94083
NKT2	Hes1	0.920814	0.787155	0.213588	1.79996	0.275298	0.128176
NKT2	Zfp536	0.514616	1.61919	1.11498	0.450064	0.550497	1.87001
NKT2	Fam84a	0.270898	0.224973	0.640564	0.780038	0.225262	0.384329
NKT2	Cyb561	1.67905	3.53061	1.68428	0.450064	0.175226	0.461174
NKT2	Khdrbs3	1.27285	0.404871	0.213588	0.0300976	0.025118	0.230637
NKT2	Ptprb	0.595856	3.50812	0.640564	9.56934	0.100172	0.666096
NKT2	Mybl1	0.108419	0.472333	0.237309	0.210083	0.550497	0.461174
NKT2	Homer2	0.0813394	0.0450746	0.403355	0.330074	0.0501361	0.128176
NKT2	Lif	22.4492	13.8747	6.99777	11.9991	1.32606	2.63847
NKT2	Myo10	0.622936	1.03452	0.735447	0.780038	0.175226	0.0257152
NKT2	Mtus1	56.841	17.4953	27.0894	15.2689	10.4576	7.99207
NKT2	Gm973	0.270898	0.0001	0.759168	0.51006	0.12519	0.256252
NKT2	Padi4	14.0274	0.0450746	0.0001	3.14985	0.675587	0.256252
NKT2	Ptpn14	0.108419	0.179998	0.213588	0.480062	0.0751541	0.0769457
NKT2	Adarb1	1.05621	2.49619	1.28103	3.11985	1.37609	2.33109
NKT2	Phldb1	0.487537	0.179998	0.0712626	1.11001	0.750641	0.563635
NKT2	Chrm4	0.216739	0.0225873	0.0001	0.120091	0.725623	0.281868
NKT2	Robo1	0.0813394	0.0001	0.0001	0.390069	0.0501361	0.128176
NKT2	Itga7	0.0813394	0.0001	0.0238209	0.180086	0.400389	0.717327
NKT2	Nes	0.162579	0.0450746	0.0001	0.300076	0.100172	0.0001
NKT2	Arhgap29	0.893734	0.742181	0.735447	1.02002	0.0751541	0.205022
NKT2	Plxnb2	7.52828	1.46177	0.237309	15.7789	0.675587	1.15279
NKT2	Irs1	0.108419	0.0001	0.166146	0.0900929	0.150208	0.102561
NKT2	Sash1	1.40825	0.674719	0.403355	3.08986	0.225262	1.10156
NKT2	Bcat1	4.60366	0.112536	0.0712626	3.11985	0.150208	1.63948
NKT2	Kcnf1	1.02913	0.83213	0.616843	6.20961	4.87862	5.55861
NKT2	Exph5	0.379217	0.0001	0.0712626	0.0001	0.0501361	0.0001
NKT2	Arhgef17	0.108419	0.0001	0.0001	0.0001	0.12519	0.179407
NKT17	Gpx1	627.265	157.371	164.983	239.085	164.714	187.457
NKT17	Blk	91.99	15.3814	6.54706	29.8778	7.80573	10.7073
NKT17	Prelid2	3.98444	0.717534	0.498239	1.85995	2.96733	0.640481
NKT17	Xkrx	1.73321	2.85599	0.854213	3.68981	0.756156	1.40894
NKT17	Emb	200.477	284.788	147.473	98.0929	13.2064	38.6427
NKT17	Rorc	44.8444	15.3589	5.14753	21.4184	3.77782	6.66007
NKT17	Coro2b	20.662	11.4911	4.83916	13.469	5.52909	6.12214
NKT17	Egln3	15.896	9.87202	2.41963	19.1386	25.0181	25.5129
NKT17	Nav2	5.03694	2.24883	1.18614	5.99963	0.650569	1.53701
NKT17	Sox13	14.4336	0.899592	1.30475	6.65958	1.07588	3.12516
NKT17	Pde5a	4.17039	1.52924	0.308471	1.08001	0.12519	0.48679
NKT17	Scpep1	50.2602	32.6067	26.4252	83.2435	59.6931	40.3441
NKT17	Plin3	34.5535	6.38649	4.83916	11.2792	13.4348	7.09552
NKT17	Fam20a	0.135499	0.135024	0.0949835	6.05962	13.8601	6.12214
NKT17	Tns4	14.2982	0.697206	0.593122	1.94995	0.25028	0.845403
NKT17	Avpi1	29.1649	25.5232	4.83916	19.7685	1.97652	8.60683
NKT17	Cnn3	2.98222	6.76695	1.21171	4.75461	0.600533	1.58824
NKT17	Mtss1	11.6986	10.0519	2.53824	9.26937	3.3275	5.32807
NKT17	Spock2	6.01182	1.01203	1.66056	63.4762	187.59	104.564
NKT17	Cpm	9.15308	19.5191	2.6094	13.949	2.02656	5.45614
NKT17	Ypel2	0.595856	1.75411	1.82661	1.91995	3.35252	2.27986
NKT17	Tacstd2	15.7606	4.90233	0.782889	6.17961	0.600533	1.28086
NKT17	Maged1	3.14136	1.73162	1.09126	3.35984	1.02584	0.53802
NKT17	Plcb4	4.87446	4.0703	2.65684	5.78964	6.52981	6.07091
NKT17	Slc9a2	1.89569	0.0001	0.0001	0.51006	0.100172	0.0769457
NKT17	Abat	1.57073	1.52924	2.94149	2.5799	0.275298	1.02471
NKT17	Ptprf	0.920814	0.58477	0.213588	3.8098	1.30104	0.742942
NKT17	Tdrkh	5.87642	3.48563	2.01637	2.39991	1.55122	1.97247
NKT17	F2r	327.855	395.979	309.249	395.039	551.648	464.302
NKT17	Ly6g5b	66.7514	45.6045	52.4232	17.2787	7.05519	11.9624
NKT17	Chad	12.9172	5.80182	3.58195	1.79996	0.550497	1.79317
NKT17	Smox	37.0724	83.3833	21.4438	25.3781	12.7593	15.7279
NKT17	Gabbr1	16.8979	23.1396	26.5912	17.9687	19.7893	19.9544
NKT17	Susd2	33.6874	11.5137	12.6196	4.25976	3.72778	3.84238
NKT17	Furin	715.281	471.995	277.355	201.581	77.2564	151.717
NKT17	Rnase4	36.3849	21.2787	29.1965	89.0999	190.092	110.176
NKT17	Chst11	73.6843	53.8797	42.0809	52.196	42.7309	45.8514
NKT17	Klrb1b	14.2273	10.669	11.741	37.8292	7.39915	17.0535
NKT17	Srgap3	23.2618	28.7839	31.9047	51.5352	69.9247	73.9753
NKT17	Clnk	18.9288	14.3919	12.6671	4.55974	2.12663	5.14877
NKT17	Acpp	37.1535	42.6585	43.7178	35.8173	41.6551	55.4057
NKT17	Slc41a3	10.1821	10.5691	9.44098	10.3793	8.78142	6.76253
NKT17	Dock5	27.9465	18.5071	23.8395	24.4182	10.1824	21.8499
NKT17	Runx2	21.8481	14.482	19.1665	51.3259	63.3204	67.3402
NKT17	Socs3	243.34	146.933	105.866	173.807	89.8898	86.6564
NKT17	Jag1	16.248	20.486	8.72939	3.35984	1.30104	3.43254
NKT17	Dusp16	29.4629	52.0128	17.5773	24.2382	4.92865	13.5762
NKT17	Kif1b	28.7588	27.0748	28.4888	18.0587	19.8894	19.5189
NKT17	Card10	5.74102	3.46314	2.39591	3.02986	1.40111	1.30648
NKT17	Prss12	3.81835	2.85599	3.1787	2.15993	0.350352	0.922249
NKT17	Thy1	1201.67	1333.03	1710.63	1196.2	1224.32	1106.85
NKT17	Ly6a	1645.02	615.298	1234.34	461.338	261.61	349.248
NKT17	Il18r1	303.815	143.018	356.19	111.651	55.6652	81.0972
NKT17	S100a4	408.418	235.51	230.852	255.07	61.8204	172.852
NKT17	Stk24	180.757	244.016	197.502	184.606	176.756	153.536
NKT17	Tmem176a	201.825	141.065	101.856	104.182	77.1305	54.637
NKT17	Itgb7	654.347	620.807	794.508	567.642	535.044	456.099
NKT17	Gm2a	102.389	60.446	64.6395	151.638	63.0706	63.9358
NKT17	Pon2	53.5096	25.3906	27.5875	53.7558	43.7815	43.5203
NKT17	Trpv2	71.3296	39.5326	64.7829	83.4237	72.6785	56.789
NKT17	Rftn1	90.2305	103.398	119.268	67.0153	83.6107	54.1256
NKT17	Gclc	28.8672	20.3286	25.9982	24.5382	21.1654	14.0629
NKT17	Tmem176b	278.085	228.271	164.337	156.619	144.054	84.3767
NKT17	Il17re	17.8458	7.4434	2.87033	5.1297	1.67631	1.02471
NKT17	Ccr2	262.794	181.299	313.472	359.961	491.835	455.786
NKT17	Top2b	116.931	109.738	147.829	106.611	132.144	108.557
NKT17	Pdia6	381.872	122.221	160.595	157.936	154.904	121.938
NKT17	Stat3	178.939	182.267	168.513	161.27	188.531	129.943
NKT17	Ccr6	14.9482	4.36263	2.94149	1.20001	1.30104	1.12717
NKT17	Crmp1	43.6525	38.543	49.6475	76.0134	116.207	75.077
NKT17	Comt	30.9251	11.7835	21.9181	25.8581	18.8137	16.3939
NKT17	Appl2	14.3524	14.5494	17.9331	13.499	16.3869	16.317
NKT17	Il1r1	46.6322	27.9969	5.07637	25.5278	2.95223	10.3999
NKT17	Mmp25	36.9099	14.6168	5.07637	16.5588	2.67703	3.91923
NKT17	Rarg	67.7536	32.4717	41.5117	37.5871	46.4592	25.2054
NKT17	Camk4	41.7843	47.2459	51.6642	48.7763	87.1879	63.5771
NKT17	Il23r	17.3312	6.83624	3.15498	13.2891	1.251	6.2246
NKT17	Ramp3	76.257	202.534	28.7027	25.8879	3.97796	28.9964
NKT17	Marveld1	40.6738	25.5681	31.8336	29.9675	28.5459	29.2268
NKT17	Smyd2	23.2886	8.88257	13.5921	5.99963	4.55338	3.38131
NKT17	Serpinb1a	271.36	19.9191	6.45218	26.8854	4.5784	10.7073
NKT17	Slc25a20	38.9409	32.112	27.2792	24.1782	36.3513	38.423
NKT17	Sdc1	32.3005	49.2338	4.53079	38.5136	4.22511	13.6274
NKT17	Ppcs	7.3658	4.65498	11.2912	9.0594	11.9087	11.8343
NKT17	Armcx2	15.7335	14.8192	10.0578	4.67973	5.07877	6.17338
NKT17	Lats2	51.5406	72.8838	47.1462	42.4773	31.866	43.933
NKT17	Dtx4	62.6357	430.519	85.4902	34.6174	27.4449	50.7183
NKT17	Slc43a2	34.3102	22.8698	30.9796	45.8068	35.2255	42.2655
NKT17	Epas1	40.1324	108.614	28.6786	109.131	177.378	147.185
NKT17	Znrf1	137.458	173.016	146.857	82.164	82.5596	75.5649
NKT17	Scp2	104.159	96.254	102.575	96.4722	98.9081	82.478
NKT17	Laptm4b	19.8225	13.9872	10.6745	19.6786	29.3211	23.6685
NKT17	Pi4k2a	60.5776	63.2794	45.3307	41.4868	36.8016	34.9905
NKT17	Lingo4	3.54756	1.50809	0.54568	0.450064	0.25028	0.358713
NKT17	Cabin1	53.3476	37.9586	54.4632	45.1166	65.4222	51.7941
NKT17	Aebp2	84.6714	128.049	94.5011	99.0653	130.192	109.198
NKT17	Atf6	48.3646	39.3979	40.3019	43.0167	52.9883	52.2552
NKT17	Crtc3	46.8752	55.7012	55.2936	35.0673	44.9326	46.4406
NKT17	Akirin2	36.0704	45.0869	35.6526	33.8974	34.7	40.7794
NKT17	Pias4	9.50512	7.71325	11.6233	10.5893	9.83219	8.42752
NKT17	Ptprv	22.9367	21.0932	21.088	33.1475	54.8897	48.6178
NKT17	Stab2	4.98279	8.59025	2.728	19.0786	1.8014	1.99809
NKT17	Runx1	58.4114	57.0052	82.9512	60.4454	104.2	74.6422
NKT17	Dennd4c	70.2144	77.2036	87.1473	25.1656	28.7402	33.2393
NKT17	Cpd	29.7067	24.6237	8.6345	14.9689	8.90652	11.8856
NKT17	Arrb1	47.0646	33.8658	48.5093	40.6168	55.6648	38.2181
NKT17	Zfp580	0.866654	1.68665	1.89777	2.09993	2.22671	2.79216
NKT17	Slc27a6	40.9719	36.497	37.6926	10.8592	3.92793	7.71029
NKT17	Kcnk1	7.50121	1.82157	0.166146	4.25976	0.400388	0.922249
NKT17	Nr1d1	64.504	85.9693	54.6294	50.3661	11.9587	20.1849
NKT17	Slc35f2	12.4839	10.794	14.6833	7.46952	9.45694	10.195
NKT17	Fbxo27	3.06012	1.4168	2.13498	1.11001	0.675587	0.947864
NKT17	Ttc19	3.79128	3.59807	4.38846	3.23984	4.27818	4.99507
NKT17	Ckb	20.8872	16.6038	23.6643	8.90535	3.796	3.32442
NKT17	Plekhb2	64.5311	82.6409	69.5023	100.192	120.236	94.8789
NKT17	Igf1r	28.0548	25.2758	5.38474	25.1381	31.9231	24.5395
NKT17	Camk2d	18.4144	18.1923	17.2926	25.7081	22.5663	21.6194
NKT17	Entpd7	7.25749	6.49893	7.18753	7.46952	4.67847	6.7113
NKT17	Ffar2	65.5603	2.42873	3.55823	1.40999	0.625551	0.358713
NKT17	App	60.9293	23.0271	22.7485	50.4862	8.58129	11.5014
NKT17	Tuba8	4.8753	0.562352	1.04387	0.720043	0.0001	0.0001
NKT17	Lrrc8b	15.3002	14.6393	8.46845	9.95931	10.2325	11.86
NKT17	Lrrc17	0.595856	0.135024	0.0001	0.120091	0.425407	0.102561
NKT17	Aqp3	23.8304	12.9753	11.1964	13.0491	4.35324	5.84038
NKT17	Cd72	3.71003	3.95787	0.925214	4.46974	1.42613	1.40894
NKT17	Dpy19l3	28.6776	33.821	38.6178	23.0983	27.1697	32.6851
NKT17	Rnf19b	219.567	322.229	144.103	184.128	308.891	265.277
NKT17	1700012B07Rik	0.406297	0.202486	0.118704	1.14001	0.175226	0.102561
NKT17	Syt11	11.7736	11.138	11.6128	60.5973	96.1332	69.4184
NKT17	Dhcr24	20.0121	17.5177	13.8057	12.9891	10.3075	13.0895
NKT17	Sipa1l1	52.5892	53.3405	60.677	33.4174	38.528	30.0724
NKT17	Rnf43	7.31165	3.05837	6.04893	6.05962	14.7357	12.5259
NKT17	Tnfrsf25	36.233	28.9187	35.0833	15.4788	12.7343	17.0598
NKT17	Pltp	3.30384	2.40624	1.39963	15.2689	1.05086	2.51039
NKT17	Sdccag8	13.9927	9.37728	12.1451	8.18448	11.4834	7.42257
NKT17	Gnaq	16.0584	9.46725	7.18753	8.30944	9.28179	7.17237
NKT17	Mycn	5.00987	0.449846	0.308471	1.52998	0.575515	0.48679
NKT17	Trib2	18.5498	22.1277	20.8271	14.9089	13.3097	16.522
NKT17	Abhd15	5.47022	2.74355	4.1987	1.32	1.35107	1.12717
NKT17	Plin2	61.2103	30.2618	32.8297	50.5169	25.7687	16.9318
NKT17	Bik	6.33678	4.02533	7.0452	1.26	3.3275	1.92124
NKT17	Cysltr1	7.31165	3.03589	2.6094	1.52998	0.575515	1.53701
NKT17	B3galt2	11.2111	3.12583	5.3373	0.0900929	0.0501361	0.435559
NKT17	Sorbs1	2.19357	2.45122	3.41591	3.65981	4.90363	3.73993
NKT17	Snai3	2.9518	3.55309	4.55451	3.08986	1.57624	1.46017
NKT17	Fam124b	12.4839	8.38786	7.44846	3.8398	5.35396	4.27785
NKT17	Cep63	16.9521	17.6751	16.0354	10.9192	13.685	12.9614
NKT17	Serpine2	4.82031	1.12447	1.25731	1.46998	1.15093	0.512405
NKT17	Tnfrsf21	9.01768	1.88903	0.450797	12.7791	0.12519	0.922249
NKT17	Ppm1k	11.8881	8.74766	20.5898	13.1391	14.6607	15.7535
NKT17	Abi3bp	6.77006	0.539795	0.308471	2.00994	0.450425	0.871018
NKT17	Agpat4	3.46632	1.48426	1.09126	18.0887	29.6716	22.6952
NKT17	Bcl3	48.6352	24.0616	18.5973	29.4879	27.595	20.0825
NKT17	Stom	50.0433	5.53198	1.75545	18.0587	1.12591	2.63847
NKT17	Ltb4r1	52.0746	13.6049	5.55079	22.0484	3.70277	5.68668
NKT17	Wwox	6.90545	6.11665	6.99776	3.8098	3.72779	3.30447
NKT17	Acvrl1	6.1743	3.28325	1.04382	9.35936	0.450425	0.53802
NKT17	Fam83a	9.15308	1.68665	1.66056	2.42991	1.00082	0.589251
NKT17	Adam12	7.04085	2.76604	2.01637	2.03994	0.200244	1.40894
NKT17	Cnnm2	9.42389	12.683	9.60707	9.11937	11.9337	7.81273
NKT17	Plekhf1	6.1743	2.38375	7.40101	5.54966	2.62699	5.81476
NKT17	Fah	11.5632	9.44475	9.15636	8.03946	9.38187	7.04429
NKT17	5830411N06Rik	39.7263	36.4749	7.9466	12.1791	2.7771	7.3773
NKT17	Sprn	1.78737	0.224973	0.189867	0.0001	0.175226	0.230637
NKT17	Colq	0.704175	0.922079	0.877773	0.300076	0.300316	0.256252
NKT17	Cd79b	13.9461	7.17352	3.32102	16.2889	10.2325	5.2256
NKT17	Fbxo17	7.2575	3.44066	5.07637	2.24992	2.65201	3.22762
NKT17	Dkk3	16.9791	9.96197	3.01265	3.7798	0.800677	2.3567
NKT17	Kcnc1	10.0979	15.2589	3.56992	6.29311	1.89621	4.33421
NKT17	Hmgn3	1.51657	0.33741	0.0001	2.39991	0.37537	0.333098
NKT17	Synj2	21.014	35.9573	16.7471	21.9284	20.0145	22.9002
NKT17	Cep170	8.01573	5.55447	8.80056	11.3692	13.6099	11.9112
NKT17	Ttyh2	1.02913	0.989541	1.66392	1.20001	3.37753	3.40693
NKT17	Olfr523	0.162579	0.202486	0.0001	0.0900929	0.0501361	0.0001
NKT17	Miat	0.310721	0.191091	0.166146	1.25134	1.19281	2.43355
NKT17	Actn2	25.8341	9.15243	5.38474	5.69966	1.02584	2.40793
NKT17	St6galnac3	14.1628	16.5957	33.8735	16.4088	31.1225	28.8685
NKT17	Itgb4	0.0813394	0.0001	0.0001	0.0001	0.025118	0.281868
NKT17	Rnf208	4.14331	1.25939	0.759168	0.780039	0.475443	0.179407
NKT17	Cyp4f16	8.70735	8.83463	12.9745	15.7851	15.201	20.9698
NKT17	Rasa4	14.3524	9.96198	8.56334	9.71934	2.20169	5.12315
NKT17	Frmd4a	11.7798	9.12994	4.3173	8.51942	1.17595	3.58623
NKT17	Plxnd1	56.6784	43.5132	28.9159	50.1261	19.8394	25.8203
NKT17	Vcl	23.8303	30.7177	15.9643	25.2581	14.3104	12.6797
NKT17	Hs2st1	17.25	13.4025	13.4498	8.27945	11.1331	8.55559
NKT17	Rhbdf2	21.6639	12.8628	13.4972	26.1282	10.7578	20.8765
NKT17	Rhobtb1	2.62684	1.07949	1.09126	1.67997	0.225262	0.384329
NKT17	Itgb5	7.80395	1.45382	0.735447	6.59093	1.78568	1.72892
NKT17	St3gal3	16.6	9.48973	7.47219	16.2888	11.8086	11.2196
NKT17	Golim4	31.1148	17.1804	32.5926	20.3085	18.9888	12.4235
NKT17	Smyd1	4.82031	2.24883	0.498239	0.810036	0.975803	0.281868
NKT17	Rasgef1b	30.0046	14.7517	5.55079	59.335	7.13024	12.987
NKT17	Tmem51	1.78737	0.337409	0.0001	3.62981	0.275298	0.307483
NKT17	Serinc5	5.98474	2.72106	5.02893	12.6891	9.60702	11.1427
NKT17	Slc15a3	15.0022	6.88122	1.06754	36.9567	0.675587	4.12416
NKT17	Fstl4	0.243818	0.314922	0.189867	0.0001	0.100172	0.0001
NKT17	Sema4f	22.1785	23.6118	23.1754	11.3692	10.0323	15.5742
NKT17	Mapk10	0.297978	0.0001	0.0001	0.180086	0.0001	0.614866
NKT17	Trerf1	11.5903	19.5415	18.1703	24.3883	30.8974	34.5806
NKT17	Hdac11	4.68491	7.73574	10.0815	4.34976	4.92865	4.30346
NKT17	Lrrn2	7.52829	3.53061	1.89777	3.89979	0.450425	1.12717
NKT17	St6galnac2	141.03	74.7018	141.209	252.69	286.251	299.395
NKT17	Cyp2s1	0.325058	0.359897	0.688006	1.32	2.0766	1.07594
NKT17	Gnb5	2.1394	1.30436	0.854052	3.11985	4.32822	2.10055
NKT17	Serinc2	0.866654	0.0001	0.0001	0.120091	0.025118	0.0001
NKT17	Matn2	12.1589	3.3732	3.06009	14.279	22.041	16.1121
NKT17	Hook2	2.76224	1.46177	1.85033	0.720043	2.67703	2.43355
NKT17	Hlf	3.92667	5.80182	1.32847	3.23984	0.225262	0.48679
NKT17	Plekhg1	6.49926	23.2744	2.87033	4.55974	0.189633	1.40894
NKT17	Rcor2	2.59976	1.34934	2.53824	1.34999	2.65201	1.33209
NKT17	Cpe	2.70808	0.899592	0.118704	0.240081	0.100172	0.333098
NKT17	Zfp516	8.09697	4.04781	2.98893	6.62958	0.350352	1.12717
NKT17	Glis2	3.358	3.46314	3.13125	2.87987	2.17667	2.5104
NKT17	Npl	15.0565	1.01203	0.711726	3.26984	1.15093	1.48578
NKT17	Psd2	8.66565	1.57421	0.284751	1.82996	0.12519	0.333098
NKT17	Cdh10	1.89569	1.30436	0.593122	0.210083	0.0751541	0.0513305
NKT17	Mrc2	1.32701	0.0001	0.0001	0.150088	0.100172	0.102561
NKT17	Palld	1.94985	0.899592	0.854052	2.03994	0.525479	0.384329
NKT17	Sh3pxd2b	1.73321	0.112536	0.0001	1.20001	0.025118	0.102561
NKT17	Tdrd9	4.30579	0.0675619	0.0001	0.0001	0.0001	0.0001
NKT17	Fes	45.4133	4.87984	9.10891	16.5588	2.70205	5.09753
NKT17	Igsf11	0.297978	0.24746	0.0238209	0.0001	0.0751541	0.0257152
NKT17	Capn3	0.479288	0.0001	0.160867	0.978621	0.113866	0.0555165
NKT17	Ttbk2	16.8124	33.356	21.6709	10.4959	21.2629	18.7069
NKT17	Zbtb7c	2.62684	1.07949	0.118704	0.480062	0.100172	0.0513305
NKT17	Ankrd35	1.72588	0.449846	0.284751	0.150088	0.100172	0.0769457
NKT17	2510009E07Rik	2.2748	1.75411	2.34847	1.82996	0.450425	0.53802
NKT17	Apol7b	123.761	98.4154	143.447	57.6498	51.4743	60.9946
NKT17	Nuak1	0.270898	0.809643	0.0001	0.870031	0.150208	0.179407
NKT17	Zfp385c	0.108419	0.157511	0.0712626	0.0001	0.025118	0.0001
NKT17	Rarb	0.0542596	0.0900492	0.0475418	0.780038	0.0501361	0.0001
NKT17	Zfp462	1.65197	0.0001	0.0949835	0.150088	0.25028	0.0001
NKT17	Islr	0.108419	0.0001	0.332192	0.150088	0.100172	0.0513305
NKT17	Tnfrsf11a	0.758335	0.494821	0.0238209	0.540057	0.0001	0.102561
NKT17	Fst	0.460457	0.135024	0.0238209	0.300076	0.0001	0.128176
NKT17	Dlg5	3.16844	4.96979	2.96521	0.870031	2.12663	2.48478
NKT17	Ppp1r14c	4.22455	1.18156	0.237311	3.35937	0.261286	0.955587
NKT10	Itm2a	19.6059	18.0349	19.048	28.1379	45.1576	46.7223
NKT10	Gsn	29.9505	12.1433	13.3312	42.3866	32.9989	25.359
NKT10	Cd2	344.557	314.612	443.772	300.101	363.825	330.295
NKT10	Lef1	40.2951	64.313	57.8317	25.828	16.2118	19.775
NKT10	Ldhb	4.21158	4.46385	4.09005	5.15699	9.77424	4.68536
NKT10	Ccr9	44.2482	72.4567	92.1081	18.8085	1.10089	2.40793
NKT10	Tspan13	55.2429	46.9763	53.8467	47.9065	46.8839	36.4506
NKT10	Lztfl1	19.4236	14.1131	18.8061	12.0027	11.3186	9.01637
NKT10	Zcchc12	0.0001	0.359897	0.0001	0.0001	0.0751541	0.0001
NKT10	Tnfrsf4	2.54561	3.57558	1.63684	30.8379	104.4	81.6886
NKT10	Cd24a	89.0099	9.50733	3.57571	50.5998	7.65381	10.2206
NKT10	Gpr83	0.379217	0.0450746	0.26103	0.120091	0.275298	0.640481
NKT10	Gm9844	118.526	124.331	140.217	93.417	52.4276	75.3928
NKT10	Gm3788	905.045	919.344	975.957	643.164	365.016	546.135
NKT10	Tmsb10	591.346	595.322	696.053	442.74	233.967	353.23
