# Supplementary material for: Re-programming mouse liver-resident invariant natural killer T cells for suppressing hepatic and diabetogenic autoimmunity
Source: Nat Commun. 2022 Jun 7;13:3279. doi: 10.1038/s41467-022-30759-w (PMC9174212; doi:10.1038/s41467-022-30759-w)
Supplement: Supplementary file 4 — Supplementary Data 2 [file 41467_2022_30759_MOESM4_ESM.xlsx]

## Sheet: All
			c3.c4 vs. NOD			c3.c4 vs. B6
Gene ID	Total counts	gene_type	P-value	FDR step up	Fold change	P-value	FDR step up	Fold change
Rps12-ps3	23541.1	protein_coding	3.43117e-57	6.16067e-53	5.37717	1.96555e-54	1.57351e-51	5.16208
Zfp985	2908.66	protein_coding	1.48913e-39	1.33687e-35	-111.106	0.000363357	0.00351874	-3.7804
Zfp990	5921.19	protein_coding	2.25447e-39	1.3493e-35	-1567.77	0.00742463	0.0387336	-5.09537
Gm12435	4075.04	processed_pseudogene	1.70464e-38	7.65169e-35	16.4578	1.72676e-47	1.14401e-44	25.1466
Gm13212	6153.14	protein_coding	2.25127e-37	8.08431e-34	-7.97736	3.43639e-30	1.00035e-27	-6.42323
Tpm3	109835	protein_coding	1.30624e-34	3.90894e-31	3.33332	0.0207491	0.0833089	1.25418
Desi1	11250.5	protein_coding	2.79433e-34	7.16747e-31	3.85045	0.968101	0.986543	1.00433
Rps18-ps3	45810.3	processed_pseudogene	3.93495e-34	8.83149e-31	7.46765	4.17958e-10	2.01876e-08	-2.77346
Isg20	8495.14	protein_coding	6.72219e-31	1.34108e-27	4.74561	1.41453e-19	2.02816e-17	3.36614
Eno1	51372.8	protein_coding	1.13294e-30	2.03419e-27	4.33201	0.00158482	0.0116174	1.49336
S100a11	37545	protein_coding	4.75384e-29	7.75956e-26	4.55489	3.17468e-05	0.000459993	1.75432
Gm15163	3055.69	processed_pseudogene	9.08213e-29	1.35891e-25	7.07727	0.00266063	0.0174526	1.65384
Gm26377	14766.8	miRNA	3.20813e-28	4.36567e-25	-10983.3	7.51501e-31	2.36698e-28	-17218.4
Rab6b	4272.64	protein_coding	3.40403e-28	4.36567e-25	23.7749	1.58875e-09	6.92168e-08	-4.14141
Zfp984	8962.15	protein_coding	6.54863e-28	7.83872e-25	-3.49733	1.26048e-26	3.06552e-24	-3.39631
Gm10036	31402.6	protein_coding	1.02571e-26	1.15104e-23	5.01667	1.5076e-35	6.16286e-33	6.55148
Gm45660	2554.94	processed_pseudogene	8.57458e-25	9.05626e-22	-90.1808	0.00288377	0.0186804	8.59946
Gm12854	16439.2	processed_pseudogene	3.3059e-23	3.29763e-20	4.58547	6.34789e-09	2.46887e-07	2.42991
Atp5e	60275.2	protein_coding	4.37163e-22	4.13119e-19	3.29594	1.19209e-24	2.41091e-22	3.54622
Gm2614	19356.7	processed_pseudogene	9.5377e-22	8.56247e-19	5.26183	1.01977e-30	3.16015e-28	7.41383
Gm5547	1814.3	lincRNA	2.09656e-21	1.79256e-18	8.51447	0.0389967	0.131193	1.54542
Hmgcs2	1121.16	protein_coding	2.06425e-20	1.68471e-17	195.083	1.6236e-18	2.12205e-16	54.5311
Gm3150	1102.07	processed_pseudogene	3.57066e-20	2.78744e-17	5.13436	2.03853e-28	5.08653e-26	8.21149
Gm5855	932.195	processed_pseudogene	1.77519e-19	1.32806e-16	-40.7017	0.0108034	0.0510995	5.2045
Gm10800	1388.33	protein_coding	1.51094e-18	1.08516e-15	-1932.98	2.38487e-14	2.06399e-12	-717.531
Suclg2	6652.75	protein_coding	2.06618e-18	1.42685e-15	5.29243	0.373567	0.583097	1.1813
Ncmap	556.769	protein_coding	2.51026e-18	1.66932e-15	43.6393	3.87192e-17	4.42804e-15	84.5578
Gm11539	10370	processed_pseudogene	1.2008e-16	7.70015e-14	3.7435	6.96157e-20	1.02887e-17	4.30139
Acaa1b	676.822	protein_coding	3.31426e-16	2.05199e-13	57.8333	1.60692e-15	1.61643e-13	54.6814
Itga4	19135.7	protein_coding	5.22978e-16	3.13002e-13	-4.17016	2.82829e-09	1.18646e-07	-2.85093
4930539E08Rik	910.486	protein_coding	1.31397e-15	7.61043e-13	-9.59868	0.0533427	0.163157	-1.76782
Zfp534	546.19	protein_coding	2.03113e-15	1.13965e-12	-1043.46	1	1	1
Hist1h2al	546.183	processed_pseudogene	6.4303e-15	3.49867e-12	-1043.03	1	1	1
Gm4604	44852.5	processed_pseudogene	6.97702e-15	3.68448e-12	2.97551	3.88379e-18	4.90916e-16	3.37689
Gm19810	49036.3	processed_pseudogene	7.48714e-15	3.8409e-12	2.76002	8.34723e-11	4.41805e-09	2.3344
Gm3724	12611.4	processed_pseudogene	2.00206e-14	9.98528e-12	2.10729	1.2107e-11	7.67696e-10	1.93628
Lxn	1945	protein_coding	2.88975e-14	1.40231e-11	11.4878	0.135514	0.305984	1.58352
Atp1b1	5375.77	protein_coding	3.46019e-14	1.63494e-11	-4.51006	0.0416654	0.137004	1.51136
Gm7331	46050.2	processed_pseudogene	4.09287e-14	1.88056e-11	5.7256	1.21006e-18	1.59239e-16	7.66255
Cxxc5	3948.76	protein_coding	4.18949e-14	1.88056e-11	-7.26251	0.390278	0.599167	-1.25647
Gm22133	2077.07	miRNA	4.51045e-14	1.97525e-11	-1399.8	2.86172e-16	3.03769e-14	-2566.37
Gm10269	18936.8	protein_coding	8.48103e-14	3.62564e-11	2.9619	4.39091e-18	5.47808e-16	3.53837
Gm3788	190169	processed_pseudogene	1.14475e-13	4.78e-11	2.7032	1.12323e-13	9.14433e-12	2.70431
Timm23	4543.21	protein_coding	1.55496e-13	6.34528e-11	2.63407	8.27108e-10	3.81085e-08	2.23497
Arhgef16	388.557	protein_coding	1.8218e-13	7.269e-11	-24.7785	0.019219	0.0787829	6.93991
Rpl17-ps3	15486.3	processed_pseudogene	1.93972e-13	7.57124e-11	-20.2324	1.64987e-25	3.52211e-23	-71.2997
Gstm1	3822.71	protein_coding	2.36303e-13	9.01513e-11	27.7908	4.29315e-18	5.39114e-16	55.7781
Akr1c6	1116.31	protein_coding	2.41006e-13	9.01513e-11	53.2632	1.96144e-14	1.72079e-12	78.7779
Gm10132	40750	processed_pseudogene	2.8104e-13	1.02981e-10	3.41001	1.28681e-19	1.8589e-17	4.58922
Rps27a-ps2	70057.2	processed_pseudogene	3.40967e-13	1.22441e-10	3.1325	1.10749e-15	1.13181e-13	3.51819
H2afj	14623.6	protein_coding	3.56758e-13	1.256e-10	1.88064	2.10772e-09	9.03922e-08	1.68246
Car3	2168.91	protein_coding	3.96585e-13	1.36936e-10	44.1866	2.46627e-15	2.4053e-13	70.0785
Gsta3	1415.03	protein_coding	4.37398e-13	1.47068e-10	57.6265	1.20741e-11	7.67696e-10	42.554
Gm10801	399.395	protein_coding	4.4231e-13	1.47068e-10	-566.322	1.96847e-09	8.4609e-08	-195.815
Mid1	2887.02	protein_coding	5.77622e-13	1.88567e-10	16.0144	0.000867582	0.00717205	3.51863
Gm7332	5668.64	processed_pseudogene	7.73652e-13	2.48052e-10	2.67052	7.14721e-08	2.21841e-06	2.0884
Zmym1	4303.46	protein_coding	1.39307e-12	4.38816e-10	-2.56227	4.66066e-14	3.92743e-12	-2.72448
Raver2	5145.31	protein_coding	1.47712e-12	4.57272e-10	-4.11285	3.11343e-18	3.96148e-16	-5.68534
Xiap	26885.5	protein_coding	1.83302e-12	5.5783e-10	-1.95363	4.25705e-20	6.3899e-18	-2.39203
Nipal3	16287.2	protein_coding	2.32153e-12	6.89509e-10	-3.0409	7.7415e-06	0.000138618	-2.03454
Gm13230	454.466	transcribed_unprocessed_pseudogene	2.34252e-12	6.89509e-10	-820.947	7.93098e-05	0.00100482	-47.4791
Klrb1a	4071.3	protein_coding	2.47316e-12	7.16219e-10	-3.74658	1.20102e-34	4.52456e-32	61.7234
AC154671.1	310.93	processed_pseudogene	2.68344e-12	7.64781e-10	-585.875	0.044462	0.143186	-8.08216
Cd7	73286.5	protein_coding	2.9858e-12	8.37656e-10	-2.01382	3.3893e-05	0.00048705	1.51749
Ago4	1801.33	protein_coding	3.06458e-12	8.46531e-10	4.51162	7.33689e-21	1.1368e-18	8.11392
Gm45062	11923.5	protein_coding	1.41754e-11	3.85634e-09	-3.30343	1.31037e-07	3.82616e-06	-2.54604
Klhl4	1807.67	protein_coding	1.70194e-11	4.56095e-09	-3.55815	6.08294e-25	1.27034e-22	-6.85878
Gm13233	1110.9	processed_pseudogene	2.07291e-11	5.47341e-09	-17.8152	0.0503903	0.156887	-2.35904
Rps15-ps2	18508.1	processed_pseudogene	3.4756e-11	9.04412e-09	2.53579	5.97695e-13	4.50704e-11	2.75298
Gm10335	38829.5	processed_pseudogene	4.13916e-11	1.06169e-08	3.34091	2.10507e-18	2.71441e-16	4.96128
Klrb1f	6690.23	protein_coding	4.27573e-11	1.08128e-08	-7.89137	1.28013e-09	5.62819e-08	-6.70183
Yy2	1398.66	protein_coding	4.42817e-11	1.09563e-08	-8.74862	4.20472e-11	2.38304e-09	-8.78507
Cdo1	1186.85	protein_coding	4.45452e-11	1.09563e-08	14.5381	1.47839e-07	4.27133e-06	8.17521
Klra7	1769.04	protein_coding	5.55271e-11	1.34728e-08	-5.51389	4.13788e-08	1.37545e-06	-4.19412
Stab1	668.114	protein_coding	6.31632e-11	1.51213e-08	13.2427	1.20631e-10	6.29804e-09	12.9569
Gm10108	7823.82	processed_pseudogene	9.05706e-11	2.13886e-08	3.82772	2.92024e-08	9.87793e-07	3.15087
Zbtb8b	379.237	protein_coding	9.17249e-11	2.13886e-08	95.5748	6.6175e-08	2.06735e-06	18.8353
Tma7-ps	1778.57	processed_pseudogene	1.06006e-10	2.44017e-08	4.17462	5.13224e-24	9.57338e-22	10.583
Zdhhc20	38595.2	protein_coding	1.10102e-10	2.4945e-08	-1.83153	3.00403e-06	5.98717e-05	-1.5504
Rgn	921.118	protein_coding	1.11145e-10	2.4945e-08	28.2417	5.30176e-11	2.94017e-09	31.3857
Arap3	4582.34	protein_coding	1.43687e-10	3.18506e-08	-3.50546	0.23752	0.440873	1.2647
Klra6	4165.79	protein_coding	1.51532e-10	3.31799e-08	-3.36494	2.74458e-22	4.70817e-20	7.77553
AC166574.2	753.404	processed_pseudogene	1.59995e-10	3.4611e-08	10.1309	8.18233e-05	0.00103087	3.94006
Rpl13a-ps1	17361.4	protein_coding	1.65497e-10	3.53751e-08	2.25721	1.48067e-08	5.35745e-07	2.05784
Gstm2-ps1	837.342	processed_pseudogene	1.84573e-10	3.89883e-08	25.5228	3.05886e-12	2.07668e-10	40.8724
Tug1	45829.8	antisense_RNA	1.91079e-10	3.98933e-08	-2.68661	1.83802e-15	1.83927e-13	-3.43435
Dtx1	48810.4	protein_coding	1.97202e-10	4.06983e-08	-2.99902	1.37905e-26	3.31196e-24	-6.30205
CT009550.1	2826.9	processed_pseudogene	2.55625e-10	5.21562e-08	2.80878	7.35706e-56	6.42505e-53	19.752
Lta	4142.41	protein_coding	2.99014e-10	6.00939e-08	2.32577	6.54741e-12	4.27876e-10	2.52309
Klrc1	45709.4	protein_coding	3.01222e-10	6.00939e-08	-2.7096	2.72234e-17	3.15086e-15	-3.81255
Stag2	69439.9	protein_coding	3.39453e-10	6.69767e-08	-1.64139	6.72499e-13	4.9887e-11	-1.76306
Zbtb18	4629.29	protein_coding	3.62414e-10	7.07298e-08	-2.15311	7.09524e-07	1.6747e-05	-1.83965
Adgrb2	520.094	protein_coding	3.85465e-10	7.44197e-08	-16.6986	0.0204727	0.0825483	3.90081
Gm8618	316.11	processed_pseudogene	4.38395e-10	8.37381e-08	-13.7377	9.37202e-10	4.23682e-08	-13.1609
1110038B12Rik	3835.79	processed_transcript	4.56086e-10	8.62002e-08	2.03861	1.13825e-12	8.19069e-11	2.27096
Gm45884	739.196	TEC	5.09544e-10	9.53006e-08	-5.48767	6.581e-14	5.42664e-12	-7.71751
Casc4	2805.34	protein_coding	6.85638e-10	1.26914e-07	-3.23684	0.863822	0.934865	-1.03384
Ifi27	24647	protein_coding	7.48636e-10	1.37161e-07	1.90053	2.52434e-06	5.17611e-05	1.63361
Zfp981	202.292	protein_coding	7.84155e-10	1.42217e-07	-386.649	1	1	1
Mbnl1	573870	protein_coding	7.97972e-10	1.43276e-07	-2.4587	2.5945e-08	8.8856e-07	-2.25908
Cd59a	598.454	protein_coding	9.00026e-10	1.6e-07	14.8423	3.20164e-13	2.48037e-11	171.119
Tpm3-rs7	131932	protein_coding	9.17983e-10	1.61592e-07	-1.9909	0.0281053	0.103964	1.28042
H3f3a-ps2	11023.2	processed_pseudogene	9.63292e-10	1.67921e-07	3.27313	2.17619e-11	1.30253e-09	3.66869
Ccdc50	26548.7	protein_coding	1.00516e-09	1.7309e-07	-1.89044	3.51577e-07	9.03055e-06	-1.70148
Exosc6	348.955	protein_coding	1.01222e-09	1.7309e-07	458.841	0.158545	0.339099	2.3043
Gm6445	237.753	unprocessed_pseudogene	1.06565e-09	1.80507e-07	-70.5164	0.00029637	0.00300229	-13.28
Gm10231	236.342	processed_pseudogene	1.1587e-09	1.94434e-07	59.746	3.19174e-09	1.33021e-07	42.0282
Rpl11	8543.19	protein_coding	1.17253e-09	1.94933e-07	-3.23945	7.13966e-11	3.8104e-09	-3.52302
Dpm3	6123.35	protein_coding	1.208e-09	1.98213e-07	2.06284	1.85943e-09	8.02813e-08	2.04943
Cox6a1	35356.7	protein_coding	1.21434e-09	1.98213e-07	1.85342	4.46788e-09	1.79584e-07	1.81438
Klra1	21292.1	protein_coding	1.25084e-09	2.02332e-07	-3.00098	1.24002e-08	4.57841e-07	2.82642
H2-K2	34490.4	unprocessed_pseudogene	1.29456e-09	2.07534e-07	1.81638	8.03873e-234	1.54448e-229	31.4016
Ube3a	29749.6	protein_coding	1.50029e-09	2.38387e-07	-2.33979	5.47468e-12	3.61461e-10	-2.63624
C1galt1	32303.9	protein_coding	1.51829e-09	2.39131e-07	-1.98483	8.63472e-11	4.55766e-09	-2.08829
Aldh1a1	971.002	protein_coding	1.64716e-09	2.5551e-07	32.7599	5.75626e-08	1.84633e-06	22.2014
Akr1e1	757.716	protein_coding	1.65074e-09	2.5551e-07	27.5276	0.951989	0.979257	1.02963
AC161763.1	885.578	lincRNA	2.11265e-09	3.24211e-07	5.62822	1.90745e-11	1.15609e-09	7.21979
Eea1	6089.44	protein_coding	2.241e-09	3.40993e-07	-2.28822	1.28303e-07	3.75777e-06	-2.08079
Gm12338	11554.9	processed_pseudogene	2.49264e-09	3.74562e-07	2.22964	3.06906e-07	8.05543e-06	1.99066
Gm21411	171.476	protein_coding	2.50334e-09	3.74562e-07	-321.278	0.102785	0.254814	-6.24444
Ikzf2	17651.5	protein_coding	2.70365e-09	4.0119e-07	-2.55006	2.99574e-07	7.91742e-06	-2.24083
Gm26870	232.7	lincRNA	2.73225e-09	4.0211e-07	-45.2122	1.91728e-05	0.000301941	-16.1146
Rgs10	13720.2	protein_coding	2.77897e-09	4.05661e-07	2.05728	8.08393e-05	0.00102048	1.61247
Pah	394.662	protein_coding	2.8606e-09	4.11869e-07	33.8445	2.62065e-09	1.1066e-07	38.2429
Gm14303	98382.7	processed_pseudogene	2.86737e-09	4.11869e-07	2.43298	5.11252e-14	4.25225e-12	3.08818
Gpr174	41764.2	protein_coding	2.89191e-09	4.12098e-07	-2.78803	8.34523e-10	3.82665e-08	-2.88652
Krtcap2	21373	protein_coding	2.91512e-09	4.12133e-07	2.12579	0.00014833	0.00169433	1.61853
Adam10	48549	protein_coding	3.76975e-09	5.28796e-07	-1.65017	1.10128e-07	3.28044e-06	-1.57059
Camk4	28932.3	protein_coding	4.23213e-09	5.88538e-07	-1.89857	3.35585e-15	3.20776e-13	-2.36134
Gm6204	217588	processed_pseudogene	4.26121e-09	5.88538e-07	2.05228	3.04277e-12	2.07308e-10	2.34897
Lrif1	7588.65	protein_coding	4.37459e-09	5.99586e-07	-2.24628	1.52749e-11	9.46698e-10	-2.5344
Zfp942	5742.91	protein_coding	5.16609e-09	7.02705e-07	-2.92951	6.05587e-11	3.28676e-09	-3.3321
Ndufs5	4212.96	protein_coding	5.24754e-09	7.08418e-07	2.52153	1.8934e-05	0.000298914	1.96505
Minos1	20034	protein_coding	5.95732e-09	7.98236e-07	1.83186	6.0332e-09	2.3802e-07	1.83256
Gm13166	544.113	lincRNA	6.58618e-09	8.75962e-07	-5.64441	0.0639951	0.184707	1.8649
Hgd	336.091	protein_coding	7.17756e-09	9.47596e-07	68.5864	6.66739e-08	2.07956e-06	38.9275
Ly6g5b	12089.2	protein_coding	7.40528e-09	9.70524e-07	2.62782	7.26035e-05	0.000935567	1.93905
Heatr9	1459.72	protein_coding	8.08676e-09	1.05216e-06	-2.34779	3.95853e-05	0.00055759	-1.8527
Rpl34-ps1	194349	processed_pseudogene	8.21292e-09	1.06088e-06	2.05362	2.37455e-24	4.51706e-22	3.56767
Gm10443	71019.9	processed_pseudogene	8.438e-09	1.08217e-06	2.78087	6.9782e-09	2.69221e-07	2.79707
Dmrta1	1798.58	protein_coding	8.57516e-09	1.09196e-06	3.38845	4.14507e-19	5.64817e-17	7.14725
Gm10076	18244.9	lincRNA	8.76784e-09	1.10864e-06	2.13514	7.57309e-07	1.78093e-05	1.91967
Rpl17-ps10	69535.1	processed_pseudogene	9.39574e-09	1.17972e-06	2.4697	1.00428e-15	1.03183e-13	3.54243
Gan	3334.77	protein_coding	1.03768e-08	1.29386e-06	-2.24296	1.45229e-11	9.05938e-10	-2.59159
Arfip1	10248.3	protein_coding	1.05003e-08	1.30022e-06	-1.96525	0.000605873	0.00536683	-1.50121
Rnaset2a	25603.7	protein_coding	1.10035e-08	1.35321e-06	1.75926	5.96887e-40	2.94051e-37	3.73912
Hao1	249.078	protein_coding	1.11403e-08	1.36071e-06	60.7493	2.75229e-08	9.37584e-07	56.4781
Prelid3b	10577.8	protein_coding	1.12551e-08	1.36544e-06	2.33124	1.05114e-10	5.50289e-09	2.61032
Gm38305	3511.95	processed_pseudogene	1.21477e-08	1.46384e-06	2.42271	1.64744e-06	3.59277e-05	2.10373
Mat1a	1372.6	protein_coding	1.28617e-08	1.53955e-06	27.127	2.07151e-10	1.05851e-08	43.6004
Rest	16434.9	protein_coding	1.29833e-08	1.54381e-06	-2.05725	3.09396e-14	2.64196e-12	-2.61909
Gm13453	6304.32	processed_pseudogene	1.35947e-08	1.59559e-06	2.25592	8.63667e-19	1.14439e-16	3.60555
Gm2225	34491	processed_pseudogene	1.35965e-08	1.59559e-06	2.36692	2.37863e-23	4.31139e-21	4.54799
Tacc2	3211.75	protein_coding	1.39915e-08	1.63128e-06	-2.24027	1.68533e-08	6.02982e-07	-2.23399
Ndrg2	1540.39	protein_coding	1.56514e-08	1.81304e-06	4.36556	4.21215e-07	1.05437e-05	3.7315
Rnu3b1	472.804	snoRNA	1.59061e-08	1.81907e-06	5.7946	3.63149e-07	9.27816e-06	4.81687
Rnu3b3	472.804	snoRNA	1.59061e-08	1.81907e-06	5.7946	3.63149e-07	9.27816e-06	4.81687
Gm4735	77214.9	processed_pseudogene	1.63723e-08	1.86053e-06	2.04487	0.00825386	0.0420922	1.39724
Rps10-ps2	152154	processed_pseudogene	1.74592e-08	1.97158e-06	1.96905	2.81888e-07	7.50215e-06	1.85416
Tmem160	7605.47	protein_coding	1.9383e-08	2.17513e-06	1.92155	3.69254e-08	1.24029e-06	1.89889
Atp11b	34311.7	protein_coding	1.96524e-08	2.19167e-06	-1.61307	4.46374e-05	0.000616548	-1.41631
Tst	918.143	protein_coding	1.98477e-08	2.19979e-06	6.7205	1.32763e-05	0.000219515	4.30767
Klrc2	27456	protein_coding	2.07818e-08	2.28843e-06	-2.58791	0.68535	0.829561	-1.07128
Rps19-ps6	219887	processed_pseudogene	2.09024e-08	2.28843e-06	2.31648	5.93364e-12	3.89089e-10	2.80551
Cyba	74164.3	protein_coding	2.16923e-08	2.36052e-06	1.93996	1.52344e-05	0.000246587	1.66858
Aldob	1440.97	protein_coding	2.29092e-08	2.4733e-06	22.6496	1.76911e-12	1.24505e-10	63.1816
Ppp4r3b	39800.3	protein_coding	2.30042e-08	2.4733e-06	-1.85733	3.95026e-11	2.25882e-09	-2.07914
Ndufa2	15918.9	protein_coding	2.66423e-08	2.84123e-06	1.84025	2.15571e-06	4.50682e-05	1.68145
Gm45113	2305.09	processed_pseudogene	2.67429e-08	2.84123e-06	2.64765	1.88465e-08	6.65622e-07	2.68706
Ppp1r14b	12875	protein_coding	2.81419e-08	2.97228e-06	1.98411	7.71207e-05	0.000983878	1.62804
Zfp979	4123	protein_coding	2.86391e-08	3.0071e-06	-376.652	0.860788	0.933314	-1.21409
Uqcrh-ps1	7074.98	processed_pseudogene	2.90353e-08	3.03098e-06	2.45604	1.99858e-08	7.03273e-07	2.48539
Pak6	6377.16	protein_coding	3.04366e-08	3.1589e-06	-2.56255	2.13952e-48	1.46809e-45	-11.6375
Gm13772	2210.89	processed_pseudogene	3.49048e-08	3.60181e-06	20.8127	8.39407e-09	3.19357e-07	24.1928
Zfp986	138.034	protein_coding	3.52078e-08	3.61232e-06	-261.381	0.541076	0.728247	-2.20759
Akap2	6179.92	protein_coding	3.5945e-08	3.667e-06	-2.34976	1.46251e-06	3.25222e-05	-2.11309
Fam199x	4184.41	protein_coding	3.65897e-08	3.71168e-06	-2.76369	2.92876e-13	2.27815e-11	-3.83723
Cd8a	3636.97	protein_coding	3.77578e-08	3.80866e-06	-5.1775	1.17942e-08	4.38302e-07	6.09558
Manea	5816.82	protein_coding	3.89555e-08	3.90752e-06	-1.85037	4.50832e-07	1.12055e-05	-1.76238
Pou2f2	5683.36	protein_coding	3.9281e-08	3.91828e-06	-3.45281	0.000283826	0.00289244	-2.27167
St8sia1	3761.76	protein_coding	3.98534e-08	3.95341e-06	2.80361	0.00160636	0.0117261	1.80212
Psme2	18270.3	protein_coding	4.3649e-08	4.30614e-06	2.33083	0.00024048	0.00251515	1.76311
Gm12013	6905.72	processed_pseudogene	4.65077e-08	4.56309e-06	3.13118	4.85466e-08	1.58627e-06	3.12958
Dr1	34242	protein_coding	5.22548e-08	5.09073e-06	-1.7257	1.92634e-08	6.79096e-07	-1.75659
Gm5239	2629.55	protein_coding	5.24526e-08	5.09073e-06	3.37953	0.00309247	0.0197836	1.92796
Rc3h2	14526.4	protein_coding	5.28778e-08	5.10442e-06	-2.38766	2.3967e-11	1.41685e-09	-2.90969
4933424M12Rik	306.379	lincRNA	5.32176e-08	5.10975e-06	51.0929	0.270482	0.478744	1.79325
Tat	578.696	protein_coding	6.10745e-08	5.83294e-06	52.2177	3.22188e-08	1.0841e-06	64.3932
Gm45713	894.279	protein_coding	6.84648e-08	6.48496e-06	6.22734	8.34451e-09	3.18101e-07	7.20378
Miga1	1953.35	protein_coding	6.86239e-08	6.48496e-06	-2.87217	1.11059e-07	3.30305e-06	-2.82952
Hdgfl3	6274.33	protein_coding	7.38205e-08	6.91049e-06	-2.88007	1.81152e-16	1.96637e-14	-5.02723
Rpl36a-ps3	14030.8	processed_pseudogene	7.38967e-08	6.91049e-06	2.40643	2.80519e-05	0.000412996	1.98017
Ndufv3	18054.9	protein_coding	7.4595e-08	6.93966e-06	1.60095	4.67816e-06	8.89916e-05	1.49293
Slc30a4	2131.89	protein_coding	7.94218e-08	7.35061e-06	-3.20618	0.0218116	0.0861566	1.67424
Atp5k	11887.2	protein_coding	8.88699e-08	8.18287e-06	2.20052	6.72678e-07	1.59755e-05	2.08157
Sec14l4	137.619	protein_coding	8.94807e-08	8.18849e-06	251.924	2.07158e-05	0.0003228	31.3861
Gm20390	28960.3	protein_coding	8.98431e-08	8.18849e-06	2.57003	3.35719e-06	6.62312e-05	2.27178
Uox	270.11	protein_coding	9.36483e-08	8.4922e-06	41.4761	9.49666e-06	0.000164674	16.2979
Ephx2	317.284	protein_coding	9.41405e-08	8.49393e-06	19.8387	4.31207e-09	1.74314e-07	39.8201
Edf1	25492.5	protein_coding	1.03042e-07	9.25059e-06	1.67741	1.0782e-05	0.000182875	1.53395
Ptbp3	144012	protein_coding	1.05727e-07	9.44445e-06	-1.81676	5.62921e-10	2.66389e-08	-2.00636
Baiap3	2139.59	protein_coding	1.23745e-07	1.09993e-05	-2.49427	4.80991e-43	2.64036e-40	-10.0349
2900026A02Rik	2626.29	protein_coding	1.25706e-07	1.11185e-05	-3.09986	6.65844e-05	0.000870809	2.43501
Gm8615	1386.55	transcribed_processed_pseudogene	1.35981e-07	1.19683e-05	-4.4421	0.108698	0.264495	1.60344
Cdh1	22955.7	protein_coding	1.38566e-07	1.21364e-05	3.98446	8.10848e-33	2.73313e-30	23.5463
Hpd	1304.87	protein_coding	1.41888e-07	1.2367e-05	42.8638	1.76854e-07	4.96042e-06	42.1331
Chd9	13949.1	protein_coding	1.54411e-07	1.33935e-05	-1.82488	3.20508e-24	6.03718e-22	-3.19076
Ldhd	904.323	protein_coding	1.55809e-07	1.34498e-05	12.4134	4.50016e-11	2.53553e-09	27.3007
Sec14l2	611.266	protein_coding	1.57643e-07	1.35429e-05	10.0166	4.92128e-10	2.34622e-08	17.3218
Gm12469	286.214	processed_pseudogene	1.59608e-07	1.36465e-05	-22.8352	1.85826e-09	8.02813e-08	-35.6741
Kif1b	14663.4	protein_coding	1.60678e-07	1.36729e-05	-2.14824	0.0634031	0.183348	-1.31208
Gstp-ps	13972.8	processed_pseudogene	1.75201e-07	1.48384e-05	1.60347	1.30844e-06	2.92655e-05	1.54938
Rps17	59911.3	protein_coding	1.78568e-07	1.49502e-05	1.90406	3.20903e-09	1.33453e-07	2.07649
Rps27rt	541260	protein_coding	1.79328e-07	1.49502e-05	2.11134	0.000196836	0.00212461	1.70411
Ppp1r12a	128630	protein_coding	1.79511e-07	1.49502e-05	-1.82951	3.45123e-12	2.3348e-10	-2.23715
Dpyd	198.589	protein_coding	1.79853e-07	1.49502e-05	339.692	0.00462196	0.0270242	9.60113
Gm15432	1019.82	processed_pseudogene	1.84977e-07	1.52455e-05	12.3314	8.12224e-15	7.43108e-13	71.0923
Pck1	567.875	protein_coding	1.85103e-07	1.52455e-05	61.4543	2.84061e-08	9.64251e-07	130.687
Sult2a8	387.695	protein_coding	2.03115e-07	1.66527e-05	25.7147	1.40138e-07	4.06717e-06	28.8696
Gm17771	266.513	processed_pseudogene	2.08369e-07	1.70058e-05	-139.205	0.250942	0.456308	-3.28982
2310043P16Rik	1459.16	TEC	2.10292e-07	1.7085e-05	-2.52303	0.000114537	0.0013744	-2.0021
Thoc2	18506.1	protein_coding	2.14298e-07	1.72233e-05	-2.03235	4.70033e-11	2.62521e-09	-2.45836
Hnf4a	308.088	protein_coding	2.14534e-07	1.72233e-05	51.2538	8.58138e-08	2.61705e-06	260.527
Zfp69	808.603	protein_coding	2.15352e-07	1.72233e-05	-5.27026	0.440392	0.645011	1.29653
Slc26a10	258.847	protein_coding	2.15831e-07	1.72233e-05	-13.4492	0.0247464	0.09458	5.56395
Cep85l	9020.75	protein_coding	2.25972e-07	1.79528e-05	-2.14506	1.01464e-09	4.55474e-08	-2.46007
Gngt2	4787.39	protein_coding	2.31527e-07	1.83131e-05	2.86492	0.0251664	0.0956522	1.57328
Rpl37	32087.2	protein_coding	2.51724e-07	1.98232e-05	2.00066	0.0062047	0.0337528	1.44456
Apol9b	495.274	protein_coding	2.53124e-07	1.98465e-05	16.5169	1.52222e-08	5.48715e-07	24.4463
Gzma	42452.4	protein_coding	2.56141e-07	1.99957e-05	-3.75846	1.31387e-13	1.05181e-11	6.7817
Sult1a1	164.828	protein_coding	2.64287e-07	2.05423e-05	37.691	0.000174765	0.00193086	7.93729
Gm9493	58700.4	protein_coding	2.71423e-07	2.1006e-05	2.22353	4.53437e-58	4.5852e-55	-11.848
Gpbp1l1	25687.7	protein_coding	2.76159e-07	2.12808e-05	-1.81748	6.01484e-07	1.44635e-05	-1.78691
Klrb1b	6521.74	protein_coding	2.86814e-07	2.20075e-05	-2.2434	0.0594338	0.175273	-1.34761
Chrm3	716.947	protein_coding	3.1529e-07	2.40895e-05	-3.33246	4.91972e-15	4.60163e-13	-6.1403
Cox14	8566.85	protein_coding	3.24571e-07	2.46935e-05	1.82713	0.00697846	0.0368851	1.37362
Rps13-ps1	4993.92	processed_pseudogene	3.31967e-07	2.51497e-05	-4.43952	0.0136214	0.0608177	-2.0593
Gm15710	12197.3	processed_pseudogene	3.37673e-07	2.54745e-05	2.31083	3.14464e-07	8.24255e-06	2.3174
Zfp758	6093.54	protein_coding	3.43241e-07	2.5716e-05	-3.03875	6.44725e-10	3.03191e-08	-3.84376
Zfp46	1864.35	protein_coding	3.43739e-07	2.5716e-05	-3.33515	4.15463e-06	7.99828e-05	-2.97577
Cd244	5726.02	protein_coding	3.49848e-07	2.60644e-05	-3.55049	2.87714e-06	5.78832e-05	3.2859
Ctla2a	75053.3	protein_coding	3.69159e-07	2.73499e-05	2.1455	4.24958e-12	2.82516e-10	2.83162
Gm14414	146.621	processed_pseudogene	3.70149e-07	2.73499e-05	185.931	0.264047	0.47176	2.04851
Mpp5	6878.72	protein_coding	3.79791e-07	2.79474e-05	-1.9241	0.0507436	0.157652	-1.28826
Galm	3192.39	protein_coding	3.88998e-07	2.8508e-05	2.95113	0.000375855	0.00361245	2.12946
Psmb3	19590.5	protein_coding	3.92594e-07	2.86546e-05	1.52514	1.05393e-05	0.000179992	1.44321
Rpl15-ps3	87453.3	processed_pseudogene	3.95714e-07	2.87654e-05	2.0081	1.32708e-05	0.000219515	1.82001
Ndufa13	27374	protein_coding	4.0876e-07	2.95939e-05	1.82977	4.54216e-06	8.67029e-05	1.7282
Gm4149	155944	processed_pseudogene	4.24035e-07	3.05765e-05	1.93879	0.0172143	0.0725941	1.36583
Rpl22-ps1	7374.17	processed_pseudogene	4.40124e-07	3.14851e-05	2.22293	6.46375e-08	2.02591e-06	2.35521
Rnf128	6069.27	protein_coding	4.40143e-07	3.14851e-05	-2.12604	0.000182093	0.00199234	-1.75161
AC168881.1	5787.39	processed_pseudogene	4.53627e-07	3.20249e-05	2.04595	1.06056e-07	3.17888e-06	2.13049
Rex2	143.165	protein_coding	4.53865e-07	3.20249e-05	-134.451	0.123043	0.287665	-5.18881
Thrsp	183.2	protein_coding	4.54529e-07	3.20249e-05	34.4498	4.07993e-06	7.86236e-05	20.2048
Ndufa3	18408	protein_coding	4.54823e-07	3.20249e-05	1.81742	1.14306e-07	3.38392e-06	1.87505
Zfp654	25017.2	protein_coding	4.74255e-07	3.32627e-05	-1.92171	7.86712e-10	3.65044e-08	-2.21942
Vma21	11299.3	protein_coding	4.77823e-07	3.33825e-05	-1.72567	1.46094e-07	4.22726e-06	-1.76861
Gstm3	173.944	protein_coding	5.12749e-07	3.56837e-05	328.338	8.50249e-07	1.96664e-05	293.234
A630033H20Rik	2716.23	protein_coding	5.28277e-07	3.66224e-05	-2.88885	1.39579e-05	0.000228427	-2.51225
Aldh8a1	167.282	protein_coding	5.38529e-07	3.71896e-05	41.5673	1.70615e-06	3.69562e-05	29.9646
Klra8	5792.3	protein_coding	5.7255e-07	3.93875e-05	-3.18146	2.05143e-29	5.7122e-27	18.9558
Adh4	166.38	protein_coding	5.91407e-07	4.05294e-05	150.051	5.44682e-05	0.000735416	14.6143
Tlr12	1380.48	protein_coding	6.1185e-07	4.1771e-05	-10.3873	1.68532e-10	8.6347e-09	-19.9187
Sem1	29490.1	protein_coding	6.17551e-07	4.20005e-05	2.01919	2.97923e-05	0.000434294	1.80117
AW549877	13224.6	protein_coding	6.27226e-07	4.24975e-05	-2.25932	4.06482e-09	1.6546e-07	-2.61687
Gm5096	384.485	protein_coding	6.34278e-07	4.27536e-05	35.3635	1.97046e-07	5.47089e-06	50.3203
Tnik	20189.3	protein_coding	6.35768e-07	4.27536e-05	-2.00502	0.000276329	0.00282249	-1.66277
Emg1	38089.1	protein_coding	6.49402e-07	4.35075e-05	1.53597	0.00198482	0.0138118	1.30556
Crtam	1947.61	protein_coding	6.57978e-07	4.39182e-05	-2.62795	9.69334e-26	2.16556e-23	15.7963
Gm46209	11535	processed_pseudogene	6.75032e-07	4.47334e-05	2.7962	2.35211e-05	0.000357525	2.39877
Tmed8	11532.2	protein_coding	6.75174e-07	4.47334e-05	-1.95365	0.00491754	0.0283713	-1.46237
Papss2	396.736	protein_coding	6.91289e-07	4.5497e-05	37.7013	0.00107586	0.00852388	9.16557
Mkl2	5668.62	protein_coding	6.92249e-07	4.5497e-05	-1.7512	5.95451e-07	1.43363e-05	-1.75887
Zfp943	4686.28	protein_coding	6.94301e-07	4.5497e-05	-2.6549	6.34026e-09	2.46887e-07	-3.13348
Rps15a-ps5	113351	processed_pseudogene	7.12551e-07	4.65231e-05	2.02418	0.00102062	0.00820469	1.59543
Rps23-ps1	356996	processed_pseudogene	7.19117e-07	4.67817e-05	2.02905	0.000153018	0.00173243	1.7169
Rabgap1l	43601.7	protein_coding	7.2586e-07	4.70499e-05	-1.74134	8.10222e-08	2.48671e-06	-1.8234
Eif2s3y	3547.17	protein_coding	7.43809e-07	4.80399e-05	3430.95	9.87285e-06	0.000170123	789.993
Gm6142	2337.22	processed_pseudogene	7.57517e-07	4.87499e-05	2.1881	6.09657e-06	0.000111982	2.04871
Gm7266	45051.3	processed_pseudogene	7.66965e-07	4.91816e-05	2.19082	8.66498e-08	2.63418e-06	2.33839
Gm42715	3242.82	protein_coding	7.92596e-07	5.06443e-05	-2.9151	1.33364e-11	8.37363e-10	-4.31779
Gm10717	147.518	protein_coding	8.47751e-07	5.39765e-05	-183.737	1.63232e-05	0.000261566	-98.0649
Fabp1	1528.08	protein_coding	8.52018e-07	5.40565e-05	25.9891	6.07595e-08	1.93274e-06	37.6408
Tuba8	300.722	protein_coding	8.60574e-07	5.4407e-05	20.9502	0.00370794	0.0227824	5.19082
Pop5	12169.5	protein_coding	9.19571e-07	5.7933e-05	1.60045	4.29706e-05	0.00059696	1.48021
Otc	287.397	protein_coding	9.27057e-07	5.82004e-05	31.894	4.3379e-07	1.08239e-05	43.3841
Mrpl24	23419.3	protein_coding	9.42402e-07	5.89576e-05	1.56624	0.0068521	0.0364175	1.28047
Bmi1	18723	protein_coding	9.47179e-07	5.90507e-05	-1.88308	1.40683e-12	1.00856e-10	-2.49392
Cox7a2	24794.7	protein_coding	9.52868e-07	5.91998e-05	2.01211	9.28646e-07	2.13678e-05	2.01419
Rps19	113474	protein_coding	9.67147e-07	5.97669e-05	2.03351	0.86474	0.93554	1.02498
Gtf2a1	8720.54	protein_coding	9.68654e-07	5.97669e-05	-2.09288	6.283e-11	3.39824e-09	-2.67735
Dkk3	1341.49	protein_coding	9.72896e-07	5.98231e-05	8.20552	8.57155e-15	7.76816e-13	35.1206
Gm17066	1199.61	processed_transcript	9.86267e-07	6.04383e-05	-2.51995	8.0294e-09	3.07309e-07	-2.96701
Tmx3	26976.2	protein_coding	9.92183e-07	6.0594e-05	-1.92946	1.64785e-07	4.69038e-06	-2.0204
Fbp1	448.998	protein_coding	9.9594e-07	6.06173e-05	9.78092	1.09143e-11	7.01327e-10	45.846
Urah	120.188	protein_coding	1.03435e-06	6.24378e-05	226.838	1.72579e-06	3.72977e-05	202.586
Gm6916	3254.06	transcribed_processed_pseudogene	1.04041e-06	6.24378e-05	1.83533	1.82139e-57	1.74972e-54	9.41881
Rnu3b2	460.984	snoRNA	1.04239e-06	6.24378e-05	8.20505	2.93728e-06	5.87241e-05	7.52183
Rnu3b4	460.984	snoRNA	1.04239e-06	6.24378e-05	8.20505	2.93728e-06	5.87241e-05	7.52183
Ptpn5	1560.52	protein_coding	1.04324e-06	6.24378e-05	-4.46352	0.138593	0.31063	-1.58208
Tnfsf8	2454.71	protein_coding	1.05393e-06	6.28681e-05	-3.73162	0.542574	0.729299	-1.18062
Gm12481	44523.5	processed_pseudogene	1.08877e-06	6.47315e-05	1.75483	1.76383e-08	6.25249e-07	1.91618
Dek	55689.3	protein_coding	1.19928e-06	7.10663e-05	-1.64844	9.70231e-06	0.000167786	-1.57698
Gm11518	163568	processed_pseudogene	1.20482e-06	7.11595e-05	1.83426	3.01557e-05	0.000438593	1.68432
Gcc2	7586.91	protein_coding	1.21761e-06	7.16796e-05	-2.10576	6.58869e-09	2.55734e-07	-2.43508
Padi2	70689.1	protein_coding	1.26027e-06	7.38455e-05	1.80182	0.137728	0.309494	1.19752
Rpl9-ps4	69847.6	processed_pseudogene	1.26358e-06	7.38455e-05	2.50962	0.000188618	0.00205205	2.03191
Ttc36	292.859	protein_coding	1.26675e-06	7.38455e-05	20.0977	7.20752e-06	0.000130517	15.5311
Gm10177	22610	transcribed_processed_pseudogene	1.2731e-06	7.39757e-05	2.27075	0.000249107	0.00258847	1.85897
Gm4374	4348	processed_pseudogene	1.31097e-06	7.57496e-05	2.0484	0.000224065	0.00236797	1.72675
Gm12901	104.377	processed_pseudogene	1.31207e-06	7.57496e-05	192.753	0.000128261	0.00151091	46.717
Pbrm1	33930.4	protein_coding	1.34648e-06	7.74874e-05	-1.61806	6.96824e-07	1.64675e-05	-1.63936
Caprin2	960.857	protein_coding	1.37523e-06	7.88887e-05	-2.74102	4.36398e-06	8.36779e-05	-2.6208
Atp5j2	8562.92	protein_coding	1.39049e-06	7.95105e-05	1.86492	2.24992e-06	4.67596e-05	1.84328
2410015M20Rik	11363.2	protein_coding	1.42341e-06	8.11343e-05	1.74489	0.00104111	0.00832063	1.45978
Stk26	58284.7	protein_coding	1.43252e-06	8.13953e-05	-1.79428	1.55624e-07	4.45603e-06	-1.88937
Gm11273	9690.78	protein_coding	1.49445e-06	8.46463e-05	2.13459	1.68032e-07	4.76867e-06	2.28349
Capg	16146.3	protein_coding	1.51186e-06	8.53629e-05	2.92344	1.33025e-11	8.37363e-10	4.53572
Smco4	5373.72	protein_coding	1.53244e-06	8.62539e-05	1.62287	2.86893e-06	5.77787e-05	1.60477
Ccdc124	11554.7	protein_coding	1.58324e-06	8.88349e-05	1.53027	0.000217501	0.00230621	1.38791
C1qb	557.488	protein_coding	1.59534e-06	8.89008e-05	47.1133	0.040989	0.135597	4.58077
Tmem30a	58769.1	protein_coding	1.5967e-06	8.89008e-05	-2.0083	4.00726e-07	1.00906e-05	-2.08873
Tmem121b	372.073	protein_coding	1.59927e-06	8.89008e-05	-10.3526	0.000143858	0.00164914	-6.45792
G2e3	5086.15	protein_coding	1.64099e-06	9.0938e-05	-2.46682	2.27143e-11	1.35531e-09	-3.5172
Gpd1	140.19	protein_coding	1.66122e-06	9.1776e-05	122.234	0.000492858	0.00449634	9.60884
Ppip5k2	11909.1	protein_coding	1.68996e-06	9.26654e-05	-1.67385	9.29738e-14	7.6013e-12	-2.22634
Tmem258	13865	protein_coding	1.69204e-06	9.26654e-05	1.78986	8.46737e-06	0.000149388	1.7192
Hmgb1	23204.7	protein_coding	1.6928e-06	9.26654e-05	-1.67197	2.57178e-05	0.000385125	-1.57186
Gnmt	878.516	protein_coding	1.71322e-06	9.34979e-05	31.667	1.23863e-06	2.78337e-05	34.0093
Gm22567	400.241	misc_RNA	1.86027e-06	0.000101216	104.106	2.54356e-08	8.74148e-07	667.863
Tram1	70981.9	protein_coding	1.88656e-06	0.000102269	-1.61126	3.46713e-12	2.33733e-10	-2.00635
Gm9824	3143.24	processed_pseudogene	1.89102e-06	0.000102269	2.22053	0.000125524	0.00148687	1.89913
Psmb6	24923.6	protein_coding	1.90653e-06	0.000102798	1.75149	1.89307e-05	0.000298914	1.65439
Sdc3	3750.49	protein_coding	1.9914e-06	0.000107053	4.63894	3.71795e-06	7.25208e-05	4.45551
Rpl37rt	142181	transcribed_processed_pseudogene	2.00745e-06	0.000107594	1.88555	0.00274054	0.017902	1.49136
Keg1	118.563	protein_coding	2.14671e-06	0.000114715	219.546	0.000172391	0.00190682	53.075
Larp4b	11047.1	protein_coding	2.22127e-06	0.000118347	-1.74445	1.71634e-07	4.82811e-06	-1.84961
Phgdh	9758.14	protein_coding	2.23085e-06	0.000118506	2.82101	0.0924631	0.236487	1.44465
Rps21	95936.7	protein_coding	2.26593e-06	0.000120014	2.02178	0.00858871	0.0432429	1.47878
Tmem176b	48593.2	protein_coding	2.48586e-06	0.000131275	2.18068	2.39226e-08	8.25178e-07	2.52019
Rps12l1	201074	processed_pseudogene	2.55051e-06	0.000134294	2.2263	0.00279539	0.018163	1.66292
Cbx5	12081.5	protein_coding	2.59482e-06	0.000136228	-1.82309	4.27095e-05	0.000594191	-1.68789
Gm11168	85.4481	protein_coding	2.71124e-06	0.000141925	-125.304	0.000551321	0.00494978	-37.4768
Smc5	28319.7	protein_coding	2.76352e-06	0.000144241	-1.80675	0.00373697	0.0229314	-1.44233
Gm6867	924.973	processed_pseudogene	2.85341e-06	0.000148163	3.05909	1.24153e-08	4.57841e-07	4.00466
Krt18	201.034	protein_coding	2.85744e-06	0.000148163	47.3418	1.15771e-06	2.6107e-05	169.148
Hnrnpa3	57485.2	protein_coding	2.86342e-06	0.000148163	-1.8285	4.59294e-11	2.58024e-09	-2.33671
Cebpb	22635.7	protein_coding	2.92702e-06	0.000150876	2.54682	9.63449e-10	4.34525e-08	3.4008
Fmo1	125.655	protein_coding	2.93265e-06	0.000150876	116.897	2.26007e-05	0.000345722	28.343
Timm13	11801.8	protein_coding	3.02979e-06	0.000155428	1.95972	6.65222e-06	0.000121146	1.91475
Gdpd1	551.066	protein_coding	3.1197e-06	0.000159585	5.8098	0.00309321	0.0197836	2.97543
Polr2l	5061.99	protein_coding	3.16875e-06	0.000161633	1.92221	0.000100914	0.00123102	1.7252
Syngr2	33575.2	protein_coding	3.20483e-06	0.000163011	1.74783	1.68208e-06	3.66001e-05	1.77602
Gm5424	13185.7	processed_pseudogene	3.21642e-06	0.000163138	3.283	4.0065e-05	0.000562696	2.8531
Ap1s3	4841.05	protein_coding	3.37962e-06	0.000170933	-2.10292	4.30104e-05	0.00059708	-1.92662
N4bp2	6142.94	protein_coding	3.39768e-06	0.000171363	-1.71878	2.76589e-20	4.18434e-18	-2.91232
Gm44135	123.788	TEC	3.44799e-06	0.000173414	-108.361	0.0159167	0.0685665	-12.4587
Uqcrq	20476.4	protein_coding	3.58465e-06	0.000179783	1.90089	2.06408e-13	1.61866e-11	2.7755
Gm10039	14367.7	processed_pseudogene	3.61747e-06	0.000180856	2.22862	1.39777e-07	4.06282e-06	2.48926
2010107E04Rik	18004.4	protein_coding	3.62688e-06	0.000180856	1.85536	2.67187e-05	0.00039702	1.75175
Car5a	92.2882	protein_coding	3.63626e-06	0.000180856	172.115	8.5048e-05	0.00106862	78.9192
Cnot6	41927	protein_coding	3.68813e-06	0.000182929	-1.77836	1.65086e-06	3.59614e-05	-1.81517
Krt83	10428	protein_coding	3.77773e-06	0.000186857	5.21426	5.3809e-08	1.74339e-06	6.99323
Kdm5d	858.254	protein_coding	3.83476e-06	0.000189068	828.63	1.73696e-05	0.000276261	421.314
Enpp1	6354.67	protein_coding	3.84349e-06	0.000189068	-1.57527	1.38058e-05	0.000226517	-1.53552
Kantr	2117.54	protein_coding	3.95816e-06	0.000194138	-3.96265	1.57953e-06	3.47623e-05	-4.19244
Frrs1	3037.85	protein_coding	3.96818e-06	0.000194138	2.42694	0.0959747	0.242852	1.37343
Ccl5	192136	protein_coding	4.15162e-06	0.000202561	-2.00225	0.887163	0.947419	-1.02164
Gm10250	44029.8	processed_pseudogene	4.38631e-06	0.000213431	1.67938	0.000143587	0.001647	1.53608
Rfx7	44616.2	protein_coding	4.44869e-06	0.000215882	-1.98532	5.30239e-09	2.11358e-07	-2.3922
Gm10226	185.431	protein_coding	4.47395e-06	0.000216522	-24.5127	4.75814e-06	9.0156e-05	-24.3965
Mrps24	8001.02	protein_coding	4.54327e-06	0.000219286	1.66737	5.00918e-07	1.22757e-05	1.75444
Smim11	5811.43	protein_coding	4.58395e-06	0.000220656	1.73672	0.000305416	0.00307706	1.54468
Rpl18-ps1	6007.71	processed_pseudogene	4.69842e-06	0.000225562	2.19556	0.00144241	0.0107623	1.72723
Vamp8	26116.3	protein_coding	4.75932e-06	0.000227876	1.62879	6.18415e-07	1.48335e-05	1.7025
Agxt	182.392	protein_coding	4.78699e-06	0.000228591	94.7596	8.38659e-06	0.000148372	57.4272
Zfp982	634.489	protein_coding	4.80904e-06	0.000229035	-8.34668	0.250688	0.456207	1.76191
Klrd1	27292.4	protein_coding	4.86118e-06	0.000230906	-2.39109	1.45382e-05	0.000236514	-2.2866
Rpl34-ps2	3012.13	processed_pseudogene	4.89173e-06	0.000231744	2.80666	3.28526e-09	1.36034e-07	3.84318
Nr1h3	414.984	protein_coding	4.91143e-06	0.000232065	15.3731	0.000285275	0.00290307	8.32193
Zfp600	117.67	protein_coding	5.0839e-06	0.000239566	-221.148	0.321579	0.532446	-3.94012
Zfp292	44966.4	protein_coding	5.09686e-06	0.000239566	-2.52425	5.20159e-08	1.691e-06	-3.02003
Uqcr10	12500.9	protein_coding	5.11274e-06	0.000239685	1.85196	0.00013468	0.00156445	1.67525
Siglech	2878.59	protein_coding	5.14066e-06	0.000240366	-12.1253	0.548633	0.733994	1.39379
Snrpg	13288.6	protein_coding	5.15668e-06	0.000240489	1.99416	0.000247835	0.00257805	1.74157
Pds5a	54648.5	protein_coding	5.26713e-06	0.000245003	-1.51816	7.57053e-11	4.02916e-09	-1.81597
Gm6444	5417.35	processed_pseudogene	5.40248e-06	0.00025065	1.99908	4.73154e-06	8.98292e-05	2.0102
Gamt	153.487	protein_coding	5.4354e-06	0.000251527	13.0901	0.000179873	0.00197142	7.33113
Dmgdh	126.554	protein_coding	5.52198e-06	0.00025461	41.7175	1.42954e-05	0.000233354	28.5247
Rpl18-ps2	116080	processed_pseudogene	5.53037e-06	0.00025461	1.9045	0.00203474	0.0140928	1.54866
Pipox	139.108	protein_coding	5.55725e-06	0.000255035	69.2588	9.63561e-06	0.000166783	40.7824
Ncr1	12870.9	protein_coding	5.56802e-06	0.000255035	-4.83412	4.26805e-15	4.05951e-13	16.6508
Gpx4-ps2	35396.6	transcribed_processed_pseudogene	5.80745e-06	0.000265325	1.65995	0.000559123	0.00500113	1.47071
Hspb8	142.337	protein_coding	5.86852e-06	0.000267038	265.052	0.000311765	0.00312628	68.3273
Ndufa1	10957.4	protein_coding	5.8756e-06	0.000267038	1.94526	2.46678e-07	6.66585e-06	2.13651
A2ml1	93.7714	protein_coding	5.89102e-06	0.000267038	-179.149	1	1	1
Arhgap5	4498.27	protein_coding	5.91394e-06	0.000267038	-2.07001	0.0221435	0.0871451	-1.44699
Rap1a	29156.3	protein_coding	5.9193e-06	0.000267038	-1.73688	1.44029e-05	0.000234816	-1.69714
AI504432	20496.6	lincRNA	5.93447e-06	0.000267051	-2.89575	2.31356e-06	4.77961e-05	-3.03177
Oas1g	70.1557	protein_coding	5.96103e-06	0.000267576	98.2113	0.103555	0.2557	2.86854
Rpl13a	535127	protein_coding	6.03709e-06	0.000270314	1.73951	0.00562259	0.031303	1.4032
Cd160	37981.4	protein_coding	6.40329e-06	0.000285998	-2.45172	4.4475e-08	1.46318e-06	-2.96654
Gm12751	3714.56	processed_pseudogene	6.48693e-06	0.000289014	1.94718	0.0147864	0.0648167	1.43121
Arrdc3	19878.6	protein_coding	6.51359e-06	0.000289484	-2.54685	6.30412e-07	1.50836e-05	-2.80913
Arf5	27634.9	protein_coding	6.56871e-06	0.000291213	1.3972	4.27903e-07	1.06909e-05	1.45624
Tox	10822.3	protein_coding	6.68589e-06	0.000294621	-2.56617	0.000493612	0.00450108	-2.07454
Gm11918	404.494	processed_pseudogene	6.6985e-06	0.000294621	3.39779	4.03529e-07	1.01479e-05	4.12565
Rpl39-ps	102991	transcribed_processed_pseudogene	6.70634e-06	0.000294621	2.03508	2.95621e-05	0.000432579	1.9331
Gstp1	24910.2	protein_coding	6.71184e-06	0.000294621	1.58617	2.36103e-06	4.86721e-05	1.62258
Gm38329	1327.14	TEC	6.72763e-06	0.000294621	-3.55478	6.00248e-09	2.37296e-07	-5.12429
Gm43328	950.428	sense_intronic	6.8373e-06	0.000298695	-4.47234	5.83164e-07	1.41112e-05	-5.27381
Zfp800	12988.7	protein_coding	6.85839e-06	0.000298889	-1.83299	4.8863e-09	1.95584e-07	-2.19878
Acap2	21090.5	protein_coding	7.07866e-06	0.000307328	-1.54286	7.89431e-06	0.000140699	-1.53991
Epha2	2322.28	protein_coding	7.08627e-06	0.000307328	-14.9144	0.344588	0.554844	1.78419
Gm7180	2487.5	processed_pseudogene	7.15237e-06	0.000309228	1.93371	0.00191516	0.013439	1.57506
Naxe	7792.58	protein_coding	7.16451e-06	0.000309228	1.73779	0.00020296	0.00217969	1.58012
Lsm4	17727.5	protein_coding	7.19945e-06	0.000309991	1.54719	0.000470129	0.00433842	1.40517
Abhd14b	1281.4	protein_coding	7.36725e-06	0.000315574	2.43695	0.018459	0.0763515	-1.56022
Klk1	1010.53	protein_coding	7.3683e-06	0.000315574	-31.2289	0.777876	0.887595	1.25148
Il13	1328.95	protein_coding	7.38184e-06	0.000315574	4.44333	0.2858	0.495236	1.41715
Rpl41	254740	protein_coding	7.44785e-06	0.000317639	1.98072	1.53432e-05	0.000247722	1.93395
Myo1b	82.4288	protein_coding	7.7219e-06	0.000328547	151.644	0.000532036	0.00479681	37.7182
Mrpl30	14461.7	protein_coding	7.82802e-06	0.000331814	1.64431	0.000240899	0.00251619	1.50472
Rasa1	29792.6	protein_coding	7.83565e-06	0.000331814	-2.53325	7.71655e-10	3.58978e-08	-3.59234
Rasal1	718.796	protein_coding	7.9324e-06	0.000334744	-3.40197	1.5985e-11	9.87524e-10	-6.21446
Casd1	7432.37	protein_coding	7.94302e-06	0.000334744	-1.55217	2.01361e-08	7.0469e-07	-1.73714
1600002K03Rik	2126.9	protein_coding	7.96077e-06	0.000334744	1.90815	8.20004e-05	0.00103242	1.76944
Myh15	260.213	protein_coding	7.99769e-06	0.000335511	-8.50986	4.78754e-08	1.56968e-06	-13.4766
Fosb	348780	protein_coding	8.05761e-06	0.000337236	1.89552	4.1819e-10	2.01876e-08	2.44757
Gm14698	8935.24	protein_coding	8.0959e-06	0.000337869	-1.78584	2.30529e-05	0.000352079	-1.73451
Rps15a-ps7	217521	processed_pseudogene	8.11036e-06	0.000337869	1.74921	0.0558938	0.168201	1.27068
Atox1	10958.6	protein_coding	8.30312e-06	0.000345099	1.98731	1.13515e-05	0.00019148	1.96777
Bola2	10879.7	protein_coding	8.38173e-06	0.000346971	2.16788	0.000228849	0.00240925	1.89622
Rpp25l	3270.62	protein_coding	8.38682e-06	0.000346971	2.13987	8.3211e-09	3.17839e-07	2.69612
Actn2	2366.16	protein_coding	8.45315e-06	0.000348911	4.49732	0.000488834	0.00446386	3.23587
Slc25a46	11536.1	protein_coding	8.64943e-06	0.000356194	-1.87242	6.84082e-06	0.000124463	-1.88639
Acox2	105.458	protein_coding	8.67652e-06	0.000356492	192.681	0.000855059	0.00709791	30.8212
Akr1c14	179.182	protein_coding	8.94121e-06	0.000366529	33.1224	0.000694994	0.00601754	10.882
Sf3b5	12576.6	protein_coding	8.97018e-06	0.000366878	1.50656	2.50487e-07	6.75799e-06	1.61188
B230219D22Rik	17732.5	protein_coding	9.08663e-06	0.000370796	-1.80495	6.08657e-08	1.93291e-06	-2.0558
Afdn	1619.84	protein_coding	9.1639e-06	0.000373102	-3.08814	0.434184	0.639182	-1.2234
Abat	291.958	protein_coding	9.28474e-06	0.000376687	5.96409	1.30652e-08	4.78136e-07	12.231
Gcdh	5258.57	protein_coding	9.29392e-06	0.000376687	1.57318	0.0187467	0.0772113	1.27056
Otud4	36969.4	protein_coding	9.41974e-06	0.000380927	-1.78382	1.52635e-08	5.49171e-07	-2.09421
Gm10819	4213.03	processed_pseudogene	9.64767e-06	0.000389267	1.87805	6.72517e-05	0.000876599	1.76529
Ubxn1	27498.1	protein_coding	9.67785e-06	0.00038961	1.42138	6.95885e-05	0.000903991	1.37214
Gm9790	4986.12	processed_pseudogene	9.70858e-06	0.000389972	1.99478	0.00517635	0.0295201	1.54564
Klf7	10122.3	protein_coding	9.76754e-06	0.000391464	-2.01919	0.00319028	0.0202896	-1.59902
Rpl38-ps2	106491	processed_pseudogene	9.97978e-06	0.00039908	1.95671	2.20607e-05	0.000339626	1.90554
Arg1	544.573	protein_coding	1.00468e-05	0.000400868	10.9908	0.00157495	0.0115671	5.3783
Mrps21	8901.17	protein_coding	1.01521e-05	0.000404173	1.91337	0.0291443	0.106637	1.37715
Gm8186	19794.2	protein_coding	1.01897e-05	0.000404768	1.87502	0.000151487	0.00171813	1.71553
Gm21738	143.734	protein_coding	1.02378e-05	0.000405782	-205.798	0.000504839	0.00459038	-68.6822
Ppie	10962.7	protein_coding	1.09418e-05	0.00043273	1.75917	2.78373e-05	0.000410152	1.71378
Rplp2	156594	protein_coding	1.1029e-05	0.000435221	1.91488	0.000747991	0.00638718	1.6458
Gm8778	203.936	processed_pseudogene	1.11006e-05	0.000437085	-7.0136	0.268983	0.477322	-1.68028
Gm10221	26778.5	processed_pseudogene	1.14324e-05	0.000449166	1.873	2.19199e-05	0.00033827	1.83524
Adh1	2366.83	protein_coding	1.14922e-05	0.000450531	5.37105	0.000347302	0.00339233	3.92751
Nupl1	21467.7	protein_coding	1.15568e-05	0.000452073	-1.50879	1.24304e-05	0.000207674	-1.50704
Ddx3y	6576.01	protein_coding	1.15951e-05	0.000452585	12398.4	0.000373345	0.00359013	1459.6
Gm4864	1358.19	processed_pseudogene	1.18682e-05	0.000461236	-5.51455	0.601786	0.772817	-1.22885
Klre1	22845.7	protein_coding	1.18861e-05	0.000461236	-2.70721	0.782185	0.89083	-1.06498
Pfdn6	7520.39	protein_coding	1.18938e-05	0.000461236	1.61202	0.000802003	0.00673465	1.44117
Nop10	13436.1	protein_coding	1.23623e-05	0.000478373	1.7852	0.187161	0.377763	1.19064
Scand1	17736.8	protein_coding	1.24566e-05	0.000480984	1.74119	4.46978e-10	2.14159e-08	2.21118
Atrx	39163.1	protein_coding	1.25027e-05	0.000481731	-1.86249	7.83903e-09	3.00621e-07	-2.27405
Gm14450	1938.62	processed_pseudogene	1.26174e-05	0.000484519	2.08158	0.000161039	0.00180516	1.88474
Chad	1231.74	protein_coding	1.26291e-05	0.000484519	4.83005	4.14269e-05	0.000579283	4.38844
Ppp3cb	40903.4	protein_coding	1.26953e-05	0.000486021	-1.61125	1.39964e-06	3.12628e-05	-1.69441
Gm6265	14752.2	processed_pseudogene	1.2918e-05	0.000493494	1.9202	0.000168745	0.00187839	1.75554
Gm14539	7183.06	processed_pseudogene	1.32097e-05	0.000503566	2.2801	0.00729323	0.0382437	1.65995
Gm5511	990.099	processed_pseudogene	1.33227e-05	0.0005068	-3.50828	2.63844e-08	9.01997e-07	-4.94486
Cct3-ps1	1348	processed_pseudogene	1.33531e-05	0.00050688	2.4511	2.12971e-05	0.00033025	2.40713
Ubn2	11667.3	protein_coding	1.38699e-05	0.000525388	-1.95134	3.91347e-11	2.24446e-09	-2.76014
Zfp451	11438.9	protein_coding	1.39107e-05	0.000525824	-1.55476	7.38423e-08	2.28532e-06	-1.72737
Tdo2	198.545	protein_coding	1.41041e-05	0.000532016	17.6959	8.44817e-06	0.000149186	21.1763
Cth	148.23	protein_coding	1.42642e-05	0.000536399	47.3929	0.00188553	0.0132844	9.46155
Plac8	79248.8	protein_coding	1.43012e-05	0.000536399	6.04216	0.00727349	0.0381777	3.04192
Ptpn18	36829	protein_coding	1.431e-05	0.000536399	1.4998	0.970286	0.987108	-1.00348
Pet100	4194.78	protein_coding	1.43398e-05	0.000536399	2.13855	3.35923e-06	6.62312e-05	2.26258
Trp53inp1	59431	protein_coding	1.46395e-05	0.000546469	-1.99963	5.12271e-08	1.66818e-06	-2.38897
Rps2	33618	protein_coding	1.51264e-05	0.000563093	1.84032	6.9652e-05	0.000904205	-1.74907
Smc6	28848.6	protein_coding	1.51475e-05	0.000563093	-1.67918	0.000194336	0.00210354	-1.56307
AC154454.1	4159.5	processed_pseudogene	1.52181e-05	0.000564548	1.70087	4.22427e-06	8.1161e-05	1.76359
Fam96b	5958.76	protein_coding	1.57791e-05	0.000584152	1.62988	0.0119095	0.0549647	1.32831
C1qc	320.678	protein_coding	1.59629e-05	0.00058974	122.84	0.132013	0.300803	3.82064
Gstm2	98.3545	protein_coding	1.6436e-05	0.000605973	181.382	0.000837721	0.0069827	43.7148
Gm16486	200.619	protein_coding	1.66956e-05	0.000614281	-11.7059	0.00140612	0.0105531	-6.34634
Gm13268	40809.8	processed_pseudogene	1.70922e-05	0.000627589	1.94462	0.00478821	0.027743	1.54685
Mrps34	6603.34	protein_coding	1.71504e-05	0.000628439	1.9994	0.0650211	0.186567	1.34504
Oas1a	9318.82	protein_coding	1.73472e-05	0.000632854	2.11591	0.652776	0.807273	1.08133
Mrpl23-ps1	8844.68	processed_pseudogene	1.7355e-05	0.000632854	1.76426	0.000209313	0.00223792	1.63248
Eif5a2	3083.96	protein_coding	1.73766e-05	0.000632854	-2.1725	2.9938e-05	0.000436087	-2.12768
Stambpl1	8649.49	protein_coding	1.74835e-05	0.000635155	-1.57808	1.05233e-07	3.15912e-06	-1.75918
Ndufb7	18239.9	protein_coding	1.75105e-05	0.000635155	1.738	9.82855e-06	0.000169512	1.76732
Bola1	1805.51	protein_coding	1.76919e-05	0.00064044	1.97809	0.0221716	0.0872021	1.4338
Casp8ap2	13019.9	protein_coding	1.78459e-05	0.000644713	-1.75253	1.19454e-05	0.000200969	-1.77347
Gm37494	3375.22	lincRNA	1.79058e-05	0.000645579	-2.8283	3.92231e-07	9.92878e-06	-3.41749
Sil1	5958.92	protein_coding	1.79449e-05	0.000645691	1.84739	0.0078451	0.040453	1.4619
Cd82	197194	protein_coding	1.79994e-05	0.000646358	1.53312	0.0374021	0.127062	1.23044
Spast	8862.14	protein_coding	1.82047e-05	0.000652424	-1.60388	5.75011e-08	1.84633e-06	-1.81854
Zfp850	2246.82	protein_coding	1.82575e-05	0.000653013	-1.98264	2.25122e-06	4.67596e-05	-2.12979
B4galnt4	2510.75	protein_coding	1.87553e-05	0.000669488	2.23545	2.35317e-19	3.27619e-17	5.76943
Romo1	4761.13	protein_coding	1.90071e-05	0.000677129	1.8798	0.0065043	0.0350393	1.49297
B3galt2	3309.33	protein_coding	1.96326e-05	0.000697385	3.19771	1.78992e-05	0.000283978	-3.1228
Rps16-ps2	332112	processed_pseudogene	1.96534e-05	0.000697385	1.77257	0.00352385	0.0218611	1.47886
Gm4799	7087.4	processed_pseudogene	2.01356e-05	0.000713087	1.61053	1.07068e-05	0.000181884	1.63788
Chic1	2272.7	protein_coding	2.02122e-05	0.000714389	-2.40651	2.95362e-07	7.83811e-06	-2.87269
Gm20203	3492.19	processed_pseudogene	2.03895e-05	0.00071924	6.446	0.00204044	0.0141221	3.84201
Mtdh	48601.8	protein_coding	2.08256e-05	0.000733184	-1.55961	2.45687e-07	6.64842e-06	-1.71425
Gm20458	3800.06	protein_coding	2.10368e-05	0.000739169	2.63445	0.0440453	0.142297	1.57869
Gm20707	1438.04	lincRNA	2.12984e-05	0.000746901	-2.86766	0.0684527	0.193097	-1.57829
AC163354.1	10490.2	lincRNA	2.15739e-05	0.000755085	-2.63852	1.35971e-106	3.2655e-103	-121.526
Fmr1	17997.5	protein_coding	2.17368e-05	0.000759308	-2.05879	1.29331e-05	0.000214765	-2.09978
Gm15452	3979.16	processed_pseudogene	2.19542e-05	0.000765414	3.12125	2.57113e-06	5.24407e-05	3.53953
Gm5687	537.029	processed_pseudogene	2.21996e-05	0.000772467	3.16161	0.000981022	0.00795962	2.42522
Pklr	72.8293	protein_coding	2.24175e-05	0.000778541	129.876	0.00325434	0.0206224	16.5605
Gm8860	94.8515	processed_pseudogene	2.27407e-05	0.000788241	80.748	0.766328	0.880748	-1.2148
Tmx1	22077	protein_coding	2.27987e-05	0.000788731	-1.62147	0.000383252	0.00365793	-1.50022
Bhmt	363.04	protein_coding	2.31128e-05	0.000797799	13.1165	0.000337904	0.0033157	8.55259
Atp11c	6786.32	protein_coding	2.31565e-05	0.000797799	-2.28134	8.50984e-05	0.00106862	-2.15208
Zfp947	277.231	protein_coding	2.31942e-05	0.000797799	-6.75329	7.51519e-06	0.000135577	-7.54892
Elob	16616.8	protein_coding	2.3243e-05	0.000797951	1.49112	0.000488075	0.00446316	1.39018
Rpl36a-ps2	96259.5	processed_pseudogene	2.40181e-05	0.000822987	1.92488	7.96176e-05	0.0010077	1.84366
Rps11	388009	protein_coding	2.44539e-05	0.000836323	1.69662	3.32294e-05	0.000478947	1.68191
Gm14279	85.9178	processed_pseudogene	2.5127e-05	0.00085771	-146.825	0.0210394	0.0840666	-17.0367
Cmbl	92.9969	protein_coding	2.55632e-05	0.000868656	175.593	3.82758e-05	0.000541789	156.82
Klra10	3942.27	protein_coding	2.55693e-05	0.000868656	-2.22373	4.59892e-43	2.59879e-40	34.63
Psma2	45703.9	protein_coding	2.55928e-05	0.000868656	1.51242	0.000600863	0.0053249	1.40111
Exosc9	6449.2	protein_coding	2.56447e-05	0.000868776	2.10707	0.178168	0.365369	1.2681
Ptpn4	20759.2	protein_coding	2.56972e-05	0.000868913	-2.42173	0.00135253	0.0102267	-1.96164
Uqcr11	7107.66	protein_coding	2.58843e-05	0.000873595	2.43311	0.000439296	0.00410715	2.1018
Rock2	11526	protein_coding	2.6349e-05	0.000887609	-1.79303	4.33293e-09	1.74525e-07	-2.25934
Tmem176a	32001.1	protein_coding	2.6844e-05	0.000902591	2.20748	9.68766e-07	2.22642e-05	2.51972
Zfp593	5096.01	protein_coding	2.72224e-05	0.000913604	1.70186	0.00944179	0.0463596	1.38858
Dclk2	915.653	protein_coding	2.73132e-05	0.00091494	-2.64675	0.000451508	0.00420088	-2.26899
Lmbrd2	5573.11	protein_coding	2.81976e-05	0.000942809	-2.00053	4.31861e-09	1.74314e-07	-2.64035
Rps15	379586	protein_coding	2.84438e-05	0.000949273	1.79355	0.000804384	0.0067458	1.5964
Cd200r2	947.995	protein_coding	2.88332e-05	0.000960483	-4.54751	0.00453603	0.0266516	3.0001
1700082M22Rik	199.245	antisense_RNA	2.90326e-05	0.000965334	361.208	0.00779941	0.0402682	24.8266
Rasl12	580.578	protein_coding	2.91049e-05	0.000965949	-3.92702	0.232487	0.434906	-1.49207
Gm43039	388.774	TEC	2.94485e-05	0.000975549	-4.91658	5.5253e-07	1.34207e-05	-6.69441
AC163280.1	262.055	lincRNA	2.98297e-05	0.000986357	-5.75799	1.06969e-06	2.43219e-05	-7.66732
Ctdspl2	15710	protein_coding	3.00956e-05	0.000991548	-1.96466	9.00647e-05	0.00111712	-1.88523
AC163032.1	6033.51	lincRNA	3.00971e-05	0.000991548	-2.08756	8.53699e-06	0.00015034	-2.19337
Inmt	154.276	protein_coding	3.06173e-05	0.00100684	15.8024	3.65035e-05	0.000521056	16.168
Fuca1	14140.9	protein_coding	3.08505e-05	0.00101265	1.7202	1.22302e-05	0.000204864	1.76813
Atp5g1	7801.36	protein_coding	3.09295e-05	0.00101339	2.12024	0.109833	0.266387	1.33327
5730416F02Rik	612.823	processed_pseudogene	3.12101e-05	0.00102072	3.70179	2.53461e-15	2.45947e-13	17.8287
Gm11474	1161.01	processed_pseudogene	3.19797e-05	0.00104399	2.25409	2.10473e-06	4.41465e-05	2.5547
Ramp1	32491.1	protein_coding	3.23137e-05	0.00105298	1.7979	2.44576e-31	7.83173e-29	5.21759
Cox8a	34805.3	protein_coding	3.2573e-05	0.00105951	1.69984	1.46029e-05	0.000237366	1.73977
Rpl17-ps9	5591.6	processed_pseudogene	3.305e-05	0.00107308	-3.7062	6.4134e-07	1.53259e-05	-4.80893
Fkbp2	4410.15	protein_coding	3.36112e-05	0.00108933	2.09593	1.60548e-05	0.000257699	2.16253
Rif1	14639.1	protein_coding	3.56596e-05	0.00115364	-1.87719	3.13015e-14	2.66105e-12	-3.17373
Snhg8	9730.67	processed_transcript	3.57649e-05	0.00115496	2.02983	2.66058e-06	5.39216e-05	2.23774
Ids	23132.1	protein_coding	3.66905e-05	0.00118272	-1.72256	0.00129838	0.00989126	-1.52821
Gmfb	16570.6	protein_coding	3.68102e-05	0.00118446	-1.71581	0.0596246	0.175566	-1.28006
Bcap31	81290.4	protein_coding	3.72305e-05	0.00119584	1.49899	0.0221349	0.0871415	1.25175
Ndufb11	27348.6	protein_coding	3.74383e-05	0.00120037	1.59593	1.53158e-05	0.000247488	1.63334
Ftx	1252.57	lincRNA	3.76932e-05	0.00120591	-3.33145	7.66713e-07	1.79864e-05	-4.22725
Gm5654	182.294	processed_pseudogene	3.77455e-05	0.00120591	8.79035	0.0129882	0.0587298	3.38542
Timm8b	4153.14	protein_coding	3.84928e-05	0.0012276	2.14773	0.00132485	0.0100487	1.81431
Tnrc6a	22139.8	protein_coding	3.90243e-05	0.00124051	-1.86662	1.15289e-09	5.1038e-08	-2.51719
Atp5k-ps2	805.1	processed_pseudogene	3.90358e-05	0.00124051	2.9359	2.08889e-06	4.39102e-05	3.52496
Gm38020	130.213	TEC	3.91326e-05	0.00124139	-70.7127	0.000102649	0.00124981	-56.3871
Gm11483	219.042	processed_pseudogene	3.96144e-05	0.00125445	4.32361	0.465993	0.665768	1.26081
Brca2	1557.25	protein_coding	3.99277e-05	0.00126041	-2.12054	0.0043807	0.0259532	-1.6917
Zfp781	1509.35	protein_coding	3.99429e-05	0.00126041	-2.48235	0.010367	0.0495971	1.8057
Tomm7	18900.6	protein_coding	4.00154e-05	0.00126049	1.72734	4.77013e-06	9.0231e-05	1.83927
Taf10	23800.8	protein_coding	4.07085e-05	0.00128007	1.5098	6.74178e-05	0.000878169	1.49242
Il17rb	2701.77	protein_coding	4.11591e-05	0.00129198	3.20637	0.000833285	0.00695176	2.58111
Usp33	6319.49	protein_coding	4.13937e-05	0.00129708	-1.89845	4.00229e-07	1.00906e-05	-2.20853
Mier1	37030.9	protein_coding	4.18723e-05	0.00130979	-1.58169	1.23871e-10	6.44968e-09	-2.054
Rps14	290881	protein_coding	4.21639e-05	0.00131661	1.65323	1.97352e-06	4.17592e-05	1.79302
Gm8730	98412.3	processed_pseudogene	4.32082e-05	0.00134598	2.10894	1.07942e-05	0.000182882	2.23227
Gm7117	432.97	processed_pseudogene	4.32543e-05	0.00134598	-5.16834	5.24481e-05	0.000710138	-5.09239
Fdx1l	3809.67	protein_coding	4.36787e-05	0.00135684	1.65872	0.00536382	0.0302747	1.41085
Mindy2	16527.7	protein_coding	4.39411e-05	0.00136263	-2.02695	2.41388e-05	0.000364625	-2.07588
Gm10774	1437.94	processed_pseudogene	4.42629e-05	0.00137024	2.56978	4.61299e-07	1.14361e-05	3.24853
Osbpl3	15420.4	protein_coding	4.44531e-05	0.00137376	-1.97864	0.378986	0.588867	1.15898
Hebp1	1019.03	protein_coding	4.45528e-05	0.00137448	10.4735	3.98944e-12	2.66143e-10	95.1827
Zbtb14	8494.89	protein_coding	4.48149e-05	0.00138019	-2.02654	3.86018e-06	7.48393e-05	-2.2243
Ppdpf	13465.6	protein_coding	4.50504e-05	0.00138406	1.5019	8.74576e-07	2.01962e-05	1.63489
Gm12035	98.5509	processed_pseudogene	4.50948e-05	0.00138406	-142.016	0.00180332	0.0128181	-46.134
Alms1	1615.81	protein_coding	4.52637e-05	0.00138688	-1.89762	0.00642623	0.0346915	-1.54115
Mien1	18074	protein_coding	4.54741e-05	0.00139095	1.50133	0.0112972	0.0527983	1.28704
Mapkapk3	21849.9	protein_coding	4.63182e-05	0.00141227	1.86974	0.0190712	0.0783106	1.43322
Ppp1r11	24811.7	protein_coding	4.63362e-05	0.00141227	1.57228	1.44217e-05	0.000234816	1.61972
Psme2b	74937.3	protein_coding	4.64072e-05	0.00141227	1.88352	0.00326061	0.0206332	1.5798
Ikzf1	192662	protein_coding	4.70684e-05	0.00142969	-1.6357	3.59176e-06	7.03451e-05	-1.75115
Lcorl	3991.54	protein_coding	4.71388e-05	0.00142969	-2.22445	1.92917e-06	4.10013e-05	-2.54757
Lat2	3059.62	protein_coding	4.79517e-05	0.00145189	-3.26387	0.00420265	0.025127	2.33854
AC136376.2	4759.41	processed_pseudogene	4.81603e-05	0.00145575	1.79475	0.000314129	0.00314178	1.68029
Gm20900	548.879	processed_pseudogene	4.84566e-05	0.00146225	3.04588	0.00219158	0.0149364	2.29634
Txndc17	11311.9	protein_coding	4.94122e-05	0.00148859	1.69928	0.000328283	0.00325119	1.59917
Myl6	162409	protein_coding	4.96274e-05	0.00149015	1.45684	1.70762e-07	4.81771e-06	1.62421
Carnmt1	3054.87	protein_coding	4.96301e-05	0.00149015	-2.059	5.76344e-06	0.000106885	-2.24225
Gm12191	64533.8	processed_pseudogene	5.09873e-05	0.00152834	1.85361	6.03219e-08	1.922e-06	2.28351
Phactr2	9932.53	protein_coding	5.14975e-05	0.00154106	-1.69888	1.2227e-07	3.59751e-06	2.01945
Ankrd12	14823.4	protein_coding	5.15899e-05	0.00154126	-2.49109	1.00233e-06	2.29259e-05	-3.01201
Gm10689	345.875	processed_pseudogene	5.16954e-05	0.00154185	-7.39932	6.18281e-07	1.48335e-05	-11.6334
Gm15501	160901	transcribed_processed_pseudogene	5.19763e-05	0.00154765	1.78952	0.00116011	0.00905874	1.59548
Rpl36-ps2	36713.7	processed_pseudogene	5.21304e-05	0.00154967	2.22861	5.15987e-05	0.000700611	2.22996
Gm5963	57379.5	processed_pseudogene	5.24437e-05	0.00155489	1.85241	0.0506958	0.157557	1.34684
Kif20b	2222.41	protein_coding	5.24791e-05	0.00155489	-1.8486	0.000150313	0.00170987	-1.78249
Lrrn4	563.299	protein_coding	5.29096e-05	0.00156506	-3.84618	0.145912	0.321674	-1.63992
Mrps18b	2886.62	protein_coding	5.34365e-05	0.00157805	2.23094	0.0209057	0.0836795	1.57908
Lat	99326	protein_coding	5.3641e-05	0.00158148	1.65362	0.0178387	0.0744947	1.34306
Scimp	399.577	protein_coding	5.38263e-05	0.00158321	-3.8812	0.0247678	0.0946428	2.33638
Maob	109.868	protein_coding	5.38758e-05	0.00158321	102.329	0.000425709	0.00399958	32.7427
Rasa4	2215.74	protein_coding	5.41214e-05	0.00158717	2.37348	8.39237e-08	2.56756e-06	3.18484
Pum2	89289	protein_coding	5.41874e-05	0.00158717	-1.67295	4.72402e-08	1.5515e-06	-2.006
Pikfyve	8551.72	protein_coding	5.48987e-05	0.00160243	-1.76137	1.96403e-09	8.46072e-08	-2.31888
Rpl29	10766.5	protein_coding	5.49752e-05	0.00160243	3.03988	3.37046e-100	6.47566e-97	-103.547
Selenow	35422.8	protein_coding	5.49763e-05	0.00160243	1.52081	0.0316318	0.113047	1.25018
Zfp644	11506.7	protein_coding	5.53521e-05	0.00161077	-1.85005	7.53933e-09	2.90287e-07	-2.4135
Rnf217	96.7736	protein_coding	5.60524e-05	0.00162657	86.2931	0.00204358	0.0141337	13.797
Rpl32	323612	protein_coding	5.60761e-05	0.00162657	1.70582	0.000360643	0.00349952	1.60462
Cntln	2093.21	protein_coding	5.63058e-05	0.0016306	-2.07224	5.66925e-05	0.000759577	-2.07466
Znrf2	56149.4	protein_coding	5.6502e-05	0.00163364	-1.61389	0.00439303	0.0260008	-1.40314
Gm10719	58.3896	protein_coding	5.67652e-05	0.00163862	-82.5979	0.00269281	0.0176276	-28.7008
Rpl18	115410	protein_coding	5.71336e-05	0.0016466	1.70944	0.0145056	0.0638134	1.38493
Snrpd2	14933.9	protein_coding	5.77088e-05	0.00166052	1.73879	1.57059e-09	6.85813e-08	2.29947
Rnf208	297.523	protein_coding	5.85902e-05	0.00168318	9.27273	0.000759463	0.00646217	6.28317
Gfra2	285.547	protein_coding	5.89692e-05	0.00169136	8.58141	0.0941164	0.239731	2.3297
Tmem263	4704.87	protein_coding	5.92972e-05	0.00169549	-1.86581	6.7361e-09	2.60929e-07	-2.45659
Tbc1d8b	6967.73	protein_coding	5.93533e-05	0.00169549	-1.85391	0.0144506	0.063664	-1.45802
Smim4	1789.62	protein_coding	5.93965e-05	0.00169549	2.39666	1.01956e-05	0.000174588	2.62722
Fam208a	13976.1	protein_coding	6.0254e-05	0.00171724	-2.27375	3.53601e-07	9.07042e-06	-2.83612
Ppm1b	28598.5	protein_coding	6.03719e-05	0.00171787	-1.74753	0.0258969	0.0977325	-1.36381
Acoxl	2936.39	protein_coding	6.20106e-05	0.001761	-4.88818	3.358e-42	1.74371e-39	-178.318
Upf2	13482.2	protein_coding	6.20838e-05	0.001761	-1.70106	3.49833e-09	1.43926e-07	-2.18779
Gm12840	3735.24	lincRNA	6.4243e-05	0.00181937	1.87261	0.0254362	0.0964535	1.41847
2810474O19Rik	45473.4	protein_coding	6.54008e-05	0.00184925	-1.92997	0.00107304	0.00851214	-1.71389
Cox6b1	31525.4	protein_coding	6.55336e-05	0.00185009	1.77884	2.4112e-05	0.000364625	1.8396
Jund	396342	protein_coding	6.59778e-05	0.0018597	1.90407	5.32011e-11	2.94017e-09	2.88379
Sgk1	26612	protein_coding	6.6428e-05	0.00186946	-1.80103	0.0382213	0.129104	1.35875
Gm9843	319944	protein_coding	6.71783e-05	0.00188761	1.7609	0.00301309	0.019342	1.52361
Cdkn1b	55724.4	protein_coding	6.7917e-05	0.00190282	-1.89073	4.27953e-12	2.83526e-10	-3.02644
Trappc2l	5945.4	protein_coding	6.79313e-05	0.00190282	1.53193	7.15374e-07	1.68644e-05	1.70559
Lrrc15	87.8856	protein_coding	6.81558e-05	0.00190613	-167.55	1	1	1
Rps19bp1	2683.87	protein_coding	6.91581e-05	0.00193116	2.10015	6.44914e-05	0.000845784	2.1107
Gm6061	73546.9	transcribed_processed_pseudogene	6.96924e-05	0.00194306	1.7711	0.00966419	0.0471601	1.4504
Pcp4l1	86.9082	protein_coding	6.98913e-05	0.00194542	163.993	0.000100878	0.00123102	146.461
Spen	21627	protein_coding	6.9994e-05	0.00194542	-1.73775	5.544e-06	0.000103314	-1.88027
Rnpc3	5196	protein_coding	7.02446e-05	0.00194937	-2.05295	0.000123501	0.00146471	-2.0043
Atad2b	14863.1	protein_coding	7.03926e-05	0.00194986	-1.79736	5.44394e-10	2.58258e-08	-2.49572
Gm15772	133457	processed_pseudogene	7.04794e-05	0.00194986	1.79673	0.0019995	0.013874	1.5771
Gm10243	30725.8	processed_pseudogene	7.13269e-05	0.00195822	1.75809	5.8015e-06	0.000107074	1.90485
Rpl35a-ps2	30725.8	processed_pseudogene	7.13269e-05	0.00195822	1.75809	5.8015e-06	0.000107074	1.90485
Rpl35a-ps6	30725.8	processed_pseudogene	7.13269e-05	0.00195822	1.75809	5.8015e-06	0.000107074	1.90485
Rpl35a-ps4	30725.8	processed_pseudogene	7.13269e-05	0.00195822	1.75809	5.8015e-06	0.000107074	1.90485
Rpl35a-ps3	30725.8	processed_pseudogene	7.13269e-05	0.00195822	1.75809	5.8015e-06	0.000107074	1.90485
Gm43802	731.434	processed_pseudogene	7.4874e-05	0.00204743	8.06812	0.062874	0.182229	2.61819
Med11	8629	protein_coding	7.49144e-05	0.00204743	1.83171	4.33372e-08	1.42819e-06	2.31641
Sardh	171.041	protein_coding	7.49183e-05	0.00204743	20.3321	0.0019892	0.0138273	9.15733
Cbfb	54024.7	protein_coding	7.51865e-05	0.00205163	-1.67616	0.000162581	0.00181714	-1.63566
Gm8935	726.864	transcribed_processed_pseudogene	7.54104e-05	0.00205462	-3.59517	0.0320324	0.114065	-2.0158
Gm4977	1645.1	processed_pseudogene	7.74821e-05	0.00210786	-2.22297	1.02183e-05	0.000174821	-2.44047
Tns1	823.861	protein_coding	7.85166e-05	0.00213278	-2.97472	5.84253e-05	0.00077899	3.42005
Nucks1	32872.1	protein_coding	7.92983e-05	0.00214838	-1.67642	0.000598884	0.00530981	-1.56754
Lrrc71	346.098	protein_coding	7.94237e-05	0.00214838	-4.34417	0.0632728	0.183081	-2.02898
Gm3800	188.205	processed_pseudogene	7.94498e-05	0.00214838	-7.20695	5.53777e-06	0.000103298	-9.62661
Maf	44689.8	protein_coding	8.01738e-05	0.00216469	-2.14141	6.45768e-07	1.54124e-05	-2.61396
Tmprss3	335.132	protein_coding	8.12954e-05	0.00219168	14.3229	1.05513e-05	0.000180037	21.7211
Fam13b	15681.4	protein_coding	8.1875e-05	0.002204	-1.83281	0.0109904	0.0516657	-1.47936
Pik3c2b	1261.63	protein_coding	8.22032e-05	0.00220952	-3.2426	7.90424e-08	2.43632e-06	-4.9468
Gm29243	1954.96	lincRNA	8.24801e-05	0.00221119	2.31376	0.000139994	0.00161544	2.25487
Fam173a	9962.15	protein_coding	8.25117e-05	0.00221119	1.51995	4.75361e-07	1.17371e-05	1.71182
Gm16276	66.1023	processed_pseudogene	8.2939e-05	0.00221933	-67.3964	0.000150755	0.00171281	-58.461
0610010K14Rik	8955.23	protein_coding	8.36906e-05	0.00223611	1.52154	2.09309e-06	4.39504e-05	1.66201
Rps13-ps2	292519	processed_pseudogene	8.44085e-05	0.00224973	1.73061	0.0686406	0.193513	1.28917
Spopl	4354.22	protein_coding	8.44511e-05	0.00224973	-1.68986	3.23001e-07	8.42038e-06	-1.97649
Atp5o	24041.9	protein_coding	8.47167e-05	0.00225347	1.65376	1.60462e-05	0.000257699	1.73761
Gm37900	80.4983	TEC	8.50688e-05	0.00225798	-60.3119	1.23022e-05	0.000205711	-93.9732
Pacsin1	8095.31	protein_coding	8.51381e-05	0.00225798	-1.98742	3.4239e-07	8.87766e-06	-2.43694
Nedd8	22464.6	protein_coding	8.59906e-05	0.00227723	1.43529	0.00151623	0.011213	1.33904
Uty	657.731	protein_coding	8.67094e-05	0.00229288	1239.13	0.000473484	0.00436518	568.189
Aldh1l1	1264.48	protein_coding	8.79631e-05	0.0023207	3.44543	0.0330243	0.116771	1.94746
Ndufs6	4725.78	protein_coding	8.80197e-05	0.0023207	1.63179	0.000526181	0.00475294	1.54267
Gm5526	68582.8	processed_pseudogene	8.81774e-05	0.00232144	1.52199	1.1723e-07	3.46514e-06	1.76446
Tie1	194.117	protein_coding	8.85143e-05	0.0023269	22.4065	0.000154467	0.00174678	20.1414
Chchd2-ps	1831.13	processed_pseudogene	8.8774e-05	0.00233032	2.27412	1.9253e-14	1.69682e-12	5.26059
Insr	8506.48	protein_coding	8.983e-05	0.00235283	-1.75264	1.08704e-06	2.4629e-05	-2.01038
Rplp1	265799	protein_coding	8.98935e-05	0.00235283	1.89102	0.126946	0.29337	1.28181
Akr1c19	52.666	protein_coding	9.07858e-05	0.00237272	91.2385	0.0115145	0.0535403	11.1574
Gm12138	500.788	processed_pseudogene	9.0993e-05	0.00237468	-11.081	0.000305044	0.00307493	-9.23523
Asphd2	54.5631	protein_coding	9.5389e-05	0.00248579	-72.3126	0.00196152	0.0136744	-31.5695
U2surp	20326.6	protein_coding	9.62497e-05	0.00250458	-1.3974	4.49369e-09	1.80245e-07	-1.65359
Gmfg-ps	33823.9	processed_pseudogene	9.84726e-05	0.00255872	1.4942	8.60179e-05	0.00107727	1.49958
AC124426.1	949.334	transcribed_processed_pseudogene	9.94397e-05	0.00258012	-2.34437	0.167334	0.351288	-1.36092
Hoga1	101.077	protein_coding	9.97219e-05	0.0025837	188.683	0.000925578	0.00758343	86.5164
Gm4796	525.24	processed_pseudogene	0.000100091	0.00258953	3.61826	0.00907645	0.0450452	2.33961
Mir6236	1447.48	miRNA	0.000101175	0.00261131	5.52318	6.07764e-06	0.000111741	7.39478
S100a13	15906.4	protein_coding	0.000101224	0.00261131	1.61782	1.00761e-05	0.000172849	1.72831
Selenbp1	1312.51	protein_coding	0.0001022	0.00263271	2.12201	2.03348e-06	4.27921e-05	2.53889
Epb41l4aos	1264.42	lincRNA	0.000102509	0.00263617	3.15238	0.209948	0.407325	1.44124
CT010506.1	9305.45	processed_pseudogene	0.000102628	0.00263617	1.50534	0.00906585	0.0450316	1.3161
Serf2	65993.5	protein_coding	0.000103304	0.00264974	1.398	2.00075e-06	4.22422e-05	1.50749
Atp5h	24518.1	protein_coding	0.000103567	0.0026527	1.56734	0.00129516	0.0098785	1.45131
Sp4	30045.3	protein_coding	0.000104347	0.00266888	-2.01342	1.30093e-05	0.000215844	-2.19542
Adgrg3	4252.38	protein_coding	0.000104686	0.00267375	2.78504	1.04537e-08	3.93047e-07	4.5723
Ndufa6	18044.1	protein_coding	0.000106889	0.00272612	1.47214	0.0234235	0.0908061	1.25372
Ppp1r3c	80.9762	protein_coding	0.000107172	0.00272946	150.807	0.00106954	0.00849134	69.1491
Gm42543	146.903	IG_V_gene	0.000107525	0.00273457	-74.7391	0.390817	0.599694	3.26442
Lrig3	1309.96	protein_coding	0.000108201	0.00274787	-2.06541	4.14892e-05	0.000579732	-2.15839
Sept7	72821.7	protein_coding	0.000109992	0.00278941	-1.85272	1.42465e-05	0.000232753	-1.99776
Ppp3r1	49711.9	protein_coding	0.000110979	0.00281049	-1.62584	1.48645e-07	4.28292e-06	-1.93597
Stim2	19384.3	protein_coding	0.000111689	0.00282447	-1.72676	1.75636e-05	0.000279115	-1.8352
Mastl	224.376	protein_coding	0.000112172	0.00283269	-6.59889	0.187508	0.378225	-1.94787
Platr16	228.263	processed_transcript	0.000113233	0.00285548	-7.96651	0.445671	0.649573	-1.53491
Pcbd1	162.978	protein_coding	0.000114031	0.00287156	29.4817	4.01663e-05	0.000563707	72.8965
Slc22a15	3336.82	protein_coding	0.000114484	0.00287795	-1.98019	0.071391	0.198788	1.38393
Cbs	224.064	protein_coding	0.000114605	0.00287795	20.4715	9.09666e-06	0.000158597	49.2877
Gm12389	1710.01	processed_pseudogene	0.000115193	0.00288868	2.18158	0.00113527	0.00892835	1.93122
Gm13443	4892.74	processed_pseudogene	0.000116453	0.0029162	1.49418	1.13012e-13	9.1616e-12	2.19887
Rpsa	452489	protein_coding	0.00011766	0.00294232	1.80981	0.00274736	0.0179297	1.58616
Tm9sf3	62511.8	protein_coding	0.000118564	0.0029608	-1.532	8.17361e-08	2.50462e-06	-1.8118
Dbndd2	2324.83	protein_coding	0.000118976	0.00296697	-2.47751	2.01265e-08	7.0469e-07	-3.73993
Eif2b2	13596.5	protein_coding	0.000119819	0.00298384	1.40612	2.21311e-09	9.40719e-08	1.70357
Gm9347	1754.32	processed_pseudogene	0.00012051	0.0029969	-3.24209	0.234338	0.437332	1.44865
Numbl	630.033	protein_coding	0.000121924	0.00302785	-3.25892	2.23793e-12	1.55788e-10	-8.32931
Eif3d	54940.3	protein_coding	0.000122537	0.00303889	1.44301	0.000171201	0.00190132	1.43182
Rtn4rl1	7619.23	protein_coding	0.000123322	0.00305414	-1.76037	0.117049	0.277702	-1.26075
Srsf10	18097.9	protein_coding	0.000124064	0.00306827	-1.60649	3.33491e-11	1.92413e-09	-2.26625
Setd1b	23009	protein_coding	0.000125514	0.00309986	-1.59499	6.42836e-05	0.000843634	-1.62692
Zfp978	69.9843	protein_coding	0.00012606	0.00310357	-133.539	1	1	1
Rps9	367697	protein_coding	0.000126159	0.00310357	1.73562	0.0469722	0.148776	1.33067
Rps3	770796	protein_coding	0.000126292	0.00310357	1.65373	0.00884017	0.0441503	1.40994
Snrpd3	21787.5	protein_coding	0.000126393	0.00310357	1.50149	0.000776842	0.00656931	1.42834
Cdc73	18777.6	protein_coding	0.000126528	0.00310357	-1.51697	2.40409e-07	6.53321e-06	-1.75312
Pik3c2a	10341.4	protein_coding	0.000129819	0.00317994	-2.0907	8.59897e-08	2.61826e-06	-2.80449
Mrpl52	8074.19	protein_coding	0.00013131	0.0032121	1.64471	0.0969738	0.244718	1.24045
Slf2	18521.5	protein_coding	0.000132211	0.00322974	-1.86377	1.5764e-05	0.000254089	-2.02051
Ptpn12	25510.5	protein_coding	0.000132943	0.0032432	-1.53572	0.00738454	0.0386066	-1.35133
Xpo1	48664.7	protein_coding	0.000134855	0.00328537	-1.7437	1.28253e-08	4.70254e-07	-2.28954
Atp6v1f	27488.3	protein_coding	0.000135384	0.0032938	1.58383	1.6058e-06	3.53e-05	1.7837
Vipr2	259.812	protein_coding	0.000135658	0.00329599	10.1334	0.00190161	0.0133536	6.34645
Sco2	2746.3	protein_coding	0.000135941	0.00329841	1.81968	0.00330575	0.0208241	1.58501
Rpl23a	48169.3	protein_coding	0.000136292	0.00330247	1.72672	0.0849196	0.223074	1.27967
Nme1	21082.6	protein_coding	0.00013843	0.00334976	1.70969	0.000100342	0.00122845	1.72928
Gm12396	7969.98	processed_pseudogene	0.000138631	0.0033501	1.57822	0.000149434	0.00170289	1.57595
Zfp987	286.764	protein_coding	0.000139028	0.00335517	95.2075	0.0780433	0.210982	-4.68441
Gm12918	465670	processed_pseudogene	0.000139444	0.0033607	1.71101	0.012073	0.0556124	1.42461
Grhpr	3379.98	protein_coding	0.000139716	0.00336274	1.73125	3.91266e-05	0.000551938	1.81334
Inpp4a	9602.9	protein_coding	0.00014107	0.00339077	-1.84108	1.79013e-06	3.8558e-05	-2.15035
Smap1	21028.5	protein_coding	0.000141495	0.00339646	-1.7906	0.130631	0.298965	-1.26074
Pard3	3457.93	protein_coding	0.00014181	0.00339947	2.80102	5.56227e-26	1.28757e-23	20.0784
Lactbl1	99.9173	protein_coding	0.000142283	0.00340305	30.5055	0.552701	0.737314	1.4022
Pcmtd1	28832.8	protein_coding	0.000142339	0.00340305	-1.89491	0.00131479	0.00998464	-1.716
Cd101	3096.25	protein_coding	0.00014468	0.00345443	2.80321	0.859021	0.932239	1.04895
Fam46a	14751.2	protein_coding	0.000146589	0.00349536	-2.16546	2.56731e-07	6.90836e-06	-2.85255
C130074G19Rik	174.453	protein_coding	0.000147375	0.00350944	22.1044	7.73017e-05	0.000985533	29.1355
Gm8805	2604.45	processed_pseudogene	0.000148203	0.00352449	2.91774	0.000823864	0.00687914	2.56967
Sgf29	7369.13	protein_coding	0.000149294	0.00354574	1.61554	0.0121356	0.0558069	1.373
Gstp3	3524.31	protein_coding	0.00015025	0.00356373	1.80785	1.54984e-05	0.000250018	1.97015
Gabpa	22044.9	protein_coding	0.000152913	0.00362209	-1.46935	0.00124415	0.00956918	-1.38884
Eno1b	82553.7	protein_coding	0.000153973	0.0036424	-1.65755	0.000740856	0.00633752	1.57
Gm19503	1756.51	processed_pseudogene	0.000155942	0.00368412	2.61553	1.22234e-08	4.52501e-07	4.35142
Gm2007	1079.44	protein_coding	0.000156278	0.00368722	2.08947	0.00358336	0.0221516	1.76126
Rps10	104131	protein_coding	0.000157246	0.00370518	1.6716	0.00563337	0.031354	1.45694
Secisbp2l	22411.2	protein_coding	0.000157657	0.00370559	-1.62037	9.45619e-05	0.00116912	-1.64683
Ddit4	17437.8	protein_coding	0.000157676	0.00370559	2.14669	1.08889e-07	3.24857e-06	2.9307
Atp5j	28023	protein_coding	0.000159249	0.00373755	1.51757	0.000511285	0.00463145	1.4681
Aldh7a1	3979.56	protein_coding	0.000159452	0.00373755	1.60678	1.86975e-16	2.01817e-14	2.88219
Cep170	4827.65	protein_coding	0.000160663	0.00376103	-2.22974	5.17884e-05	0.00070269	-2.36371
Dnajb9	56609.4	protein_coding	0.000161966	0.0037866	-1.76746	0.127079	0.29356	-1.25921
Art2a-ps	5983.46	polymorphic_pseudogene	0.000163604	0.0038199	-3.04004	0.325186	0.536414	1.33871
Gm16477	8846.62	processed_pseudogene	0.000164915	0.00384552	2.30917	0.000247775	0.00257805	2.25778
Gm5805	142936	processed_pseudogene	0.000167039	0.00389	1.65554	5.59237e-05	0.000750847	1.71548
Cd3d	151844	protein_coding	0.000167716	0.00390071	1.38292	0.00472469	0.0274578	1.27558
Tmem147	5807.91	protein_coding	0.000170208	0.00395355	2.13284	7.75391e-05	0.000986596	2.21949
2310039H08Rik	1522.77	protein_coding	0.000172222	0.00399514	1.97114	0.000422108	0.00397157	1.89409
Rps25-ps1	112618	processed_pseudogene	0.000172484	0.00399606	1.80199	0.000454219	0.00422044	1.73282
Bhmt2	135.144	protein_coding	0.000173056	0.00400415	123.321	0.00578316	0.0320484	18.9864
Gls2	133.812	protein_coding	0.000174102	0.00402317	12.1026	0.0018442	0.0130624	7.28313
2410006H16Rik	14634.9	processed_transcript	0.000175407	0.00404811	2.23138	0.00110775	0.00875134	2.00918
Ephx1	11425.4	protein_coding	0.000176052	0.0040558	-1.90243	5.96422e-05	0.000789192	-1.99055
2010016I18Rik	2588.01	processed_transcript	0.000176415	0.0040558	-3.10448	2.1347e-06	4.47263e-05	-4.18046
Fmc1	2136.17	protein_coding	0.000176418	0.0040558	2.29295	0.00033963	0.00332754	2.21219
Gmppb	3652.64	protein_coding	0.000177627	0.00407839	2.00894	2.36935e-05	0.000359547	2.2016
Mbnl3	4437.59	protein_coding	0.000177989	0.00408148	-1.63314	1.32991e-05	0.000219516	-1.76863
Gm14706	1172.17	processed_pseudogene	0.000179274	0.0041057	3.61352	0.000364906	0.00353018	3.39864
Grcc10	25899.6	protein_coding	0.000179609	0.00410813	1.42885	6.72138e-07	1.59755e-05	1.60676
Gm6740	166.473	processed_pseudogene	0.000181806	0.00414782	38.3051	0.859956	0.93278	-1.13068
Gm6755	166.473	processed_pseudogene	0.000181806	0.00414782	38.3051	0.859956	0.93278	-1.13068
Polr2h	5586.86	protein_coding	0.000182678	0.00416242	1.70589	0.0125511	0.0571569	1.42748
Ly6a	220198	protein_coding	0.000183445	0.00417459	2.10825	8.27187e-18	1.00587e-15	5.55397
Rps6-ps4	586360	processed_pseudogene	0.000187887	0.00426888	1.70188	0.0614036	0.179593	1.30515
Gfer	2529.51	protein_coding	0.000188064	0.00426888	1.71999	0.00138268	0.010403	1.59198
Snrpert	8286.7	processed_pseudogene	0.000188942	0.00428339	1.69105	0.00217051	0.0148192	1.53956
Csnk2a1	16266.9	protein_coding	0.000190625	0.00431178	-1.68409	0.000147981	0.00169236	-1.69942
Pla2g16	42434.4	protein_coding	0.000190674	0.00431178	1.44778	0.0104006	0.0497282	1.2893
Agmat	108.708	protein_coding	0.000191672	0.00432376	52.2654	6.31853e-06	0.000115617	179.521
Synpo	345.578	protein_coding	0.000191686	0.00432376	-3.33704	6.55389e-05	0.000858935	-3.63581
Rwdd1	11518.6	protein_coding	0.000193149	0.00435132	1.4872	0.00928881	0.0457675	1.31905
Chml	1420.68	protein_coding	0.000194844	0.004384	-2.92614	0.00605606	0.0331685	-2.21274
Zfp980	59.8089	protein_coding	0.000195724	0.00439828	-111.842	0.597888	0.770416	-2.20759
Cnga1	1784.44	protein_coding	0.000199477	0.00447702	-2.44212	0.0047763	0.0276824	2.01364
Aldh1a7	166.247	protein_coding	0.000200836	0.00450188	22.7399	7.60734e-05	0.000974398	35.0517
Trove2	2711.89	protein_coding	0.000201615	0.0045137	-1.75857	0.162715	0.344831	-1.23884
Maml2	10641.5	protein_coding	0.000205231	0.00458894	-2.10322	2.97191e-05	0.000433556	-2.30771
Cox7c	2708.47	protein_coding	0.000205763	0.00459268	2.49023	0.0010669	0.00847808	2.23524
Zfp52	3313.58	protein_coding	0.00020591	0.00459268	-1.85562	0.00032028	0.00318671	-1.82289
Etfb	13800.8	protein_coding	0.000207394	0.00462004	2.3096	1.65613e-05	0.000264499	2.64468
Gm10275	721520	transcribed_processed_pseudogene	0.000208643	0.00464211	1.66018	0.0208887	0.0836795	1.37132
Gm7536	318637	processed_pseudogene	0.000209313	0.00465126	1.69286	0.0128533	0.0582841	1.42366
Txn2	28781.3	protein_coding	0.000210392	0.00466946	1.45878	0.00603597	0.0331057	1.32283
Trbv17	2690.41	TR_V_gene	0.000213498	0.00473254	-2.03653	6.24673e-09	2.44135e-07	-3.04046
Fam126b	5938.83	protein_coding	0.000215785	0.00477733	-1.82813	3.19075e-07	8.34066e-06	-2.2996
Crocc	1787.1	protein_coding	0.000219718	0.0048581	2.07591	0.625559	0.789341	-1.09924
Gm9803	3596.55	protein_coding	0.000219974	0.0048581	1.83771	0.00340329	0.0212781	1.61961
Hace1	9301.47	protein_coding	0.000220646	0.00486695	-1.85952	1.83125e-06	3.93555e-05	-2.22756
Fbxo44	258.029	protein_coding	0.000222125	0.00489357	4.46233	0.288499	0.498107	1.49686
Gm45456	2422.55	processed_pseudogene	0.00022445	0.00493872	1.96939	1.42208e-20	2.1858e-18	5.9616
Notch3	103.37	protein_coding	0.000224861	0.00493873	-95.3329	0.218506	0.41831	-5.0351
Pecr	527.927	protein_coding	0.000225	0.00493873	3.11762	1.86714e-05	0.000295498	3.82773
Fcho2	14158.9	protein_coding	0.000226845	0.00496911	-1.84881	2.37021e-10	1.19839e-08	-2.87135
Aprt	13818	protein_coding	0.000226938	0.00496911	1.78296	0.000132067	0.00154403	1.82211
Ctnnbl1	13818.8	protein_coding	0.000227291	0.00497077	1.42475	6.58295e-06	0.000119998	1.54325
Ipo8	19651.7	protein_coding	0.000230638	0.00503785	-1.58203	0.000258126	0.00267064	-1.57672
Srgap3	12874.8	protein_coding	0.000230954	0.00503862	-1.83185	0.619186	0.785035	-1.08536
Klra5	56450.7	protein_coding	0.000231901	0.00505314	-1.94257	8.07591e-76	1.1083e-72	30.2275
Zfp994	3627.98	protein_coding	0.000233422	0.00508011	-2.958	6.70427e-05	0.000875062	-3.23816
Aen	7102.82	protein_coding	0.000234782	0.00510353	1.84866	0.000183555	0.00200605	1.8694
Dcun1d1	9988.4	protein_coding	0.000235316	0.00510895	-1.55572	5.29661e-06	9.92816e-05	-1.72823
Sacs	11427.2	protein_coding	0.000236057	0.00511885	-2.07299	0.000319754	0.00318478	-2.04162
Rps2-ps10	26114.8	transcribed_processed_pseudogene	0.000236761	0.00512708	2.05722	1.54011e-06	3.40116e-05	2.56957
Rpl30	37669.7	protein_coding	0.000237008	0.00512708	1.63943	1.92611e-53	1.42332e-50	-7.75991
Acnat2	74.2066	protein_coding	0.000238576	0.0051548	140.122	0.00033049	0.00326463	125.141
Park7	23338.3	protein_coding	0.000242954	0.00524307	1.62616	0.00167236	0.0120975	1.51667
Adhfe1	80.72	protein_coding	0.000246038	0.00530168	75.5392	0.00113698	0.0089333	37.7825
Cuta	14270.8	protein_coding	0.00024626	0.00530168	1.42524	8.06146e-05	0.00101831	1.46484
Ass1	6124.88	protein_coding	0.000246992	0.00531106	2.59161	0.00692554	0.0366962	2.01587
Rflnb	15611.1	protein_coding	0.000248865	0.00534493	-1.97022	0.010078	0.0485283	-1.61073
Upf3b	5729.94	protein_coding	0.000254429	0.00545791	-1.66604	9.80186e-05	0.00120411	-1.72308
Rpl31-ps8	182249	processed_pseudogene	0.000256604	0.005498	1.86791	0.000110416	0.00132921	1.93655
Ddt	6685.42	protein_coding	0.000258158	0.00552471	1.57686	3.20309e-05	0.00046376	1.6819
Gt(ROSA)26Sor	2968.59	antisense_RNA	0.000259402	0.00554472	-2.20946	8.31311e-06	0.000147207	-2.62931
Kcnf1	496.541	protein_coding	0.000260023	0.00555138	-4.14603	1.72507e-08	6.13774e-07	162.742
Gm16089	4315.37	processed_pseudogene	0.000261595	0.00557746	1.78092	0.0046414	0.0270885	1.56422
Igkv2-112	107.652	IG_V_gene	0.000261866	0.00557746	-187.31	0.0491566	0.153769	-18.0071
Ndufb6	7266.82	protein_coding	0.000263913	0.0056144	1.59942	0.00152372	0.0112597	1.50438
Gm13092	11746.9	processed_pseudogene	0.000264819	0.00562702	1.67047	0.997134	0.999944	1.0005
Higd2a	13361.6	protein_coding	0.000265674	0.00563289	1.53026	0.00248143	0.0164569	1.42348
Mrpl54	5256.28	protein_coding	0.000265723	0.00563289	2.01246	0.000139881	0.0016151	2.07817
Pgap1	1631.84	protein_coding	0.000267274	0.00565325	-3.90273	0.0411568	0.135841	-2.15069
Cmah	12971.5	protein_coding	0.000267313	0.00565325	-2.23582	0.000645509	0.00563762	2.13231
Ammecr1	2817.65	protein_coding	0.000267985	0.00566079	-1.96794	0.000148579	0.00169617	-2.02469
AC161269.1	1431.85	processed_pseudogene	0.000268851	0.00567228	1.79424	8.62915e-05	0.00107937	1.8876
Rpl17-ps8	185450	processed_pseudogene	0.000269161	0.00567228	1.56958	0.00550999	0.030891	1.40979
Smdt1	15348.6	protein_coding	0.000270668	0.00569735	1.70973	0.000324822	0.00322356	1.69841
Ntng2	7033	protein_coding	0.000274467	0.00577056	-1.71894	4.21464e-07	1.05437e-05	-2.12252
Cmtm7	17835	protein_coding	0.000275099	0.00577707	2.25974	0.0669494	0.190282	1.50728
Hist2h2aa2	2388.49	protein_coding	0.000276375	0.00579709	2.64637	0.00314436	0.0200706	2.20246
Rgs5	50.4696	protein_coding	0.00027849	0.00583464	-89.811	0.180497	0.368259	-6.16372
AI606181	2352.97	protein_coding	0.000280588	0.00587174	-2.24495	4.43331e-07	1.10333e-05	-3.06998
Nsmaf	30817.2	protein_coding	0.000280964	0.00587277	-1.67699	0.00610884	0.033374	-1.47767
Col4a3bp	12171.6	protein_coding	0.000282317	0.00589419	-1.53052	0.000255823	0.00264907	-1.53564
Psmb4	46759.6	protein_coding	0.00028418	0.00592619	1.48496	0.00102616	0.00822851	1.43014
Gm7286	168.779	processed_pseudogene	0.000285592	0.00594872	5.28427	0.00975108	0.047298	3.13296
Zdhhc21	8020.44	protein_coding	0.00028741	0.00597965	-1.62662	2.32321e-07	6.33132e-06	-2.00004
Mrps16	8161.5	protein_coding	0.00029118	0.00604549	1.89126	0.000154032	0.00174289	1.94716
Gm11007	1107.26	protein_coding	0.000291556	0.00604549	1.87914	0.00119098	0.0092491	1.76096
AC161426.1	1503.68	processed_pseudogene	0.000291584	0.00604549	-3.00353	0.0160966	0.0691401	-2.08294
Arl5a	19450.9	protein_coding	0.000294484	0.00609857	-1.64674	5.76644e-17	6.5171e-15	-3.16143
Krt8	111.553	protein_coding	0.000295681	0.00611261	15.2784	7.23839e-05	0.000933363	31.5374
Add3	36786.1	protein_coding	0.000295843	0.00611261	-1.66057	0.195771	0.389052	-1.19896
Mmrn2	60.5717	protein_coding	0.000296569	0.00611549	106.111	0.0215526	0.085514	12.9711
Ccdc80	521.973	protein_coding	0.000296663	0.00611549	-5.69207	0.00269594	0.0176421	5.21036
Tomm5	9356.61	protein_coding	0.000297889	0.00613371	1.81196	0.0443713	0.14299	1.391
Cbx3	39146.6	protein_coding	0.000299344	0.0061566	-1.69919	0.00678881	0.0361812	-1.48744
Dph5	3014.12	protein_coding	0.000301901	0.00620211	2.03115	0.0654219	0.187269	1.4331
Atp8a2	43484.5	protein_coding	0.000303555	0.00622894	-2.87313	1.48686e-07	4.28292e-06	-4.64108
Ctsz	22044.4	protein_coding	0.000304427	0.00623972	2.65957	2.35627e-06	4.86262e-05	3.59413
Wtap	35735.4	protein_coding	0.000305041	0.00624518	-1.44119	0.00133981	0.0101465	-1.38375
Ldlrad4	3929.68	protein_coding	0.000305796	0.00624816	2.26166	0.000111222	0.00133723	2.39941
Snx30	4374.65	protein_coding	0.000305883	0.00624816	-1.73379	3.11321e-05	0.000451428	-1.88717
Yme1l1	37631.9	protein_coding	0.000306287	0.00624931	-1.40474	2.30079e-06	4.76348e-05	-1.56025
Zfp518a	7746.69	protein_coding	0.00030875	0.0062924	-2.44305	0.00284993	0.0184923	-2.09421
Camsap2	8232.32	protein_coding	0.000310587	0.00632266	-1.85906	0.00111792	0.00880989	-1.75219
Baat	129.357	protein_coding	0.000311876	0.00634171	21.1098	0.000863143	0.00714194	15.8495
Gm4742	343.99	processed_pseudogene	0.000315871	0.00641045	3.50501	5.78236e-05	0.000772577	4.17256
Far1	13359.2	protein_coding	0.00031597	0.00641045	-1.62321	0.011417	0.0532287	-1.40593
Aldoart1	9581.94	protein_coding	0.000317965	0.00644363	1.74503	0.00443557	0.0262137	1.55273
1810008I18Rik	62.1915	lincRNA	0.000319626	0.00646736	117.413	0.000442331	0.00412749	104.86
Calcrl	4322.47	protein_coding	0.000319856	0.00646736	-2.34037	5.52659e-08	1.78158e-06	-3.60292
Smc4	22529.5	protein_coding	0.000323988	0.00654354	-1.70639	0.000138376	0.00160061	-1.7622
Il17a	7396.54	protein_coding	0.000326523	0.00658732	19.5812	1.25016e-06	2.80599e-05	56.2867
Gm5841	2125.62	processed_pseudogene	0.000331491	0.00668004	-1.76528	0.00130228	0.00991494	-1.66731
Gm26867	71.27	lincRNA	0.000332474	0.00669102	44.172	0.295706	0.504986	-2.04819
Gm12657	67.7284	processed_pseudogene	0.000332781	0.00669102	-100.022	0.00934439	0.0459636	-29.5842
Rps24-ps3	324503	processed_pseudogene	0.000333475	0.00669213	1.6073	5.50765e-05	0.000740507	1.70484
Gm37893	250.679	TEC	0.000333786	0.00669213	-4.80024	2.65951e-05	0.000395795	-6.23572
Stxbp3-ps	1366.76	processed_pseudogene	0.000333954	0.00669213	-1.836	2.43514e-05	0.00036724	-2.04403
Gm12362	378.585	processed_pseudogene	0.000334752	0.00670063	2.57061	0.00296626	0.0190988	2.17825
Hdac1	10908.4	protein_coding	0.000336239	0.00672291	1.80082	0.560524	0.742057	-1.09984
Zfp101	1813.14	protein_coding	0.000338151	0.00674726	-2.69749	2.17246e-05	0.000335526	-3.2379
Xrn1	18980.3	protein_coding	0.000338209	0.00674726	-1.63959	1.62607e-08	5.82869e-07	-2.1785
Ogt	27571.1	protein_coding	0.00034043	0.00677744	-2.54466	1.13924e-06	2.57508e-05	-3.55533
Acy3	49.0871	protein_coding	0.000340476	0.00677744	90.5219	0.00305248	0.0195752	41.5068
Txn-ps1	4260.03	processed_pseudogene	0.000342184	0.0068039	1.99752	0.00738314	0.0386066	1.67734
Ncf4	24722.1	protein_coding	0.000345498	0.00685526	1.96858	4.62119e-11	2.58854e-09	3.48419
Zfp367	3931.57	protein_coding	0.000345531	0.00685526	-2.20944	0.00109547	0.00866144	-2.06283
Gm8226	27344	processed_pseudogene	0.000346625	0.00686677	1.70522	0.0327554	0.116134	1.37491
Map2k2	26520.1	protein_coding	0.000346876	0.00686677	1.42132	0.000750451	0.00639997	1.39297
Rpl19-ps11	424473	processed_pseudogene	0.00034988	0.0069186	1.60979	0.0172408	0.0725941	1.37319
Gm37068	44.4418	lincRNA	0.000353487	0.00698225	-55.0716	0.0027512	0.0179426	-30.1389
4833403J16Rik	4574.86	lincRNA	0.000354584	0.00699621	-1.77225	2.93723e-29	7.94832e-27	-5.89939
Rpl17-ps5	58187	processed_pseudogene	0.000355247	0.0070016	2.42474	2.23362e-10	1.1353e-08	4.82834
Use1	33949.5	protein_coding	0.000355823	0.00700526	1.43616	4.47526e-05	0.000616809	1.51297
Taok3	22214.9	protein_coding	0.000357958	0.00703959	-1.49733	0.000434321	0.00406856	-1.48904
Stxbp3	6596.11	protein_coding	0.000364186	0.00715423	-1.54098	0.000749624	0.00639828	-1.50627
Orc4	9169.5	protein_coding	0.000365369	0.00716962	-1.77558	7.94456e-06	0.000141463	-2.05323
Nr2c2	27744.4	protein_coding	0.000369098	0.00723489	-1.59119	2.83374e-06	5.72256e-05	-1.84166
Ndufb3	10681.9	protein_coding	0.000371348	0.00726878	1.76017	0.00065707	0.00572011	1.71854
Aass	46.2262	protein_coding	0.000371637	0.00726878	79.6218	0.0272628	0.101512	10.1882
Cmpk1	35981.5	protein_coding	0.000372911	0.00728577	-1.38361	0.0106808	0.050658	-1.26259
Eef1akmt4	1234.44	protein_coding	0.000377581	0.00736898	3.30187	0.0186172	0.0768686	2.19566
Rpl5-ps2	1665.61	processed_pseudogene	0.000381361	0.00743467	2.16057	0.00253931	0.0167771	1.92412
Gm15743	71.2349	antisense_RNA	0.000384221	0.00748232	-35.5458	0.000488296	0.00446316	-33.6223
Amer1	1925.3	protein_coding	0.000385989	0.0075086	-2.23103	8.93122e-05	0.00110922	-2.42554
AC134860.1	12490.3	processed_pseudogene	0.000387014	0.00752039	1.76936	0.000803179	0.00674158	1.71459
Zbtb20	7519.85	protein_coding	0.00038805	0.00753182	-2.18516	1.22234e-05	0.000204864	-2.62038
Zfas1	12467.9	processed_transcript	0.000388441	0.00753182	2.12991	0.0613444	0.179502	1.48943
Sgpp1	22432.4	protein_coding	0.000389355	0.00754139	-1.58475	6.24743e-07	1.49666e-05	-1.90918
Gm9157	79.4188	processed_pseudogene	0.000391357	0.00756698	-28.1486	0.00930246	0.045816	-12.0289
Pdgfb	2920.3	protein_coding	0.000391519	0.00756698	-2.54919	0.00954327	0.0467504	2.00587
Pter	224.508	protein_coding	0.000393333	0.00759386	4.98315	2.02645e-05	0.000316795	7.55274
Phpt1	5261.56	protein_coding	0.000394783	0.00760975	1.70061	0.00310686	0.0198577	1.55775
Aftph	29978.9	protein_coding	0.000395003	0.00760975	-1.44025	0.000162119	0.00181304	-1.47472
Rpl30-ps9	97827	processed_pseudogene	0.000396616	0.00762608	1.74998	1.54844e-06	3.41479e-05	2.13667
Nans	20883.2	protein_coding	0.000396804	0.00762608	1.37026	0.000414466	0.00391309	1.36935
Mir17hg	1842.06	lincRNA	0.000397408	0.00762608	-2.51214	1.53103e-05	0.000247488	-3.0759
Gm4294	47974.3	processed_pseudogene	0.00039755	0.00762608	1.73385	0.00134251	0.010163	1.64599
Zfp26	6715.18	protein_coding	0.000404151	0.00774232	-1.79507	2.7613e-05	0.000407472	-2.00046
Pltp	1590.56	protein_coding	0.000404472	0.00774232	-4.00663	0.42425	0.63027	1.37448
3830403N18Rik	401.815	protein_coding	0.000405315	0.0077425	7.75937	0.72535	0.856518	-1.21112
Upp2	83.0682	protein_coding	0.000405344	0.0077425	43.8269	1.50507e-05	0.000244025	137.082
Rb1	18256.9	protein_coding	0.000411299	0.00784372	-1.66555	0.000354151	0.00344871	-1.67535
Prdm11	3402.2	protein_coding	0.000411517	0.00784372	-1.56847	0.166688	0.350276	-1.19472
Gm14421	100.061	unprocessed_pseudogene	0.000416078	0.00792226	-25.5171	0.000389247	0.00370411	-26.0268
Gm11361	233669	protein_coding	0.000419443	0.00797787	1.57973	3.46301e-10	1.693e-08	2.25642
Gm11975	51.4926	processed_pseudogene	0.000421311	0.00800491	80.583	0.112796	0.271218	4.90772
Ireb2	16924.4	protein_coding	0.000422414	0.00801738	-1.65293	1.84308e-06	3.9518e-05	-1.97335
Gm21970	1461.32	protein_coding	0.000429187	0.00813734	-2.54945	0.0249628	0.0950854	-1.82054
Zfp944	2046.68	protein_coding	0.000430234	0.00814858	-2.35425	0.00470486	0.0273826	-1.99246
Gm16437	2342.91	processed_pseudogene	0.000430814	0.00815096	1.67154	0.0134177	0.0602044	1.43369
Tbca	17184.2	protein_coding	0.00043276	0.00817265	1.40982	0.0775249	0.209994	1.18788
Slc25a40	2729.81	protein_coding	0.00043287	0.00817265	-2.38263	2.56955e-05	0.000385092	-2.82308
Celf2	77349.1	protein_coding	0.000436014	0.00822336	-1.63127	2.00075e-05	0.000313799	-1.81008
Gm14017	1998.66	processed_pseudogene	0.000436556	0.00822494	2.26319	0.00889483	0.0443422	1.83379
Csnk1g1	19403.7	protein_coding	0.000443632	0.00834949	-1.88097	1.35643e-05	0.000223126	-2.18686
Tubgcp5	4576.07	protein_coding	0.00044658	0.00839617	-1.61679	0.0367166	0.125366	-1.33274
Rock1	60078.1	protein_coding	0.000447802	0.00840248	-1.85272	2.89796e-06	5.82411e-05	-2.27447
Slc25a47	129.798	protein_coding	0.000447851	0.00840248	10.1818	0.0368615	0.125616	3.58603
Klra3	1955.52	protein_coding	0.000449177	0.00841856	-2.81087	2.67527e-14	2.29464e-12	-9.22948
Eif6	19562.8	protein_coding	0.000450616	0.00843671	1.50754	3.21862e-08	1.0841e-06	1.91262
Psmg4	2119.46	protein_coding	0.000451594	0.00844621	2.0135	0.180971	0.368874	1.30339
Rev3l	13191.6	protein_coding	0.000453175	0.00846696	-1.70734	3.97128e-05	0.000558975	-1.87167
Gbe1	7600.32	protein_coding	0.000455428	0.00850021	-1.46412	0.0246537	0.0943006	-1.27797
Serinc5	2383.87	protein_coding	0.000456322	0.00850805	-2.25746	0.288487	0.498107	-1.28192
Cfdp1	14819	protein_coding	0.000459779	0.00856362	1.48391	0.00138288	0.010403	1.43416
Fam25c	57.7804	protein_coding	0.000463576	0.00862539	109.076	0.000634127	0.00556324	97.4143
Foxp1	36841.3	protein_coding	0.000464792	0.00863906	-1.74398	4.67759e-05	0.000641389	-1.90961
Rpl7a-ps11	22609.5	processed_pseudogene	0.000465381	0.00864108	1.71903	0.0319839	0.113945	1.39355
Nutf2-ps2	173.108	processed_pseudogene	0.000471072	0.00873395	30.3687	0.000173345	0.00191627	53.8532
Gm12571	1486.27	processed_pseudogene	0.000471399	0.00873395	2.00049	9.25903e-06	0.000160844	2.43302
Eef1b2	239637	protein_coding	0.000471843	0.00873395	1.58778	0.0479635	0.151168	1.2989
Rab21	35525.5	protein_coding	0.000473348	0.00874902	-1.50527	0.000137721	0.00159591	-1.56226
Klk8	27932.2	protein_coding	0.000473665	0.00874902	1.52564	0.00344883	0.0214859	1.42407
Gm15583	144.581	processed_pseudogene	0.000474119	0.00874902	105.087	0.293954	0.503283	3.06294
Ascc1	7009.39	protein_coding	0.000480283	0.00885367	1.4499	0.0102576	0.0492082	1.31416
Fam120a	47742.9	protein_coding	0.000481787	0.00887228	-1.43959	2.03931e-07	5.61337e-06	-1.71985
Agfg1	42192.6	protein_coding	0.000484833	0.00891925	-1.52389	1.97664e-11	1.1905e-09	-2.24659
Zfp729a	5444.67	protein_coding	0.000485498	0.00892234	-2.3023	0.225096	0.426128	-1.33751
Gm7666	16524.6	transcribed_processed_pseudogene	0.000489216	0.00898147	1.92133	0.00873937	0.0437834	1.63398
Lhpp	1033.32	protein_coding	0.000490767	0.00900073	2.39367	0.00121897	0.00942134	2.25068
4933431E20Rik	318.167	antisense_RNA	0.000493496	0.00904156	8.27065	5.21702e-08	1.69315e-06	66.7365
Gm29994	48.0303	antisense_RNA	0.000495855	0.00906668	-52.2771	0.00129807	0.00989126	-39.5437
Efr3a	50105.6	protein_coding	0.000495878	0.00906668	-1.46138	5.62067e-05	0.00075412	-1.55088
Hagh	4678.87	protein_coding	0.000497679	0.00909037	1.65102	0.00556861	0.0310836	1.49068
Bmp7	12867.3	protein_coding	0.000499507	0.00910601	1.64456	0.0346435	0.120581	1.35218
Ndufb8	18368.2	protein_coding	0.00049955	0.00910601	1.69119	0.000420124	0.00395678	1.70348
Ndufb2	6516.9	protein_coding	0.000505147	0.00919392	1.77736	0.000332165	0.00327612	1.81173
Psmg3	1924.42	protein_coding	0.000505397	0.00919392	2.39974	0.00316221	0.0201645	2.10134
Borcs8	7822.87	protein_coding	0.000511737	0.00929983	1.44375	0.00693142	0.0367071	1.33049
Psmb10	38208.9	protein_coding	0.000512685	0.00930764	1.7466	0.0157258	0.0679576	1.47353
Cyb5a	10877.6	protein_coding	0.000513947	0.00932113	1.49557	3.97611e-08	1.32397e-06	1.8951
Gm3531	51279.5	processed_pseudogene	0.000517352	0.00936584	1.63337	0.00671244	0.0358438	1.46685
Gtf3c3	3811.38	protein_coding	0.000517456	0.00936584	-1.61615	8.39563e-06	0.000148395	-1.85101
Sass6	1195.14	protein_coding	0.000522894	0.00945475	-2.35566	0.0896347	0.23141	-1.52713
Gm6415	3804.85	processed_pseudogene	0.000525982	0.00950101	1.59942	0.00133311	0.0101037	1.54574
Rap2c	41894.2	protein_coding	0.000530684	0.0095734	-1.45396	0.000181655	0.00198868	-1.4985
Ighv1-56	97.4509	IG_V_gene	0.000531056	0.0095734	-186.069	1	1	1
Gm4332	150753	processed_pseudogene	0.000531946	0.00957983	1.87273	0.0343551	0.119772	1.46696
Mif	11725.7	protein_coding	0.000534346	0.00961341	1.92953	0.000799623	0.00672054	1.89017
Hspbp1	12353.2	protein_coding	0.000535601	0.00962635	1.42708	0.0592199	0.174937	1.21367
AC156560.1	323.623	processed_pseudogene	0.000536457	0.00963209	-2.88969	0.0136343	0.0608177	-2.15647
Hmox2	11666.1	protein_coding	0.000541001	0.00970397	1.40357	0.126905	0.293337	1.16114
Kansl1l	2881.19	protein_coding	0.000544151	0.00975073	-1.98633	3.05878e-05	0.000443869	-2.28671
Sec11a	34530.9	protein_coding	0.000544994	0.0097561	1.41229	2.81921e-07	7.50215e-06	1.67105
Fcgr1	248.479	protein_coding	0.000549055	0.009819	105.988	0.0574085	0.171325	9.54761
Eif3i	46735.4	protein_coding	0.000550108	0.00982805	1.65366	0.00544604	0.0306308	1.49875
Cox17	9227.31	protein_coding	0.000557429	0.00994894	1.55989	0.000537591	0.00484462	1.56277
Zfand6	24887.6	protein_coding	0.000558816	0.00996379	-1.42771	0.000139654	0.00161346	-1.48165
Cox5a	28892.9	protein_coding	0.000564787	0.0100603	1.7392	1.51802e-05	0.000245917	2.00337
Ankfy1	29478.4	protein_coding	0.000567566	0.0100997	-1.36152	7.07606e-05	0.000916739	-1.42749
Gdf11	23779.4	protein_coding	0.000575105	0.0102144	-1.64289	0.0084148	0.0426137	-1.46253
Gm37691	2006.2	TEC	0.000575148	0.0102144	-1.73894	3.07225e-26	7.19843e-24	-5.24104
Fyttd1	13839.4	protein_coding	0.000576512	0.0102285	-1.40418	1.25117e-08	4.60512e-07	-1.75191
Gm42684	333.581	TEC	0.000579852	0.0102699	-5.34368	0.000355363	0.00345876	-5.70017
Gm10123	83810.3	processed_pseudogene	0.00057999	0.0102699	1.6661	0.00235753	0.0158012	1.5702
Cers2	31612.2	protein_coding	0.00058057	0.0102701	1.38638	0.0282158	0.104215	1.23164
Snrpb	61854.2	protein_coding	0.000583789	0.0103095	1.48606	0.00161449	0.0117631	1.43803
Gm10073	190636	protein_coding	0.000583949	0.0103095	1.74081	0.534869	0.723209	1.1052
Gm10171	1032.81	processed_pseudogene	0.000585269	0.0103126	3.21821	0.00829143	0.0421772	2.4458
Gm10233	1032.81	processed_pseudogene	0.000585269	0.0103126	3.21821	0.00829143	0.0421772	2.4458
Rtca	6208.11	protein_coding	0.00058684	0.0103301	-1.38018	0.0595846	0.175488	1.19676
Gm11895	363.61	processed_pseudogene	0.000587484	0.0103313	2.52706	0.000736826	0.00631429	2.50553
C1qa	361.637	protein_coding	0.00059532	0.0104589	22.5906	0.0621397	0.180783	5.13066
Selenok-ps1	3250.15	processed_transcript	0.000599194	0.0105166	2.56419	0.00227237	0.0153596	2.31049
Upb1	603.067	protein_coding	0.000602519	0.0105647	4.43327	3.99332e-11	2.27666e-09	24.5718
Foxn2	16301.2	protein_coding	0.000603783	0.0105765	-1.64668	4.76743e-05	0.000652863	-1.80652
Rps15a	138214	protein_coding	0.000604444	0.0105775	1.48696	0.239162	0.442552	1.14585
Styx	4129.72	protein_coding	0.000605423	0.0105775	-1.93935	0.00018914	0.0020554	-2.05723
Lnpk	4910.78	protein_coding	0.000605607	0.0105775	-1.63737	3.88734e-07	9.85323e-06	-2.07198
Gm6472	501900	transcribed_processed_pseudogene	0.000607199	0.010595	1.5586	2.72358e-06	5.51404e-05	1.83531
Tmem131l	22554.1	protein_coding	0.000607805	0.0105953	-1.75359	0.00948954	0.0465346	-1.52993
Pten	63490.9	protein_coding	0.000609444	0.0106135	-1.76222	0.00319206	0.0202942	-1.62824
Zfp960	93.7806	protein_coding	0.000616985	0.0107345	-54.6033	0.00216543	0.0148006	-36.5127
Pop7	3871.58	protein_coding	0.000621723	0.0108064	1.86182	2.414e-05	0.000364625	2.16015
Slc6a13	531.974	protein_coding	0.000623506	0.0108257	3.28202	0.000263389	0.00271194	3.59123
Trak2	25910.2	protein_coding	0.000624039	0.0108257	-1.39797	5.86557e-06	0.000108153	-1.55855
Gm12254	59438.2	processed_pseudogene	0.000624821	0.0108288	1.57829	0.0254248	0.0964535	1.34734
Pop1	1194.71	protein_coding	0.00062823	0.0108774	2.52027	0.208692	0.405665	1.39942
Ybx1-ps2	5445.12	processed_pseudogene	0.000631132	0.0109171	2.06327	0.00229688	0.0154951	1.90841
Rps5	404373	protein_coding	0.000633629	0.0109498	1.59579	0.00276876	0.0180319	1.50578
Eid1	22166.5	protein_coding	0.00063865	0.0110226	-1.56086	0.00664837	0.0356039	-1.42495
Fbl	14267.8	protein_coding	0.000639071	0.0110226	1.68054	0.0155738	0.0674527	1.44433
Plekha6	592.266	protein_coding	0.000640009	0.0110282	-3.07383	0.00188839	0.0132949	3.07163
Sdf4	127980	protein_coding	0.000641237	0.0110387	1.29124	0.0210752	0.0841467	1.18854
Klrc3	5030.86	protein_coding	0.000646443	0.0111118	-1.91948	6.31863e-29	1.68611e-26	10.0431
Nkg7	190955	protein_coding	0.00064672	0.0111118	1.44189	6.02176e-05	0.000795162	1.53796
Adam15	5333.03	protein_coding	0.000652122	0.0111939	1.55432	0.414953	0.621104	1.11072
Gm10320	4019.64	protein_coding	0.000653379	0.0112001	2.27714	0.00107433	0.00851535	2.20369
Rbm3-ps	27379.5	processed_pseudogene	0.00065373	0.0112001	2.09981	0.00102671	0.00822952	2.04356
Fah	1931.37	protein_coding	0.000658241	0.0112667	1.90037	1.6785e-25	3.54384e-23	8.42346
Atr	8674.83	protein_coding	0.000662535	0.0113293	-1.68914	2.46603e-05	0.000370734	-1.91435
Rps8-ps1	189.996	processed_pseudogene	0.000666271	0.0113824	-7.3089	0.000772669	0.00654555	-7.16774
Atp6v0b	13311.3	protein_coding	0.000667532	0.0113931	1.79458	0.00840943	0.0426082	1.57276
Ago1	24709.5	protein_coding	0.00066832	0.0113957	-1.63674	0.000758579	0.0064575	-1.62875
Ethe1	3525.08	protein_coding	0.000673131	0.0114669	1.76271	1.97956e-05	0.000310983	2.04439
Socs4	12769.7	protein_coding	0.000675669	0.0114992	-1.51988	0.000171708	0.00190255	-1.58875
Apc	21041.6	protein_coding	0.000676543	0.0115032	-1.9883	8.74838e-06	0.00015336	-2.45683
Rnaseh2c	9591.37	protein_coding	0.00067866	0.0115282	1.53722	0.371282	0.581041	1.11949
Ccdc107	4743.99	protein_coding	0.000680711	0.0115521	1.56037	2.21039e-06	4.60365e-05	1.86649
Gm6851	4056.13	processed_pseudogene	0.000683259	0.0115844	1.62743	0.0017507	0.0125181	1.56749
Sdr9c7	106.541	protein_coding	0.000684889	0.0116011	35.7309	0.000186288	0.00203015	88.7988
Aadat	55.8773	protein_coding	0.000685958	0.0116083	103.416	0.00473653	0.02751	47.4193
Primpol	6216.28	protein_coding	0.000690872	0.0116804	-1.76095	0.00156542	0.0115133	-1.69543
Nt5c	16159.7	protein_coding	0.000692468	0.0116964	1.61737	0.00021133	0.00225697	1.69141
Glyat	117.594	protein_coding	0.000695844	0.0117424	54.1697	0.00161943	0.0117946	33.7018
Adam8	15226.1	protein_coding	0.000697969	0.0117672	2.26828	1.84885e-17	2.19271e-15	7.88905
Tmem256	5486.31	protein_coding	0.000700497	0.0117987	2.43078	0.00761715	0.0395109	2.01175
Nelfcd	8769.19	protein_coding	0.000703195	0.011833	1.97684	3.24733e-07	8.45405e-06	2.80238
Ndufaf8	3476.74	protein_coding	0.000706962	0.0118853	1.80644	0.009915	0.0479003	1.56833
A1cf	103.51	protein_coding	0.00070765	0.0118857	15.7946	0.0882461	0.229087	3.39035
Gm13433	623.08	processed_pseudogene	0.000715056	0.0119989	2.51141	7.40823e-05	0.000952069	2.98739
Nek7	56643.6	protein_coding	0.000718983	0.0120535	-1.45875	0.00207564	0.0143244	-1.41036
Rcc2	41387.5	protein_coding	0.000722134	0.0120951	1.55121	0.532957	0.721465	1.08428
Acot7	44040.6	protein_coding	0.000726805	0.0121606	1.49419	4.92629e-07	1.21034e-05	1.81885
Dock11	42545.7	protein_coding	0.000727647	0.0121606	-1.65524	0.000238128	0.002496	-1.72997
Eif3g	27711.4	protein_coding	0.000729314	0.0121606	1.37715	0.124245	0.289453	1.15668
Msi2	16760.7	protein_coding	0.000729378	0.0121606	-1.519	8.66872e-13	6.33278e-11	-2.41859
Gm37570	48.2885	TEC	0.00072943	0.0121606	-47.7746	0.000963546	0.00783768	-44.232
Gm3604	492.992	protein_coding	0.000731425	0.0121825	-4.09948	0.00188323	0.0132732	-3.67699
Usp8	14998.4	protein_coding	0.000734298	0.012219	-1.5567	0.000480384	0.00440555	-1.5807
Tomm6	21267.6	protein_coding	0.000738281	0.0122608	1.51312	0.024917	0.094992	1.31676
Smyd1	330.496	protein_coding	0.000739252	0.0122608	8.74588	1.12906e-07	3.34763e-06	69.8729
Zmym2	24189.6	protein_coding	0.000739396	0.0122608	-1.68338	2.81742e-05	0.00041448	-1.90844
Zfp808	1154.45	protein_coding	0.000739539	0.0122608	-3.06136	0.00298841	0.0192092	-2.68222
Gm9403	339.8	processed_pseudogene	0.000741565	0.012283	-3.29309	1.89033e-05	0.000298914	-4.49401
Gm1943	299.62	processed_pseudogene	0.000743006	0.0122955	2.80384	0.00389384	0.0237424	2.40926
Slc12a6	28006.1	protein_coding	0.000744343	0.0123063	-1.82044	2.23768e-05	0.000343117	-2.12345
Ccl1	1140.85	protein_coding	0.000747551	0.012348	3.16151	1.29062e-07	3.77423e-06	6.29361
Ftl2-ps	113.22	processed_pseudogene	0.000751532	0.0124014	-110.233	0.000847681	0.00705043	-105.574
Mmp19	189.055	protein_coding	0.000752167	0.0124014	19.4145	0.00711712	0.0374839	9.89981
Adgrl4	343.584	protein_coding	0.000753885	0.0124183	13.3882	0.000207354	0.00222315	18.3684
Traf1	50355.7	protein_coding	0.000755539	0.0124342	1.48729	0.000107355	0.00130051	1.57875
AC123935.1	12914.9	processed_pseudogene	0.000756897	0.0124451	1.80255	4.18302e-05	0.000583648	2.04951
Gpatch4	3094.64	protein_coding	0.000759513	0.0124767	2.3361	0.191165	0.383228	1.38821
Alas1	9015.7	protein_coding	0.000762181	0.0125091	5.09304	0.000214438	0.00228508	5.99464
Gm11478	285941	processed_pseudogene	0.000767755	0.0125891	1.55114	0.0467205	0.148346	1.2963
Dcaf6	4612.49	protein_coding	0.00077226	0.0126424	-1.69988	0.00582138	0.0322416	-1.54674
Cdc14b	705.147	protein_coding	0.000772412	0.0126424	-2.73234	0.128408	0.295368	-1.58522
Gm9797	1582.74	transcribed_processed_pseudogene	0.000774918	0.0126718	2.59212	0.00253928	0.0167771	2.35253
Ttpa	123.835	protein_coding	0.00077855	0.0127196	21.8567	0.0015624	0.0115013	17.6805
Ubl5	39080.9	protein_coding	0.000780639	0.0127422	1.5216	0.00287349	0.01862	1.45139
Rnf38	33740.1	protein_coding	0.000784281	0.01279	-1.48846	4.86838e-05	0.000664791	-1.61787
Ap2s1	18485.2	protein_coding	0.000785687	0.0127995	1.48644	3.98077e-05	0.000559901	1.62531
Prdx2	21212.8	protein_coding	0.000786292	0.0127995	1.75644	0.155268	0.334774	-1.26864
E430014B02Rik	3676.7	TEC	0.000791845	0.0128782	-2.5356	0.000422031	0.00397157	-2.65888
Sept11	28607	protein_coding	0.000792897	0.0128837	-1.44607	0.0791597	0.212742	-1.21315
Gm36638	1133.05	TEC	0.00079484	0.0129036	-2.7133	2.20463e-05	0.000339626	-3.5263
Plekhg2	16782.7	protein_coding	0.000796087	0.0129122	-1.61511	7.23197e-05	0.000933163	-1.76343
Gm18853	5718.02	unprocessed_pseudogene	0.00079924	0.0129516	-2.66262	1.05727e-28	2.70843e-26	-24.9244
Sacm1l	17206	protein_coding	0.000800169	0.0129549	-1.686	0.0319692	0.113914	-1.39722
Gm36989	619.2	TEC	0.000802707	0.0129843	-2.94287	4.9069e-05	0.000669101	-3.68641
Ufc1	16814.9	protein_coding	0.000804225	0.0129972	1.51468	5.52681e-05	0.000742564	1.64912
Rpsa-ps10	612320	processed_pseudogene	0.00080537	0.0129996	1.68017	0.012513	0.0570509	1.47213
Mrps28	2703.36	protein_coding	0.000806894	0.0129996	2.08008	0.00212045	0.0145397	1.95864
Pura	9143.09	protein_coding	0.000807137	0.0129996	-1.66061	0.00140103	0.0105189	-1.62254
Rpl36al	49516.9	protein_coding	0.000807492	0.0129996	1.56458	0.00332638	0.0209129	1.48038
Erbb3	1174.54	protein_coding	0.000807993	0.0129996	-2.26177	0.00355503	0.0220261	-2.03997
Gm7730	5893.1	processed_pseudogene	0.000812974	0.013068	2.5434	0.0414385	0.136492	1.76442
Myo1e	5735.29	protein_coding	0.000816801	0.0131178	-1.97342	0.708631	0.844808	-1.07921
Arl4d	13687.6	protein_coding	0.000819512	0.0131495	-1.7489	3.41589e-09	1.41139e-07	-2.68126
Nipal1	622.555	protein_coding	0.00082075	0.0131576	-2.33212	0.000202172	0.00217245	-2.56264
Ndufv1	15500	protein_coding	0.000822823	0.0131791	1.42027	7.43317e-06	0.000134349	1.60179
Klhl28	7624.23	protein_coding	0.000827076	0.0132354	-1.68349	8.45204e-07	1.95885e-05	-2.1521
AC121965.1	10928	bidirectional_promoter_lncRNA	0.000830015	0.0132706	1.83525	0.129104	0.29634	1.31702
Gpn2	3002.88	protein_coding	0.000836841	0.0133679	1.72939	0.0135828	0.06071	1.49845
Gm12222	566.562	processed_pseudogene	0.000840489	0.0134116	2.99921	0.00864971	0.0434476	2.36156
Sh3bgrl3	167638	protein_coding	0.000841074	0.0134116	1.49485	0.179049	0.366433	1.17559
Dnm1l	19674	protein_coding	0.000843317	0.0134355	-1.65343	0.000405984	0.00384624	-1.7037
Rps11-ps1	42627.9	processed_pseudogene	0.000846341	0.0134717	1.56465	0.00544519	0.0306308	1.45191
Rps24	411105	protein_coding	0.000847504	0.0134771	1.59231	0.615649	0.782202	1.07249
Tom1l1	60.5313	protein_coding	0.000849666	0.0134771	57.5292	0.000149549	0.00170319	100.071
Timm10	1431.06	protein_coding	0.000849873	0.0134771	2.58813	0.00197697	0.0137771	2.41712
Klra14-ps	167.975	transcribed_unprocessed_pseudogene	0.000850174	0.0134771	-5.74219	0.52312	0.714082	1.4478
Mtpn	57954.1	protein_coding	0.000850436	0.0134771	-1.48594	0.0037302	0.0228984	-1.41116
Vcam1	567.05	protein_coding	0.00085227	0.0134932	20.3372	0.00599489	0.0329383	11.7126
Snrpf	6611.92	protein_coding	0.000852952	0.0134932	1.56449	0.671064	0.819237	1.05841
Gm20388	18916.9	protein_coding	0.000862418	0.0136309	-1.61799	0.00102337	0.00820961	-1.60713
Fmo5	1875.27	protein_coding	0.000867268	0.0136838	2.20518	0.0988432	0.247771	1.47667
9130401M01Rik	4704.85	protein_coding	0.000868933	0.0136838	1.88736	0.0011124	0.00877581	1.86384
Gm5617	970.934	protein_coding	0.000869565	0.0136838	2.07501	2.61238e-05	0.00038999	2.54846
CT025660.2	154.268	antisense_RNA	0.000869902	0.0136838	-10.3203	0.00448668	0.0264263	-7.42449
Gprin3	2176.15	protein_coding	0.000870749	0.0136838	-2.0333	0.96493	0.985447	1.00953
Gpx1	61317.7	protein_coding	0.000871472	0.0136838	2.86584	0.00102242	0.00820866	2.82568
Gm6136	258594	processed_pseudogene	0.00087188	0.0136838	1.64754	0.00469399	0.0273538	1.52815
Akap11	19174.5	protein_coding	0.000872544	0.0136838	-1.69803	5.81885e-05	0.000776372	-1.89541
Lgalsl	5984.05	protein_coding	0.000872623	0.0136838	-1.76753	0.827465	0.91695	-1.03821
Gm8834	99.6515	processed_pseudogene	0.00087613	0.0137268	50.9636	0.00323281	0.0205193	23.2394
Csad	1053.45	protein_coding	0.000879121	0.0137617	2.91262	1.10681e-05	0.000187193	4.17744
Tsix	31.8538	antisense_RNA	0.000883171	0.013813	-52.809	0.102513	0.254303	-8.10156
6720464F23Rik	93.2262	TEC	0.000887601	0.0138702	-15.9589	0.000762859	0.00647958	-16.5817
Il1rl1	1427.61	protein_coding	0.000892586	0.013936	5.12646	8.23281e-13	6.03729e-11	43.461
Ifitm3	9416.45	protein_coding	0.000896322	0.0139822	4.20824	1.16487e-06	2.62375e-05	8.22696
Gpt2	431.352	protein_coding	0.000898333	0.0140014	4.08057	0.000110023	0.00132697	5.28118
Gm45403	42.9885	processed_pseudogene	0.000903998	0.0140768	-43.2885	0.00134673	0.0101882	-38.6535
Rbm26	15312.1	protein_coding	0.000904744	0.0140768	-1.53699	0.000144373	0.00165405	-1.6362
Gm5983	366.606	processed_pseudogene	0.000917653	0.0142653	2.77397	0.000131277	0.00153983	3.32825
Haao	446.223	protein_coding	0.000918463	0.0142656	4.98721	4.82441e-07	1.18835e-05	13.1318
Kif2a	19236.6	protein_coding	0.000926914	0.0143731	-1.53041	2.45935e-05	0.000370019	-1.71947
Cox6a2	83.9402	protein_coding	0.000926988	0.0143731	-38.3343	0.244615	0.449053	-3.85231
Vcan	479.645	protein_coding	0.00092911	0.0143936	205.175	0.0986542	0.247544	11.3436
Zfp934	1044.97	protein_coding	0.000944169	0.0146016	-2.07643	0.00399086	0.0241184	-1.89521
Trpm7	22338.7	protein_coding	0.000944579	0.0146016	-1.50907	0.00171048	0.0122899	-1.47774
Clec2i	7653.5	protein_coding	0.000944978	0.0146016	-2.63897	2.93765e-09	1.22698e-07	-5.69547
Slc14a1	7486.19	protein_coding	0.000946958	0.0146196	-2.29823	0.502912	0.697852	-1.18414
Atl3	26911	protein_coding	0.000948473	0.014623	-1.4648	0.0288296	0.105848	-1.28745
Hspe1	24474.5	protein_coding	0.000949435	0.014623	1.82483	0.152677	0.331047	1.2971
Gm2436	483.017	unprocessed_pseudogene	0.000949621	0.014623	-2.9877	0.0017846	0.0126991	-2.82471
Ret	4101.94	protein_coding	0.00095136	0.0146372	4.76696	4.9419e-13	3.76781e-11	32.6338
Clip2	5194.77	protein_coding	0.000952972	0.0146452	-1.53127	0.0442388	0.142728	-1.2977
Gm14009	37.9044	lincRNA	0.000953507	0.0146452	-48.1886	0.00754214	0.0392065	-24.207
Cox5b	16988.7	protein_coding	0.000955384	0.0146551	1.58455	0.00241312	0.016076	1.52645
Gm10145	6090.35	processed_pseudogene	0.000955783	0.0146551	1.77382	0.00300932	0.0193307	1.67369
Gng11	225.587	protein_coding	0.000957654	0.0146712	10.5602	1.28674e-05	0.000214229	31.8849
Tbcel	11561.3	protein_coding	0.000959763	0.0146827	-1.64774	0.000508445	0.00461235	-1.6921
Uqcc2	6691.62	protein_coding	0.000960038	0.0146827	1.77918	0.00189934	0.0133426	1.71989
Nme3	4236.12	protein_coding	0.000960901	0.0146834	1.49307	0.00330467	0.0208241	1.42951
Klra9	10170.9	protein_coding	0.000962871	0.014701	-1.8823	7.50285e-05	0.000961656	-2.13536
Cox4i1	85743.6	protein_coding	0.000966823	0.0147488	1.56228	0.00387331	0.0236247	1.47774
Nupr1	135.746	protein_coding	0.000968705	0.0147649	110.72	0.149464	0.326733	5.57518
Usf3	18618.3	protein_coding	0.000970331	0.0147772	-1.72538	0.000177395	0.0019476	-1.85882
Usp11	3431.68	protein_coding	0.00097202	0.0147904	-1.64661	0.42623	0.631789	-1.12903
Gm5388	110.603	processed_pseudogene	0.000980095	0.0149006	-6.07737	0.030099	0.109085	-3.37711
Egr2	14845.2	protein_coding	0.000981778	0.0149136	2.76227	1.65541e-07	4.70493e-06	5.03392
Mmp11	253.955	protein_coding	0.000987898	0.0149938	3.9026	7.6654e-07	1.79864e-05	9.36296
Hfe	479.105	protein_coding	0.000991295	0.0150327	7.50728	0.00175799	0.0125516	6.7908
Lrrc41	7509.78	protein_coding	0.000993888	0.0150515	1.50365	0.0413383	0.136232	1.28735
AC154627.2	282.116	processed_transcript	0.000994699	0.0150515	-24.0291	0.00206815	0.014283	-19.6575
Trpm2	172.935	protein_coding	0.000995052	0.0150515	5.63983	0.0369425	0.125824	2.87073
Agl	2599.82	protein_coding	0.000997474	0.015071	-2.6638	0.142277	0.316068	-1.55031
1110008P14Rik	5327.35	protein_coding	0.000998016	0.015071	1.47881	5.08783e-05	0.000691318	1.62253
Pds5b	18046.1	protein_coding	0.0010005	0.0150957	-1.41728	0.000100804	0.00123102	-1.51024
Angel2	11409.1	protein_coding	0.00100943	0.0152177	-1.53544	0.000441944	0.00412589	-1.58173
Rpl10a-ps1	291533	processed_pseudogene	0.00101552	0.0152967	1.51547	2.49769e-06	5.13792e-05	1.8143
Rngtt	15136.9	protein_coding	0.00102382	0.0154088	-1.42593	0.0157163	0.0679382	-1.29875
Zfp955b	846.555	protein_coding	0.00102912	0.0154756	-4.09705	4.33422e-06	8.31901e-05	-7.15253
Cps1	155.796	protein_coding	0.00103	0.0154759	19.9206	0.000116412	0.00139354	68.7133
Fcrl1	795.046	protein_coding	0.00103637	0.0155585	-5.48787	0.578897	0.756725	-1.33822
Gm14165	473.961	processed_pseudogene	0.00104623	0.0156934	2.57935	0.0870226	0.22683	1.62482
6720489N17Rik	530.647	protein_coding	0.0010479	0.015702	-2.40881	0.944219	0.975862	-1.01966
Gm13623	362.19	processed_pseudogene	0.00104855	0.015702	2.93002	0.0891356	0.230493	1.72318
Cd52	301528	protein_coding	0.0010499	0.0157091	1.41841	5.45059e-08	1.763e-06	1.78597
Zbtb38	42752.5	protein_coding	0.00105515	0.0157701	-1.92149	8.3236e-10	3.82587e-08	-3.39941
Rpl31-ps14	119.856	processed_pseudogene	0.00105573	0.0157701	5.33305	0.038153	0.128927	2.71789
Clec4n	234.213	protein_coding	0.00106202	0.0158508	41.6752	0.234371	0.437351	3.46898
Rpl9-ps7	171428	processed_pseudogene	0.00106467	0.0158772	1.53068	0.406171	0.613118	1.11408
Ddhd2	5571.11	protein_coding	0.00106977	0.0159401	-1.72754	0.00344276	0.021455	-1.63153
Gm12350	10267.3	processed_pseudogene	0.00107915	0.0160465	1.83289	0.0273122	0.101597	1.50511
Pitpnm2	39928.9	protein_coding	0.00107921	0.0160465	-1.79821	5.90637e-08	1.88817e-06	-2.64564
Zfp148	48785.1	protein_coding	0.00107986	0.0160465	-1.56751	2.97526e-07	7.88465e-06	-2.02299
Cope	20284.2	protein_coding	0.00108049	0.0160465	1.57785	0.000397296	0.0037751	1.63971
Zxda	5056.35	unprocessed_pseudogene	0.00108255	0.0160639	2.31225	0.000967136	0.00786023	2.33272
AC158622.2	36.8049	lincRNA	0.00108484	0.0160724	-51.1741	0.0170979	0.0723559	-18.9666
Mcur1	11692.6	protein_coding	0.00108546	0.0160724	-1.33058	0.0163724	0.0700896	-1.23424
AC154767.3	6981.31	processed_pseudogene	0.00108586	0.0160724	2.20338	2.51405e-06	5.16053e-05	3.13044
Vamp1	11286.1	protein_coding	0.00108671	0.0160724	-2.49434	3.34646e-05	0.000481976	-3.19124
D730045B01Rik	69.6657	lincRNA	0.00109418	0.0161659	32.18	0.923748	0.965666	-1.06959
Pfkl	13762.1	protein_coding	0.00109483	0.0161659	1.45115	0.0483661	0.152063	1.2524
Egr1	718208	protein_coding	0.00110073	0.0162396	3.11836	4.93382e-15	4.60163e-13	15.3109
Gm43359	228.501	TEC	0.0011019	0.0162435	-3.46059	0.0814826	0.21711	-1.97339
Tmem238	1050.4	protein_coding	0.00110379	0.016258	1.78339	0.000382496	0.00365605	1.889
Anapc13	4696.88	protein_coding	0.00110668	0.0162872	1.60657	0.00533062	0.0301717	1.49973
Ndufa7	12699.8	protein_coding	0.00110842	0.0162995	1.71297	0.00561535	0.0312899	1.57949
Gm9174	970.397	processed_pseudogene	0.00111491	0.0163816	2.62296	0.0364004	0.124619	1.85002
Ccr8	10010.1	protein_coding	0.00111643	0.0163904	3.9617	4.71787e-06	8.96582e-05	6.93038
Nudt21	12204.1	protein_coding	0.00112084	0.0164362	-1.40954	5.49745e-05	0.000740172	-1.52965
5031434O11Rik	605.101	processed_transcript	0.00112138	0.0164362	-2.75126	0.0113657	0.053041	-2.20725
Gm36948	127.625	TEC	0.00112436	0.0164664	-33.0025	3.64344e-07	9.29633e-06	-210.627
Rpl37a	95467.5	protein_coding	0.0011378	0.0166497	1.56898	0.00548687	0.0307973	-1.46834
Tdpx-ps1	2278.85	processed_pseudogene	0.00114968	0.0168099	1.80335	0.656206	0.809326	-1.08293
Mrto4	6225.31	protein_coding	0.00115146	0.0168221	1.90279	0.00855542	0.0431318	1.68254
Rpl10-ps1	169603	transcribed_processed_pseudogene	0.00115641	0.0168808	2.03125	0.0321822	0.114524	1.59545
Iah1	4607.71	protein_coding	0.00116151	0.0169361	1.47073	3.35365e-07	8.70725e-06	1.84378
Gm10146	2298.81	processed_pseudogene	0.00116209	0.0169361	2.6334	0.000478715	0.00439864	2.83885
Pip4k2a	30076.5	protein_coding	0.00116773	0.0170045	-1.48994	5.89877e-07	1.42199e-05	-1.84635
Gm9320	87440.5	transcribed_processed_pseudogene	0.00116946	0.017016	1.57896	0.239453	0.442903	1.17997
Rpl14-ps1	267896	processed_pseudogene	0.00117152	0.0170321	1.62376	0.0259609	0.0978974	1.39454
Cox16	11560.3	protein_coding	0.00117265	0.0170347	1.48955	0.0057226	0.0317678	1.40417
Abi2	10965.9	protein_coding	0.00117875	0.0171095	-1.70045	9.5888e-09	3.61944e-07	-2.55436
Ndufa11	7579.19	protein_coding	0.00118072	0.0171242	1.65042	0.000266733	0.00273757	1.75798
Rpl26	193278	protein_coding	0.00118287	0.0171415	1.56449	0.0678629	0.192166	1.28657
Ap3s1-ps1	3965.7	processed_pseudogene	0.00118657	0.0171813	2.33163	0.140121	0.312931	1.46848
C330007P06Rik	11464.1	protein_coding	0.00118786	0.0171861	-1.63478	0.00266871	0.0174937	-1.57731
Bod1l	14941.2	protein_coding	0.00118927	0.0171926	-1.75178	3.77468e-05	0.000536016	-2.03938
Tnfsf10	35269.6	protein_coding	0.00119484	0.0172593	-2.0824	0.272695	0.481331	-1.28201
Gm10120	6847.81	processed_pseudogene	0.00120691	0.0174171	1.53699	3.44931e-07	8.91947e-06	1.97515
Anxa9	114.84	protein_coding	0.0012077	0.0174171	9.11254	0.0215265	0.0854524	4.43156
Phlpp2	2834.9	protein_coding	0.00121537	0.0175136	-1.66008	0.0423531	0.138484	-1.37698
Psmb5	9833.52	protein_coding	0.0012172	0.0175259	1.65152	0.278729	0.48768	-1.18213
Trappc6a	4445.83	protein_coding	0.00121872	0.0175268	1.88948	0.0306184	0.110349	1.52935
Ube2d3	170857	protein_coding	0.00121922	0.0175268	-1.51206	0.000170289	0.00189338	-1.61706
Ppbp	212.727	protein_coding	0.00122521	0.0175829	5.91434	2.42224e-07	6.57323e-06	41.7618
Ankib1	17091.5	protein_coding	0.00122544	0.0175829	-1.56022	2.24291e-14	1.95878e-12	-2.85346
Vasp	133595	protein_coding	0.00122649	0.0175829	1.26827	3.96876e-10	1.93043e-08	1.58446
Agxt2	56.63	protein_coding	0.00122703	0.0175829	101.437	0.0287116	0.105516	17.7867
Mtmr1	38305.2	protein_coding	0.00123215	0.0176404	-1.41084	0.00957682	0.0468645	-1.31799
Mctp2	24634.7	protein_coding	0.00123301	0.0176404	-1.76808	0.00528886	0.0299837	-1.63567
Epdr1	609.67	protein_coding	0.00124236	0.01776	-2.60705	9.23341e-09	3.49216e-07	145.919
D930016D06Rik	1281.81	lincRNA	0.00124667	0.0177974	-2.22809	0.000100858	0.00123102	-2.6229
Plec	30577	protein_coding	0.00124696	0.0177974	-1.53916	0.218942	0.418685	-1.17868
Aqp3	3221.86	protein_coding	0.00124934	0.0178045	1.98733	2.28052e-11	1.35652e-09	4.24308
Ttn	362.108	protein_coding	0.00124944	0.0178045	32.0018	0.214367	0.41269	-3.05737
Cacna1e	375.572	protein_coding	0.00125492	0.0178684	-5.72257	0.890414	0.949311	1.08009
Sys1	18421.2	protein_coding	0.00125726	0.0178876	1.75895	0.0056999	0.0316692	1.62264
Gm2991	3226.75	processed_pseudogene	0.00125928	0.0179021	1.84863	0.00389871	0.023757	1.73377
Gm22426	5884.96	miRNA	0.00126291	0.0179395	2.00591	7.26405e-15	6.67772e-13	5.47318
Mrpl46	7094.82	protein_coding	0.00126863	0.0180065	1.97016	0.0109645	0.0515949	1.70763
Ldha-ps2	8433.41	processed_pseudogene	0.0012823	0.0181862	1.70616	0.0411632	0.135841	1.40292
Dohh	8038.05	protein_coding	0.00128724	0.0182419	1.60481	0.00801115	0.0411876	1.47663
Gm4070	67103.5	protein_coding	0.00129702	0.0183524	-2.49564	3.71687e-11	2.13809e-09	-6.55585
Hint1	28756	protein_coding	0.00129709	0.0183524	1.62946	0.000815689	0.00682571	1.66244
Elovl6	5089.42	protein_coding	0.00130575	0.0184492	-1.63759	2.92806e-06	5.8662e-05	-2.04727
Chchd2	48921.2	protein_coding	0.00130598	0.0184492	1.52319	0.000380106	0.00364056	1.59252
Lsm3	9465.91	protein_coding	0.00131597	0.0185757	1.58557	0.00698834	0.0369271	1.4728
Fam122b	3275.53	protein_coding	0.00132646	0.0186649	-2.15825	0.0448023	0.143916	-1.61959
Gm9938	1700.22	protein_coding	0.00132723	0.0186649	-1.7315	4.16204e-07	1.04393e-05	-2.36572
Zbtb37	5696.72	protein_coding	0.00132903	0.0186649	-2.64698	0.000134391	0.00156364	-3.18295
Nr1i2	51.7266	protein_coding	0.00132934	0.0186649	97.6662	0.00174603	0.0124894	87.2247
Rap1gds1	45686.1	protein_coding	0.00133012	0.0186649	-1.36982	2.92381e-06	5.86379e-05	-1.58161
Cct3	48114.2	protein_coding	0.00133021	0.0186649	1.67127	0.0173534	0.0729564	1.46332
Gm11945	1521.24	processed_pseudogene	0.00133049	0.0186649	1.60151	0.0180034	0.0749673	1.41465
Gm12341	105.677	processed_pseudogene	0.00133061	0.0186649	-8.76929	0.000177336	0.0019476	-12.4637
Gm10263	34278.9	processed_pseudogene	0.00133932	0.0187687	1.61725	8.94047e-35	3.43546e-32	6.39148
Hsd3b7	170.841	protein_coding	0.0013401	0.0187687	9.0835	0.0223793	0.0878752	4.57719
Gtf2h5	10840.2	protein_coding	0.00134135	0.0187716	1.48322	0.000175057	0.00193187	1.58753
Apol9a	136.707	protein_coding	0.00134556	0.0188158	24.4248	0.00142618	0.0106661	25.1011
Aldoart2	916.474	protein_coding	0.00135215	0.0188933	2.02397	0.0493621	0.154336	1.53619
Tmf1	18703.2	protein_coding	0.00135756	0.0189541	-1.53822	0.0123336	0.0564899	-1.40027
Rps16	145054	protein_coding	0.00136544	0.0190437	1.58963	0.0743609	0.204073	1.29472
Ldlrap1	4741.76	protein_coding	0.0013661	0.0190437	-1.69546	0.722541	0.854751	-1.0607
Prpf40a	21734.1	protein_coding	0.00136948	0.019076	-1.55581	5.01422e-05	0.000681799	-1.75049
Acsm3	62.5101	protein_coding	0.00137429	0.0191282	118.05	0.00178323	0.0126987	105.429
Rhou	203.873	protein_coding	0.00137619	0.0191398	22.2647	0.00254575	0.0168081	18.4129
Cst3	39271.1	protein_coding	0.00137998	0.0191777	1.82925	9.6712e-15	8.68284e-13	4.32576
Zbed3	1525.43	protein_coding	0.00138269	0.0192005	-2.14217	0.00966995	0.0471601	-1.85638
Rack1	650968	protein_coding	0.00138478	0.0192146	1.52427	0.00140021	0.0105169	1.52364
Vsig10	366.28	protein_coding	0.00139359	0.0193219	-2.67279	0.276658	0.485264	-1.41108
Rfwd3	9537.66	protein_coding	0.00139512	0.0193283	-1.52485	0.00145676	0.0108466	-1.52291
Rab18	22617	protein_coding	0.00139743	0.0193453	-1.49188	0.00294467	0.0189852	-1.45132
Tmem254a	577.457	protein_coding	0.00140402	0.0194207	-3.08973	1.7674e-05	0.000280636	-4.52393
Gm10288	287570	processed_pseudogene	0.00140566	0.0194207	1.5788	0.00455821	0.0267738	1.50028
Gm10260	170991	protein_coding	0.00140612	0.0194207	1.8912	6.95975e-197	4.45726e-193	594.192
Prpf39	16671.4	protein_coding	0.00140941	0.0194511	-2.10355	4.75885e-07	1.17371e-05	-3.2297
Gm15223	193.985	processed_pseudogene	0.001413	0.0194857	-3.46242	0.00410004	0.0246554	-3.08608
Havcr1	185.096	protein_coding	0.00141993	0.0195663	-21.4573	0.953572	0.979836	-1.06138
Gm26621	91.3106	processed_transcript	0.00143405	0.0197261	-25.9132	4.31754e-05	0.000598938	-62.5753
Gnrh1	70.0661	protein_coding	0.00143407	0.0197261	-21.2573	0.00447834	0.0264096	-15.5562
Gm6293	379.646	processed_pseudogene	0.00143483	0.0197261	2.99842	0.0141292	0.0625781	2.31349
Lamtor2	12763.1	protein_coding	0.0014397	0.019778	1.42274	0.00102116	0.00820558	1.43897
Bag1	33237.8	protein_coding	0.00144494	0.0198347	1.48861	0.000825247	0.00688769	1.51868
Mzt1	13143	protein_coding	0.00144702	0.0198446	-1.5463	0.000376476	0.00361662	-1.62707
Uroc1	76.7397	protein_coding	0.00144827	0.0198446	14.5944	0.000148804	0.00169773	61.2584
Egr4	992.794	protein_coding	0.00145001	0.0198446	5.25929	6.29664e-11	3.39824e-09	39.9001
Tmem168	10070.1	protein_coding	0.00145142	0.0198446	-1.58316	2.60072e-06	5.28806e-05	-1.96929
1810006J02Rik	2735.16	lincRNA	0.00145299	0.0198446	-1.94151	0.132081	0.300851	-1.37088
Itgav	10079.4	protein_coding	0.00145342	0.0198446	-2.12025	2.64666e-05	0.000394495	-2.69546
Ccdc6	7470.57	protein_coding	0.00145434	0.0198446	-1.67256	0.00210231	0.0144566	-1.64427
Sorbs1	1375.54	protein_coding	0.0014545	0.0198446	-1.98852	0.132624	0.301515	-1.38806
Ptov1	1729.69	protein_coding	0.00145656	0.0198576	1.9754	0.000343266	0.00335803	2.15907
Gm9385	117308	processed_pseudogene	0.00146675	0.0199814	1.55895	0.00635156	0.034385	1.46363
Gchfr	87.7975	protein_coding	0.00148012	0.0201482	30.6304	4.47022e-05	0.000616809	143.337
Zcchc24	3754.52	protein_coding	0.00148148	0.0201515	-1.80382	0.0918723	0.235384	-1.36906
Ino80d	25876.1	protein_coding	0.00148606	0.0201984	-1.63933	6.84899e-06	0.000124493	-2.01303
Rnu3a	295.486	snoRNA	0.00149931	0.0203631	3.27263	0.0279456	0.103493	2.24317
Rnf11	19349	protein_coding	0.00150218	0.0203784	-1.46401	0.0060512	0.0331513	-1.39082
Nhp2	8670.07	protein_coding	0.0015027	0.0203784	1.8318	0.00426716	0.0254375	1.72481
Gm5436	7627.69	processed_pseudogene	0.00151468	0.0205254	1.60743	0.00331899	0.0208732	1.55235
Gm15417	356.077	antisense_RNA	0.00152293	0.0206215	3.30734	0.626295	0.789512	1.19268
Cxcl9	830.611	protein_coding	0.00153385	0.0207391	11.3944	0.0141937	0.062777	6.51304
Nxt1	4843.34	protein_coding	0.00153541	0.0207391	2.21369	0.00732677	0.0383881	1.95936
Enho	106.748	protein_coding	0.00153548	0.0207391	11.5701	0.000175998	0.00193557	29.4815
Nup160	9715.91	protein_coding	0.00153623	0.0207391	-1.48478	3.77356e-05	0.000536016	-1.67224
1110065P20Rik	2005.47	protein_coding	0.00153958	0.0207687	1.97255	0.00714472	0.0376012	1.78084
1700037H04Rik	5217.75	protein_coding	0.001543	0.0207992	1.44012	0.0400816	0.133626	1.26662
Gm43305	2031.46	processed_transcript	0.00154562	0.0208189	-2.06796	8.85198e-13	6.44216e-11	-5.07471
0610012G03Rik	4597.61	protein_coding	0.00154935	0.0208535	1.62389	0.00109122	0.00863141	1.6509
Gstm6	84.4976	protein_coding	0.00155819	0.0209536	25.6569	0.00384676	0.0235014	17.331
Cfhr1	58.4736	protein_coding	0.00155915	0.0209536	-96.7795	0.072229	0.200251	-14.4932
Gm44907	80.9531	TEC	0.00156029	0.0209536	-9.01984	0.037834	0.128157	-4.39344
Myo9a	3411.62	protein_coding	0.00156751	0.0210349	-1.80842	0.000610019	0.00539857	-1.90135
Kcnn4	16784.2	protein_coding	0.00157051	0.0210594	2.90046	0.135723	0.30635	1.65248
S100a6	88532.9	protein_coding	0.00157479	0.0210734	1.772	3.86381e-17	4.42804e-15	4.59571
4930503L19Rik	5314.97	protein_coding	0.0015758	0.0210734	-1.69687	3.72753e-07	9.48571e-06	-2.3369
Fdps	6186.89	protein_coding	0.00157599	0.0210734	1.74591	0.652324	0.807107	-1.08228
Srek1	8773.41	protein_coding	0.00157625	0.0210734	-1.59708	0.00534889	0.0302246	-1.51149
Mvp	17465.1	protein_coding	0.00157782	0.0210787	1.43211	0.0354153	0.122316	1.27006
Gm20430	119.718	processed_pseudogene	0.00158821	0.0211862	-7.76103	0.00219231	0.0149364	-7.34782
Parg	15928.5	protein_coding	0.00158823	0.0211862	-1.37739	0.000113473	0.00136259	-1.47914
Phf5a	9922.31	protein_coding	0.00159131	0.0212116	1.6445	0.000251797	0.00261502	1.78159
Chsy1	114910	protein_coding	0.00160092	0.0213239	-1.57582	0.752161	0.872293	-1.04658
Mrpl48-ps	3723.37	processed_pseudogene	0.00160383	0.0213468	1.60723	3.82944e-05	0.000541789	1.86425
Drap1	33000.5	protein_coding	0.00160599	0.0213597	1.32819	2.99791e-05	0.000436355	1.45639
Gm14840	31.8825	processed_pseudogene	0.00161733	0.0214946	-44.3822	0.0231312	0.0900365	-16.5946
Cox6c	21426.7	protein_coding	0.00163065	0.0216556	1.40427	0.0258706	0.0976717	1.27143
Ndufb5	18884.8	protein_coding	0.00163437	0.0216889	1.4479	0.0339615	0.118768	1.28295
Naa30	16206.6	protein_coding	0.00163756	0.0217152	-2.05206	4.6179e-05	0.000634194	-2.53415
Prkaa1	12042.8	protein_coding	0.0016418	0.0217553	-1.47103	0.000856885	0.00710852	-1.50524
Gm20431	3638.64	protein_coding	0.00164363	0.0217635	1.94664	4.34334e-05	0.000602082	2.38359
Gnb4	548.872	protein_coding	0.0016514	0.0218504	-2.53919	0.00401092	0.0241953	2.53535
Gm11675	9355.66	processed_pseudogene	0.00165684	0.0219062	1.41104	0.266569	0.474836	1.12908
Zfc3h1	6619.23	protein_coding	0.00165879	0.0219159	-1.7502	3.95033e-06	7.63558e-05	-2.27121
Hnrnpr	27539.1	protein_coding	0.00166244	0.0219479	-1.4606	0.00633931	0.0343478	-1.38962
Rpl30-ps10	67388.9	processed_pseudogene	0.00166715	0.0219939	1.67475	8.06972e-07	1.8816e-05	2.24698
Gm5809	359.694	processed_pseudogene	0.00167672	0.0221039	4.88818	0.264578	0.472367	1.72903
Aimp1	15084.1	protein_coding	0.00168483	0.0221945	1.32946	0.0320353	0.114065	1.21463
Spred1	5609.69	protein_coding	0.00168736	0.0222115	-1.81178	6.01501e-11	3.27384e-09	-3.43524
Etaa1	10319.4	protein_coding	0.00169291	0.0222683	-1.65492	4.43091e-21	7.09425e-19	-4.50329
Prkacb	88930.9	protein_coding	0.00170473	0.0223931	-1.65718	0.0141392	0.0625982	-1.48453
Higd1a	6950.31	protein_coding	0.0017049	0.0223931	1.47309	0.068599	0.193424	1.25189
Chd6	17683.4	protein_coding	0.00171051	0.0224504	-1.60822	0.000382134	0.00365453	-1.71291
Gm6365	1055.86	processed_pseudogene	0.00171439	0.0224849	2.00343	0.12712	0.29356	1.3979
Rpp21	7447.27	protein_coding	0.00171784	0.0225137	1.58789	5.706e-11	3.12335e-09	2.64885
Cd53	240187	protein_coding	0.00173636	0.0226957	-1.40622	0.00107645	0.00852507	-1.42749
H2-T-ps	34013.3	unprocessed_pseudogene	0.00173675	0.0226957	1.51597	5.64858e-71	7.23508e-68	11.0456
Gm37206	1003.1	TEC	0.00173704	0.0226957	-3.60166	2.83862e-06	5.72282e-05	-6.74414
Clic1	109498	protein_coding	0.00173748	0.0226957	1.39549	3.05538e-05	0.000443711	1.5586
Akap17b	2445.34	protein_coding	0.00173804	0.0226957	-1.90141	0.000551739	0.00494984	-2.03231
Gm11847	6599.49	processed_pseudogene	0.0017595	0.0229592	1.96139	0.00331312	0.0208479	1.88288
Igkv12-41	458.751	IG_V_gene	0.00176292	0.0229867	24.9343	0.000430212	0.00403203	40.3209
Aox3	84.4496	protein_coding	0.00176417	0.0229867	42.6629	0.00451112	0.0265377	23.866
Ccdc22	3177.71	protein_coding	0.00176572	0.0229902	1.75566	0.00459607	0.0269139	1.66637
Gm4987	6236.22	processed_pseudogene	0.00176924	0.0230194	1.74419	0.00305415	0.0195794	1.69466
Clec4a3	398.824	protein_coding	0.00177652	0.0230936	14.1046	0.258424	0.465549	2.53433
Nsun4	3314.93	protein_coding	0.00177752	0.0230936	1.50176	0.0466421	0.148205	1.29509
Gm42418	14537.7	lincRNA	0.00178924	0.0232291	3.16026	3.73529e-06	7.2785e-05	5.50721
Avil	50.1587	protein_coding	0.00179207	0.023249	-34.0774	0.0217664	0.0860842	-14.0205
Gm8369	2765.79	protein_coding	0.00179448	0.0232634	-2.14095	3.19695e-10	1.5722e-08	-4.59728
Pfdn5	85648.8	protein_coding	0.0017961	0.0232676	1.38817	0.142958	0.317018	1.16634
Brwd3	6689.69	protein_coding	0.00180356	0.0233421	-1.57008	1.40902e-05	0.000230396	-1.87259
Gm5616	9705.68	processed_pseudogene	0.00180491	0.0233421	1.70328	0.0242458	0.0931721	1.46878
Gmcl1	10736.2	protein_coding	0.00180574	0.0233421	-1.66483	0.000785535	0.00662823	-1.73097
Gm6129	118.577	processed_pseudogene	0.00180861	0.0233622	-4.36246	0.00222729	0.0151265	-4.27169
Dbi	8797.86	protein_coding	0.00180996	0.0233629	2.59587	0.221306	0.421862	1.45285
Gm10175	53456.2	transcribed_processed_pseudogene	0.00181222	0.0233754	1.49067	0.0040458	0.0243674	1.44477
Smchd1	29034.9	protein_coding	0.00181569	0.0234033	-1.54894	1.70417e-07	4.81503e-06	-2.08197
Pogk	11679.2	protein_coding	0.00181752	0.0234101	-1.39996	0.0297642	0.108266	-1.26487
AL731706.1	826.748	protein_coding	0.00182065	0.0234275	3.78512	0.00181749	0.0129045	3.79714
Gm32899	190.922	processed_pseudogene	0.00182149	0.0234275	-4.58825	0.000190034	0.00206394	-6.14306
Fchsd2	19639	protein_coding	0.0018239	0.0234415	-1.51191	0.000261784	0.00269976	-1.62273
Mical2	6909.68	protein_coding	0.00182526	0.0234415	-1.99689	9.08792e-06	0.000158589	-2.67485
Zdhhc15	3300.48	protein_coding	0.00182649	0.0234415	-1.54631	0.181772	0.370074	-1.20704
Ptrhd1	2407.79	protein_coding	0.00183392	0.0235201	1.93565	0.0138576	0.0616306	1.68429
Kdm6a	36980.8	protein_coding	0.00184955	0.0236921	-1.69381	3.83659e-05	0.000542402	-2.00737
Tmed5	39687.8	protein_coding	0.00185104	0.0236921	-1.85097	0.00538743	0.0303812	-1.73408
Aebp1	88.5932	protein_coding	0.00185195	0.0236921	-15.7292	0.558719	0.740688	-1.74123
Gm5905	300581	processed_pseudogene	0.00185306	0.0236921	1.55942	0.00153156	0.0112916	1.57192
Gm6863	114061	processed_pseudogene	0.00185393	0.0236921	1.54679	0.0185842	0.0767701	1.39074
Gm45309	47.1249	sense_intronic	0.00186263	0.0237863	-37.3155	0.000615607	0.00544051	-52.9035
Gm11241	317.097	processed_pseudogene	0.00187569	0.023936	2.4466	0.0397795	0.132988	1.78975
Gm37313	221.092	unprocessed_pseudogene	0.00187763	0.0239438	-3.38328	0.000156148	0.00176371	-4.37097
Apoc2	46.1059	protein_coding	0.00188141	0.023967	30.698	0.267817	0.476132	2.4076
Serinc4	35.5298	protein_coding	0.00188212	0.023967	50.6495	0.272055	0.480627	3.08435
Gm3375	9162.59	processed_pseudogene	0.00188745	0.0240179	1.514	7.16909e-19	9.56526e-17	3.31732
Acadvl	23590.1	protein_coding	0.00189022	0.0240361	1.30631	5.50434e-05	0.000740507	1.41553
Gm20425	5092.97	protein_coding	0.00189228	0.0240452	1.81198	1.693e-06	3.67959e-05	2.51055
Gm9761	14046.5	processed_pseudogene	0.00190327	0.0241678	2.10547	0.00877496	0.043916	1.87463
Gm5425	10471	processed_pseudogene	0.00190702	0.0241983	2.18391	0.00972064	0.0472578	1.9166
Tmem71	16620.6	protein_coding	0.00192008	0.0243467	-1.4994	0.0226119	0.0884478	-1.34717
Mfap3	6683.37	protein_coding	0.00192263	0.0243619	-1.43489	0.0020449	0.0141377	-1.43271
Zdhhc2	3019.34	protein_coding	0.00192449	0.0243624	-1.6404	1.22616e-05	0.000205211	2.05545
Txn1	28565.6	protein_coding	0.00192587	0.0243624	1.75278	0.00192606	0.013481	1.75299
Zfp638	27335.8	protein_coding	0.00192674	0.0243624	-1.72192	9.19596e-06	0.000160038	-2.17502
Lclat1	3216.78	protein_coding	0.00192822	0.024364	-1.52283	0.00208956	0.0143895	-1.51953
Ptpn14	156.61	protein_coding	0.00194854	0.0246034	-4.66248	0.112193	0.27029	-2.25022
Gm4737	29517.9	protein_coding	0.0019551	0.0246689	1.76324	5.9418e-05	0.000786767	2.08695
Slc39a10	6694.18	protein_coding	0.00197302	0.0248776	-1.99484	2.23418e-05	0.000342856	-2.57479
Emilin1	1464.9	protein_coding	0.00197786	0.0249211	8.18843	0.003671	0.0226206	7.20223
Tcrg-V4	4568.32	TR_V_gene	0.00199087	0.0250674	-1.69623	3.87644e-06	7.5003e-05	-2.19928
Gm13196	16908.7	processed_pseudogene	0.0019938	0.0250867	1.52959	0.0152613	0.0663532	1.39598
Ifi35	13200	protein_coding	0.0020051	0.0252112	1.47352	0.000695308	0.00601755	1.53125
Gm6969	9388.53	processed_pseudogene	0.00200745	0.025223	1.59679	2.02218e-13	1.5923e-11	3.07092
Phb2	35719.5	protein_coding	0.00202139	0.0253804	1.44214	0.0035002	0.0217603	1.414
Mbnl2	10156.1	protein_coding	0.00203181	0.0254935	-1.77647	3.40468e-05	0.000488529	-2.16323
Egfr	141.444	protein_coding	0.00203369	0.0254993	-26.6188	0.655536	0.80901	-1.64958
Rcan3	2336.99	protein_coding	0.0020359	0.0255091	-2.08523	4.97163e-05	0.000676966	-2.62566
Gm5869	113933	processed_pseudogene	0.00203935	0.0255346	1.68662	0.0583677	0.173247	1.3782
Hemk1	3125.64	protein_coding	0.00204783	0.0256228	1.76582	4.54431e-06	8.67029e-05	2.34439
Gm12940	5938.4	processed_transcript	0.00205074	0.0256414	-2.93149	7.97445e-06	0.000141864	-4.74494
Tlk1	40937.9	protein_coding	0.00205312	0.0256419	-1.43679	8.228e-05	0.00103526	-1.5888
Zfp935	3519.86	protein_coding	0.00205364	0.0256419	-2.05688	0.000350266	0.00341607	-2.30809
Itga1	57581.4	protein_coding	0.00205971	0.0256998	-1.80243	0.0730785	0.202081	-1.40882
Chdh	2393.54	protein_coding	0.00206176	0.0257076	2.67896	0.425829	0.631528	1.28833
Trim33	27729.2	protein_coding	0.0020717	0.0258135	-1.58343	1.59688e-05	0.000256958	-1.90372
Qrfp	1574.62	protein_coding	0.00207426	0.0258173	1.61333	1.16741e-08	4.34681e-07	2.48968
Plekha7	3896.49	protein_coding	0.00207487	0.0258173	-1.71442	0.000774553	0.00655284	-1.80201
Cd209a	428.984	protein_coding	0.00208516	0.0259137	-9.70783	0.752881	0.872548	1.27081
Kpna4	69892.6	protein_coding	0.0020869	0.0259137	-1.51574	6.16742e-05	0.000811051	-1.71842
Gm43062	44.9635	lincRNA	0.00208732	0.0259137	-43.5499	0.00229329	0.0154817	-42.3977
BC005537	99750.2	protein_coding	0.00208841	0.0259137	-1.67358	0.000339203	0.00332672	-1.82147
Tmtc4	2772.19	protein_coding	0.00208984	0.0259137	-1.81389	0.00881277	0.0440478	-1.66217
Gm7363	389.808	processed_pseudogene	0.00209186	0.0259209	3.03697	0.0106596	0.0505937	2.50516
F2rl1	3903.01	protein_coding	0.00210076	0.0260133	-1.87295	0.677329	0.823574	1.08931
Fli1	40973.7	protein_coding	0.00210667	0.0260628	-1.64739	0.000717868	0.00617939	-1.73191
Rpl19	229315	protein_coding	0.00210767	0.0260628	1.46639	0.0815575	0.217212	1.24215
Esco1	32705.1	protein_coding	0.00211395	0.0261225	-1.58265	1.5061e-06	3.33373e-05	-2.05095
Gm37303	147.596	TEC	0.00211731	0.026146	-8.46188	0.000170393	0.00189344	-13.4379
AC157515.1	1057.19	processed_pseudogene	0.00211882	0.0261466	2.00003	0.0024694	0.0163941	1.98465
Gm12989	6244.2	processed_pseudogene	0.00213401	0.026316	1.7033	0.00703022	0.037128	1.59624
Entpd4b	3589.62	protein_coding	0.00213559	0.0263174	-1.74275	4.31303e-11	2.43724e-09	-3.27305
Rgs16	24748.3	protein_coding	0.00214235	0.0263827	3.34139	5.43289e-23	9.75534e-21	50.0981
Zc3hav1l	2399.8	protein_coding	0.00214475	0.0263941	-2.14723	0.00022701	0.00239514	-2.50321
Gm12380	226.178	processed_pseudogene	0.00214781	0.0264088	-9.14344	0.000341968	0.00334704	-13.149
Gm10698	24197.2	processed_pseudogene	0.00214983	0.0264088	1.70023	0.0145505	0.0639871	1.52594
Tbc1d2b	38570.1	protein_coding	0.00215036	0.0264088	-1.57832	3.72026e-05	0.000530641	-1.84651
Gm6644	20964.1	processed_pseudogene	0.00215535	0.0264521	1.42086	0.0248805	0.094905	1.29287
Tmem81	2104.77	protein_coding	0.00216288	0.0265262	-1.72665	0.000459235	0.00425218	-1.86698
Mgll	7155.72	protein_coding	0.00217483	0.0266547	2.3879	5.09669e-13	3.87046e-11	7.9087
Ftsj3	17657.8	protein_coding	0.00217953	0.0266941	1.41912	0.672457	0.820157	1.0494
Chmp4b	52194.8	protein_coding	0.00218435	0.0267349	1.4127	0.497322	0.69351	-1.07948
Zfp948	227.485	protein_coding	0.00219353	0.0268289	-6.33049	0.0226126	0.0884478	-3.99374
Gm46190	60.442	processed_pseudogene	0.00219898	0.0268773	-23.6087	0.000557045	0.00498719	-34.7409
Kif18a	1354.3	protein_coding	0.0022155	0.0270607	-1.77171	0.0946845	0.240563	-1.37118
Ccdc88c	55399.4	protein_coding	0.0022238	0.0271437	-1.50812	4.26007e-05	0.000593107	-1.73287
Cct7	73940.1	protein_coding	0.00222611	0.0271533	1.47233	0.00210715	0.0144708	1.47548
Gm26619	153.283	lincRNA	0.00224265	0.0273365	5.83581	0.000246255	0.00256578	9.29059
Gm16550	488.895	processed_pseudogene	0.00225119	0.0274074	2.95591	0.00179628	0.0127727	3.04663
Gm42664	523.867	sense_intronic	0.00225152	0.0274074	-3.694	0.00923904	0.0456088	-3.05734
Psmc3	37289.2	protein_coding	0.00227227	0.0276413	1.40691	0.0147164	0.0645935	1.31375
Acat1	18314.1	protein_coding	0.00227915	0.0277062	1.40407	4.98287e-06	9.36751e-05	1.66351
Coro2b	2007.6	protein_coding	0.00228593	0.0277699	3.01758	5.98186e-13	4.50704e-11	14.8237
AC134596.2	3175.79	unprocessed_pseudogene	0.00229665	0.0278812	1.6632	0.0292428	0.106834	1.43839
Rpl9-ps6	332595	protein_coding	0.00230261	0.0279347	1.5386	0.253732	0.459554	1.17507
Rps29	123780	protein_coding	0.00230619	0.027953	1.6099	0.0104445	0.0498808	1.49198
Tcf4	2203.66	protein_coding	0.00230723	0.027953	-4.00997	0.922394	0.964933	1.04566
Npl	713.475	protein_coding	0.00231188	0.0279905	7.51349	2.93489e-09	1.22698e-07	96.6131
Mea1	12920.5	protein_coding	0.0023188	0.0280553	1.54969	0.103797	0.256064	1.26339
Lcor	5231.7	protein_coding	0.00232811	0.028131	-1.54904	9.48988e-05	0.00117253	-1.7523
Adamts6	1907.66	protein_coding	0.00232819	0.028131	-2.11253	3.56791e-06	7.00207e-05	-3.11143
Vps13a	14054.3	protein_coding	0.00233095	0.0281453	-1.66755	0.000239378	0.00250636	-1.85335
Gm28727	74.33	antisense_RNA	0.00233355	0.0281578	9.08012	0.00136788	0.0103185	11.5791
Nufip2	53125.9	protein_coding	0.00233663	0.028176	-2.09346	3.00911e-06	5.98819e-05	-3.10648
Dusp22	536.159	protein_coding	0.00234418	0.0282482	-2.08673	0.868733	0.937582	-1.0423
Tmem241	2888.56	protein_coding	0.00234657	0.028258	-1.57425	0.0089074	0.0443822	-1.47924
Mrpl38	4517.21	protein_coding	0.00236472	0.0284574	1.69201	0.0102484	0.0491989	1.55939
1810037I17Rik	14051.5	protein_coding	0.00237321	0.0285406	1.53554	0.000336617	0.00330814	1.65964
Slc25a13	924.645	protein_coding	0.00238394	0.0286504	2.82293	0.508675	0.702254	1.24939
Gm6652	2258.93	processed_pseudogene	0.00239471	0.0287605	1.66328	2.02746e-24	4.01584e-22	6.20498
Zfp53	5749.46	protein_coding	0.00239753	0.0287751	-1.66998	0.00882494	0.0440971	-1.55735
Dcbld2	474.449	protein_coding	0.00240287	0.0288151	-2.29301	0.0207988	0.0834326	-1.89422
Gm16199	419.453	processed_pseudogene	0.00240407	0.0288151	-3.56228	0.12956	0.297187	-1.90153
Rnf111	18350.7	protein_coding	0.00240988	0.0288655	-1.63888	8.1723e-05	0.00103028	-1.89887
Pgls	14947	protein_coding	0.00241352	0.0288899	1.52184	0.00160044	0.0117051	1.54826
Suz12	44567.4	protein_coding	0.00242107	0.028961	-1.46251	0.000726658	0.00624107	-1.52746
Zfp36	481892	protein_coding	0.00242441	0.0289815	1.7456	3.44731e-09	1.42131e-07	2.96105
Zfp81	3480.44	protein_coding	0.00243462	0.0290842	-2.02494	0.000540986	0.00487046	-2.23729
Gm8624	2012.07	transcribed_processed_pseudogene	0.00243836	0.0291095	-2.74587	0.1128	0.271218	-1.69942
Washc4	7317.91	protein_coding	0.00244366	0.0291534	-1.71589	7.08664e-05	0.000916873	-2.02942
Gm43584	17710.4	processed_transcript	0.00245445	0.0292628	2.5159	1.26344e-08	4.64138e-07	5.67784
Gm43254	368.524	lincRNA	0.00245813	0.0292871	-3.86708	0.00819122	0.0419085	-3.27401
Gpatch8	16827.4	protein_coding	0.00246156	0.0293086	-1.54067	0.00842868	0.0426607	-1.45685
Zfp445	21583.1	protein_coding	0.00246651	0.029348	-1.87294	0.000324681	0.00322356	-2.10665
CT030170.3	265.863	unprocessed_pseudogene	0.00247372	0.0294125	-8.42307	2.88204e-08	9.76591e-07	-46.1002
Dusp7	11216.3	protein_coding	0.0024752	0.0294125	-1.79398	0.000710116	0.00611814	-1.92303
Adamts2	300.186	protein_coding	0.00248155	0.0294684	8.98166	1.35251e-08	4.92153e-07	454.537
Uqcrb	12377.4	protein_coding	0.00248589	0.0295004	1.52096	0.333366	0.54482	1.14331
Slc9a6	5736.6	protein_coding	0.002503	0.0296838	-1.47147	0.000117919	0.00140545	-1.63561
Ftcd	40.1157	protein_coding	0.00250901	0.0297198	71.8388	0.033347	0.117574	17.9336
Eef1d	61605.3	protein_coding	0.00250935	0.0297198	1.50081	0.153315	0.331979	1.21142
Tmed7	37172.2	protein_coding	0.00251414	0.0297531	-1.41968	0.00056062	0.00501219	-1.49208
Lmbr1	1062.59	protein_coding	0.00251547	0.0297531	-2.04138	0.00859359	0.0432559	-1.86513
Pdcd1lg2	5515.67	protein_coding	0.00251758	0.0297585	1.80734	0.765873	0.880471	-1.05979
Saa1	109.664	protein_coding	0.00253474	0.02993	178.069	0.235225	0.438426	6.16958
Cops9	11242.2	protein_coding	0.00253542	0.02993	1.47508	0.0478538	0.150971	1.29007
Rpl27-ps3	91033.4	protein_coding	0.00254459	0.0300048	1.56716	0.067393	0.191146	1.31293
Zfp125	1102.72	transcribed_unprocessed_pseudogene	0.0025451	0.0300048	-4.04799	1.19066e-28	3.01002e-26	-123.376
Pebp1	30934.2	protein_coding	0.00255876	0.030144	1.50725	0.0169342	0.0717908	1.38384
Ppp3ca	25150.9	protein_coding	0.00256027	0.030144	-1.51364	0.00520713	0.0296516	-1.46834
Gm43379	248.879	TEC	0.00257259	0.0302693	-2.67091	0.00194973	0.0136169	-2.75437
Gm11598	697.532	processed_pseudogene	0.00257966	0.0303326	2.33234	0.00234254	0.0157272	2.36146
Retreg1	41811.7	protein_coding	0.00260427	0.0306019	-1.51184	0.000101806	0.00124033	-1.70484
Taok1	29407.9	protein_coding	0.00261971	0.0307603	-1.78636	1.20756e-05	0.000202805	-2.32473
Ltb4r1	3929.77	protein_coding	0.00262283	0.0307603	3.58612	3.56902e-05	0.000510205	5.80996
Cuedc2	6168.27	protein_coding	0.00262289	0.0307603	1.91345	0.00325133	0.0206164	1.88726
Plin2	10044.6	protein_coding	0.00262837	0.0307922	2.15371	0.0766646	0.208516	1.57024
Gstm5	392.898	protein_coding	0.00262904	0.0307922	7.89036	2.65335e-07	7.11002e-06	62.2471
Micu3	1061.92	protein_coding	0.00263114	0.0307967	-2.59962	1.05643e-05	0.0001801	-4.03109
Stxbp1	1947.8	protein_coding	0.00263328	0.0308017	-1.87452	0.0013894	0.0104398	-1.95149
Dstyk	4124.82	protein_coding	0.00265165	0.0309964	-1.61176	2.97892e-11	1.73436e-09	-2.85652
Scmh1	5645.81	protein_coding	0.00265578	0.031009	-1.5676	0.990723	0.996819	1.00175
Ftl1	148463	protein_coding	0.00265619	0.031009	2.04853	0.00459118	0.0269016	1.96684
Naa10	14966.8	protein_coding	0.00266096	0.0310446	1.41344	0.0806618	0.21557	1.22279
Aarsd1	5766.07	protein_coding	0.00266726	0.0310978	1.52392	0.00123033	0.00948372	1.57508
BE692007	700.586	processed_transcript	0.00267661	0.0311866	-2.75276	1.56947e-12	1.11683e-10	-10.2929
Tet1	1963.8	protein_coding	0.00269258	0.0313523	-2.71384	0.0047159	0.0274175	-2.5626
Gm14586	104806	processed_pseudogene	0.00269857	0.0314017	1.63161	0.00782607	0.0403657	1.54341
Gm43181	159.923	TEC	0.00270303	0.0314332	53.0284	0.00610431	0.0333662	34.1936
Pdzd4	322.471	protein_coding	0.00270524	0.031435	-4.93626	0.493242	0.689964	1.46607
Gm5619	593.438	processed_pseudogene	0.00270668	0.031435	2.93802	0.0748003	0.205042	1.88496
Rnh1	17500.4	protein_coding	0.0027112	0.0314671	1.54751	2.88045e-05	0.000423105	1.8403
Gm9506	572.461	processed_pseudogene	0.00272662	0.0316257	2.08886	0.0849053	0.223067	1.51972
Galnt4	4075.32	protein_coding	0.00273544	0.0316947	-1.70546	0.0467018	0.148311	-1.42685
Banf1	16435.7	protein_coding	0.00273815	0.0316947	1.69062	0.00974285	0.047298	1.57324
Cd302	352.849	protein_coding	0.00273935	0.0316947	11.1079	0.00373038	0.0228984	10.312
Abcb7	14791.6	protein_coding	0.00273963	0.0316947	-1.45173	0.00103456	0.00828903	-1.50448
Tgfbr1	19529.3	protein_coding	0.00274249	0.0317073	-1.99949	0.0193763	0.0792923	-1.71786
Ppt2	13666.4	protein_coding	0.00276412	0.0319368	1.45098	2.11489e-05	0.00032875	1.69914
Cox7b	30730.3	protein_coding	0.00278282	0.0321322	1.70721	0.00292096	0.0188767	1.70287
Rps27l	4242.59	protein_coding	0.00278687	0.0321582	2.33439	0.00148254	0.011019	2.46441
Zbtb7c	160.65	protein_coding	0.00279861	0.032273	11.1677	7.73812e-07	1.81308e-05	248.362
Spryd4	2112.61	protein_coding	0.00280328	0.0322945	2.12734	0.0329612	0.116627	1.71224
Nrip2	55.3816	protein_coding	0.00280579	0.0322945	-105.58	1	1	1
Pja2	10751.5	protein_coding	0.00280587	0.0322945	-1.69376	0.015945	0.0686427	-1.53016
Polr1c	13956.7	protein_coding	0.00282364	0.0324782	1.58464	0.227385	0.428688	1.20433
Yod1	5774.21	protein_coding	0.00282944	0.032496	-1.90142	1.1464e-06	2.58822e-05	-2.84499
AC122335.2	47.385	TEC	0.00282979	0.032496	-35.5486	0.00074485	0.00636602	-55.3089
Appl2	7258.6	protein_coding	0.00283061	0.032496	-1.43458	0.000321603	0.00319656	-1.54497
Gm42735	123.815	TEC	0.00283882	0.0325693	-21.5973	0.000274886	0.00280925	-41.5868
Gm13031	148.929	antisense_RNA	0.00285932	0.0327836	4.9897	0.54302	0.729584	1.35292
Paip1	10926.4	protein_coding	0.00289048	0.033108	-1.34133	1.14398e-05	0.000192801	-1.54091
Apex1	5648.61	protein_coding	0.0028913	0.033108	2.09382	0.0853818	0.223958	1.5315
Gm4924	1547.93	protein_coding	0.00292214	0.0334398	-2.38952	0.00205283	0.0141823	-2.46692
Actr2	204948	protein_coding	0.00292672	0.0334709	-1.40999	0.116908	0.277612	-1.19851
Nr1i3	51.8473	protein_coding	0.00293286	0.0335197	97.9129	0.00371618	0.0228258	87.4452
Vps54	22103.9	protein_coding	0.00294395	0.0336079	-1.40142	2.96653e-05	0.0004331	-1.60624
Hsd17b10	12889.1	protein_coding	0.00294502	0.0336079	1.43421	0.00117271	0.00913355	1.48309
C920009B18Rik	14732.8	transcribed_unprocessed_pseudogene	0.00294788	0.0336079	-2.68156	0.342341	0.552947	-1.37059
Ifi211	1461.76	protein_coding	0.00294806	0.0336079	-2.06369	0.122858	0.287336	-1.46026
Zmym6	4006.73	protein_coding	0.00295278	0.0336173	-1.58182	2.73161e-05	0.000404022	-1.90869
Ppp1r3d	191.802	protein_coding	0.00295346	0.0336173	12.3844	0.000172161	0.00190641	31.5881
Ssbp3	16544.4	protein_coding	0.00295451	0.0336173	-1.53299	0.233863	0.436714	-1.18692
Smim10l1	12404	protein_coding	0.00296379	0.0337016	-1.54174	0.0158637	0.0683935	-1.42156
Nptn	52602.3	protein_coding	0.0029693	0.0337429	-1.44914	0.274783	0.483575	-1.1462
Stx8	8966.33	protein_coding	0.00297759	0.0338157	1.31905	0.000223563	0.00236396	1.41264
Amdhd1	123.581	protein_coding	0.00298588	0.0338884	9.20215	0.102851	0.254814	-2.49616
Cald1	244.651	protein_coding	0.00298973	0.0339107	9.38318	2.53982e-05	0.000380933	33.3348
Fam213a	3020.14	protein_coding	0.00299305	0.0339269	1.4663	3.94889e-05	0.00055664	1.70752
Il4	7940.08	protein_coding	0.00299723	0.0339469	2.52047	0.00397908	0.0240787	-2.44124
Ppm1l	2929.03	protein_coding	0.00299947	0.0339469	-1.97816	0.330581	0.542118	-1.25204
Zfp442	869.071	protein_coding	0.00300048	0.0339469	-3.08658	0.000149255	0.00170186	-4.21025
Yrdc	17680	protein_coding	0.00300816	0.0340011	2.22254	0.0742949	0.204035	1.61654
Rsrp1	65184.3	protein_coding	0.00301022	0.0340011	-1.7735	8.55785e-05	0.00107255	-2.13533
Nr2c2ap	4687.56	protein_coding	0.00301096	0.0340011	1.69868	0.136859	0.308298	1.30369
Gm14277	3589.01	processed_pseudogene	0.00302581	0.0341317	1.91715	0.0055662	0.0310791	1.83858
Jup	1842.28	protein_coding	0.00302633	0.0341317	-2.29367	0.120666	0.283891	-1.54732
Gm38279	29.4526	TEC	0.00302708	?	-41.5923	0.039221	0.131648	-14.4612
Fgd5	4682.82	protein_coding	0.0030297	0.0341483	1.57162	1.82362e-07	5.10746e-06	2.23047
Hipk3	28119.7	protein_coding	0.00304403	0.0342883	-1.70423	3.76691e-06	7.33269e-05	-2.2971
Mrpl21	6203.39	protein_coding	0.00306073	0.0344548	1.50761	0.0042549	0.0253801	1.48709
Mtcp1	799.853	protein_coding	0.00307004	0.0345379	-2.38582	0.0143341	0.0632232	-2.0597
Creb3l3	41.3937	protein_coding	0.0030756	0.0345679	78.1213	0.00393573	0.0239052	69.7693
Gnb2	72586	protein_coding	0.00307655	0.0345679	1.31698	0.00120267	0.00932847	1.35167
Usp28	2163.61	protein_coding	0.00308943	0.0346909	-1.72458	0.544452	0.73049	-1.11942
Bag4	10138.2	protein_coding	0.00309327	0.0347123	-1.42258	3.40033e-06	6.68686e-05	-1.7384
Scg5	2284.26	protein_coding	0.00310275	0.0347969	-1.90165	5.15793e-11	2.87244e-09	4.54913
Dido1	21494	protein_coding	0.00310989	0.034855	-1.67037	0.000268825	0.0027561	-1.88182
Zhx1	18961.5	protein_coding	0.00311181	0.034855	-1.46036	0.000516011	0.00467206	-1.56024
Gm16216	97.8213	processed_pseudogene	0.00312204	0.0349478	11.5878	0.0893879	0.231021	3.67423
A730017L22Rik	2214.59	processed_transcript	0.00312712	0.0349828	-1.5431	0.00289139	0.0187171	-1.55059
Aff3	1234.39	protein_coding	0.00313792	0.0350772	-2.86658	0.66577	0.815624	1.16898
D130040H23Rik	1490.48	protein_coding	0.00313946	0.0350772	-2.45067	0.0042156	0.0251848	-2.3856
Gm20589	366.97	processed_pseudogene	0.00314654	0.0351153	-2.94391	2.14098e-06	4.48089e-05	43.2299
Vegfb	2160.4	protein_coding	0.00314679	0.0351153	1.51185	0.00880039	0.0440317	1.44437
Gm37593	184.107	TEC	0.0031494	0.0351227	-6.52661	0.000648145	0.00565266	-8.68106
St8sia4	92607.3	protein_coding	0.00316552	0.0352805	-2.21173	2.6037e-07	6.99649e-06	-3.99516
Mdfic	24037.4	protein_coding	0.00317117	0.0353215	-1.6356	0.115688	0.275575	-1.30017
Ankrd10	18998.9	protein_coding	0.00317656	0.0353596	-1.30628	6.67485e-05	0.000871815	-1.43504
Ighv1-69	513.377	IG_V_gene	0.00318627	0.0354441	-12.4843	0.114549	0.274145	4.30029
Gm37642	178.68	TEC	0.0031881	0.0354441	-9.8395	0.00325993	0.0206332	-9.81216
1300017J02Rik	151.953	protein_coding	0.00320347	0.0355884	-122.515	0.0483939	0.152076	-25.5412
Gm6181	374.154	processed_pseudogene	0.00320504	0.0355884	3.74729	0.00503459	0.0288917	3.52364
AC160637.1	9631.23	TEC	0.00321383	0.0356639	-1.71736	4.27341e-09	1.73217e-07	-2.93327
Ston2	1465.14	protein_coding	0.00322266	0.0357399	-2.35819	0.712891	0.847925	-1.11431
Oaz1-ps	107905	pseudogene	0.00323103	0.0358106	1.53518	0.000564873	0.00504317	1.65194
Tspan31	10815.6	protein_coding	0.00324308	0.035922	1.72285	0.202	0.397156	1.2656
5930420M18Rik	91.5557	TEC	0.00324778	0.0359519	-6.96055	0.00814448	0.0417062	-5.80355
Srsf12	382.693	protein_coding	0.00325128	0.0359684	-2.51137	0.375578	0.585299	-1.32946
Hmgb2	31564.9	protein_coding	0.00326718	0.0361221	-1.3347	0.00759734	0.0394413	-1.29976
Gm16418	425.555	processed_pseudogene	0.00328543	0.0363014	3.49485	1.49552e-05	0.000242681	6.74166
Etv5	7412.88	protein_coding	0.00329453	0.0363796	-1.92408	5.47607e-05	0.000738847	-2.45467
Luc7l3	15539.4	protein_coding	0.00330146	0.0364337	-1.56329	1.53061e-10	7.90529e-09	-2.64342
Kmt2a	49072.8	protein_coding	0.00332158	0.0366108	-1.57909	1.52653e-07	4.38403e-06	-2.26257
Bag2	325.111	protein_coding	0.00332359	0.0366108	6.12387	0.00235995	0.0158085	6.61167
Rbm28	12511.4	protein_coding	0.00332494	0.0366108	-1.30755	2.77157e-11	1.62348e-09	-1.83364
Smim5	96.661	protein_coding	0.00332604	0.0366108	-16.279	0.374057	0.583673	-2.41307
Gm37039	1522.25	TEC	0.00332778	0.0366108	-3.31595	0.0398256	0.133073	-2.31925
Lgals1	76906	protein_coding	0.00332973	0.0366108	1.68597	9.06722e-08	2.73913e-06	2.58943
Naa38	3841.01	protein_coding	0.00333745	0.0366524	1.67443	0.00357983	0.0221511	1.66946
Chn2	22544.4	protein_coding	0.0033376	0.0366524	-1.55029	1.6691e-10	8.57446e-09	-2.59469
Gm6823	65.8021	processed_pseudogene	0.00333969	0.0366529	-67.4241	0.00470643	0.0273826	-58.1906
Ndufb10	17921.4	protein_coding	0.00334872	0.0367293	1.38553	0.0624292	0.181241	1.23008
Inafm2	11422.3	protein_coding	0.00335074	0.0367293	-1.71917	0.732315	0.860338	-1.06536
Gm45286	133.002	TEC	0.00335587	0.0367631	-6.30273	0.00226085	0.0153003	-6.80711
Me1	97.8673	protein_coding	0.00337605	0.0369615	28.1061	0.0109376	0.0515188	15.9466
Gm10313	95.3353	processed_pseudogene	0.00337876	0.0369687	-8.20594	0.000995892	0.00804291	-10.5539
Gm10154	7590.1	processed_pseudogene	0.00340241	0.0372048	1.79723	1.44731e-25	3.12441e-23	8.44837
Gm5537	30909.3	processed_pseudogene	0.00340954	0.0372601	1.81531	0.0151876	0.0660478	1.63949
Msrb1	6548.68	protein_coding	0.00341235	0.0372681	3.05966	0.000635066	0.00556853	3.69103
Psme1	78003.2	protein_coding	0.00341607	0.037286	1.43806	0.260042	0.467589	1.14998
Zfp458	559.183	protein_coding	0.0034189	0.0372925	-2.7805	0.216848	0.41617	-1.54843
Mpig6b	35.5304	protein_coding	0.00342216	0.0372925	64.8837	0.0173106	0.0728084	29.751
Tbl1xr1	36502.1	protein_coding	0.0034229	0.0372925	-1.54523	0.000339373	0.00332672	-1.70362
Gm28151	128.381	lincRNA	0.00342984	0.0373456	-6.79979	0.00714526	0.0376012	-5.87728
Zfp40	829.118	protein_coding	0.00346506	0.0377045	-2.57936	0.0350433	0.121488	-1.98757
Gsta4	282.973	protein_coding	0.003467	0.0377045	2.73489	0.233804	0.436675	1.48703
Aldoa	159640	protein_coding	0.00347448	0.0377629	1.49502	0.0851824	0.223489	1.26728
Il1rl2	1991.19	protein_coding	0.00347987	0.0377986	-1.83695	0.00360802	0.0222968	-1.8345
Ndufb9	10637	protein_coding	0.00348434	0.0378243	1.79262	0.00155238	0.0114319	1.88278
Aif1	356.988	protein_coding	0.00348889	0.0378425	8.22096	0.0196938	0.0801987	5.30558
Yipf1	11706.5	protein_coding	0.00349024	0.0378425	1.46685	0.00013069	0.00153481	1.65328
Zpbp	1398.15	protein_coding	0.00349749	0.0378983	-1.78454	0.0407079	0.134941	-1.50476
Snx7	83.4225	protein_coding	0.00352201	0.0381409	18.6276	0.00262911	0.0172872	23.5069
Nek6	2842.65	protein_coding	0.00353248	0.0382095	-1.62288	0.0462276	0.147219	1.40108
AA467197	1160.4	protein_coding	0.0035329	0.0382095	2.38119	1.76309e-12	1.24505e-10	9.13509
Acot12	43.4012	protein_coding	0.00353473	0.0382095	81.9474	0.00448204	0.0264152	73.1865
Tkfc	2355.78	protein_coding	0.00354645	0.0382884	1.48351	0.0297094	0.108128	1.34202
2610021A01Rik	3882	protein_coding	0.00354765	0.0382884	-1.80804	0.0164867	0.0704222	-1.62892
Gm11808	421612	protein_coding	0.00355047	0.0382884	1.55858	0.208246	0.405273	1.21111
Prmt1	22130.5	protein_coding	0.00355055	0.0382884	1.56043	0.00479358	0.0277658	1.5382
Ccp110	3176.78	protein_coding	0.00355412	0.0383039	-1.63265	0.0418851	0.137567	-1.40982
Runx2	9744.46	protein_coding	0.00355856	0.0383287	-2.05231	0.103984	0.256265	-1.49393
Npm3	12433	protein_coding	0.00356793	0.0384066	1.40006	0.0114953	0.0534638	1.33916
Itih5	13605.6	protein_coding	0.0035724	0.0384317	-2.11921	0.000292143	0.0029651	-2.54362
Agrn	3000.46	protein_coding	0.00357938	0.0384837	-1.65108	0.0315726	0.112857	-1.44976
Ppm1k	9550.17	protein_coding	0.00358265	0.0384958	-1.85033	4.14611e-08	1.37581e-06	-3.18099
4930503E24Rik	3692.89	transcribed_processed_pseudogene	0.00359119	0.0385645	1.70605	0.0570797	0.170635	1.41715
Pik3ca	18240.3	protein_coding	0.00360406	0.0386796	-1.66991	0.000558528	0.00499814	-1.83663
Nbeal1	6465.05	protein_coding	0.00361398	0.0387628	-1.74771	2.07502e-08	7.24861e-07	-2.92445
Ints8	10963.5	protein_coding	0.00363775	0.0389945	-1.4894	0.0062328	0.0338758	-1.45506
Zfp677	4582.59	protein_coding	0.00366506	0.0392638	-1.80604	0.0264044	0.0990641	-1.5722
Gm7327	2716.62	processed_pseudogene	0.00368024	0.039403	1.83466	0.0554531	0.167282	1.49121
Gm14719	2458.24	processed_pseudogene	0.00370513	0.0396458	1.65502	0.00511536	0.0292417	1.62767
Gm2274	2419.63	unprocessed_pseudogene	0.00371841	0.0397642	2.02997	0.000171474	0.00190228	2.51323
Gm8995	95881.6	transcribed_unprocessed_pseudogene	0.00372078	0.0397658	-1.87008	3.28951e-05	0.000475197	-2.4498
Arfgef1	50143.7	protein_coding	0.00373671	0.0399123	-1.46487	2.19545e-07	6.00017e-06	-1.97797
Gm2343	189.882	processed_pseudogene	0.00375675	0.0400821	3.22748	0.0407013	0.134941	2.25095
Rpl38	40812.2	protein_coding	0.00375707	0.0400821	1.43956	0.0534292	0.163278	1.27484
Gm42890	82.7396	processed_transcript	0.00376138	0.0401043	-39.5623	0.00352211	0.0218611	-40.7031
Rps20	111922	protein_coding	0.00376752	0.0401459	1.593	0.105231	0.258477	1.2974
Mt1	2088.68	protein_coding	0.00377292	0.0401796	15.2559	0.000175053	0.00193187	34.9579
Ano6	13222.5	protein_coding	0.00379487	0.0403894	-1.39983	0.00428379	0.0255041	-1.39403
Lypla1	23077.9	protein_coding	0.00379952	0.0403915	-1.78517	0.0230225	0.0897407	-1.5766
Usf2-ps1	2458.13	unprocessed_pseudogene	0.00379957	0.0403915	1.95164	8.7671e-07	2.02212e-05	3.15183
Arhgap31	5099.22	protein_coding	0.00380921	0.0404267	-1.76102	3.2527e-30	9.61449e-28	-9.06589
Nipbl	45039.8	protein_coding	0.0038096	0.0404267	-1.68463	2.3662e-05	0.000359381	-2.14224
Bmp2k	8952.72	protein_coding	0.00381169	0.0404267	-1.81138	6.32599e-05	0.000830767	-2.27289
Ndufa5	5189.04	protein_coding	0.00381188	0.0404267	1.5597	0.000986626	0.007988	1.66099
Pnck	236.514	protein_coding	0.00382105	0.0404999	-3.87582	0.108814	0.264637	-2.14636
Gm44550	43.5498	TEC	0.00382771	0.0405199	-24.3675	0.00991784	0.0479003	-17.6661
Gm43412	759.416	TEC	0.00383029	0.0405199	-2.63477	0.0097039	0.0472255	-2.38458
Gatm	3220.15	protein_coding	0.00383255	0.0405199	26.6164	7.42073e-05	0.000953038	93.6153
Cdc34	12746.5	protein_coding	0.00383375	0.0405199	1.58549	0.00528586	0.0299756	1.56017
Ppp1r2-ps2	1431.91	processed_pseudogene	0.00383494	0.0405199	2.21181	0.927345	0.967216	-1.02503
E2f3	3806.84	protein_coding	0.00383762	0.0405199	-1.52189	2.27765e-08	7.89901e-07	-2.24378
Rn7s2	3306.96	misc_RNA	0.00384098	0.0405199	4.1782	6.99655e-11	3.74442e-09	26.783
Rn7s1	3306.96	misc_RNA	0.00384098	0.0405199	4.1782	6.99655e-11	3.74442e-09	26.783
Uhmk1	60761.7	protein_coding	0.00386288	0.040727	-1.5524	8.77394e-05	0.00109392	-1.81672
Gm7870	29.5329	processed_pseudogene	0.00386593	?	-31.8516	0.00820112	0.0419287	-24.4398
Mdc1	12542.9	protein_coding	0.0038698	0.040776	-1.42049	0.00234275	0.0157272	-1.44774
Exoc5	27526.1	protein_coding	0.0038908	0.0409686	-1.51307	0.00125685	0.00964368	-1.58853
Parva	94.6861	protein_coding	0.00389401	0.0409686	14.0014	0.000195838	0.00211741	75.5146
Osbpl8	21279.1	protein_coding	0.00389492	0.0409686	-1.79137	0.000349792	0.00341492	-2.05867
Tspo	43067.8	protein_coding	0.00390535	0.0410542	1.53647	0.000479868	0.00440292	1.68183
Gm5920	401.596	processed_pseudogene	0.00391306	0.0410986	-3.14871	0.00647018	0.0348896	-2.96236
Rplp0	619007	protein_coding	0.00391416	0.0410986	1.62931	0.30056	0.509858	1.19144
Raly	85033	protein_coding	0.00392538	0.0411833	1.36429	0.001012	0.00814586	1.42496
Kdm1b	6160.92	protein_coding	0.0039268	0.0411833	-1.51792	0.00159139	0.0116457	-1.57973
Srrd	2419.67	protein_coding	0.00393802	0.0412501	1.9121	0.0541929	0.164882	1.54056
Tnrc6c	20817.2	protein_coding	0.00393954	0.0412501	-1.58753	0.000165126	0.00184237	-1.8292
Pnkd	3984.6	protein_coding	0.00394227	0.0412501	1.66823	0.00638787	0.0345524	1.62375
Erdr1	17492.8	protein_coding	0.00394471	0.0412501	2.25897	0.0367972	0.12553	1.80433
Cd69	195759	protein_coding	0.00394571	0.0412501	1.50878	2.08081e-24	4.07944e-22	4.28821
Kcnk7	1502.54	protein_coding	0.00394696	0.0412501	1.72371	2.72415e-07	7.27943e-06	2.69927
Tbcb	10856	protein_coding	0.00394969	0.0412546	1.42727	0.000129665	0.00152556	1.60571
Gm13387	31.2988	lincRNA	0.00395802	?	50.7801	0.128408	0.295368	6.19559
Usp18	2385.88	protein_coding	0.00395956	0.0412888	2.51915	0.0595837	0.175488	1.82752
Sult2a2	55.0805	protein_coding	0.00396006	0.0412888	99.7063	0.0394944	0.132416	23.788
Gm13771	2634.89	processed_pseudogene	0.00396025	0.0412888	1.75027	0.0139856	0.0620566	1.61238
Chchd10	2365.3	protein_coding	0.00396216	0.0412888	1.99237	0.00927503	0.0457395	1.86428
Rnf13	25434.6	protein_coding	0.00397276	0.0413753	-1.44568	0.0230201	0.0897407	-1.33784
Mrpl43	6174.65	protein_coding	0.00399123	0.0415435	1.48719	0.00786906	0.0405439	1.44316
Haus6	7747.38	protein_coding	0.00399432	0.0415474	-1.84001	9.79114e-05	0.00120356	-2.28166
Dennd6a	4904.8	protein_coding	0.00399771	0.0415474	-1.78314	0.0202793	0.0819937	-1.59536
Zbtb8a	728.451	protein_coding	0.00399855	0.0415474	-3.17551	0.0379527	0.128419	-2.30913
Gm14870	173.739	processed_pseudogene	0.00400267	0.0415639	-6.69428	0.806487	0.904183	1.18749
Wbp1	15759	protein_coding	0.00400477	0.0415639	1.3865	0.00240011	0.016006	1.41211
Rpl7-ps7	70240.9	processed_pseudogene	0.00401146	0.0416069	1.54531	0.0159951	0.0688271	1.43967
Pdpk1	46481.2	protein_coding	0.00401354	0.0416069	-1.46966	0.000182361	0.00199414	-1.65006
Gm4811	1860.31	processed_pseudogene	0.00401967	0.0416464	1.8449	0.000456888	0.00423862	2.11833
Trim46	824.527	protein_coding	0.00402987	0.041728	1.97414	0.0999667	0.249826	1.47122
Gm20300	1291.35	lincRNA	0.00405735	0.0419883	-2.19111	0.00378418	0.023162	-2.2066
Pkm	167869	protein_coding	0.00406696	0.0420635	1.55784	0.160831	0.342501	1.24156
Gm45853	178.288	TEC	0.00409039	0.0422815	-4.48643	0.000151427	0.00171813	-7.13042
Llph	11875.3	protein_coding	0.00410798	0.0424388	1.51411	0.61333	0.780576	1.07566
Gm11599	149.096	processed_pseudogene	0.00412888	0.042625	-3.85981	0.00057736	0.00514032	-5.01466
Zfp760	417.075	protein_coding	0.00413074	0.042625	-2.78675	0.00499106	0.0286959	-2.73521
Gm6023	27986.8	processed_pseudogene	0.00415638	0.0428649	1.48316	0.342	0.552682	1.13954
Zfp946	847.354	protein_coding	0.00416265	0.042905	-2.75977	0.181879	0.370214	-1.61078
Gm6919	76.0284	processed_pseudogene	0.00416954	0.0429513	10.2453	0.00180566	0.01283	15.1138
Scai	5108.83	protein_coding	0.00419445	0.0431831	-2.08892	4.12895e-05	0.000577782	-2.86939
Fos	192549	protein_coding	0.0042	0.0432037	2.28412	0.00263145	0.0172967	2.38179
Gm6733	6332.5	processed_pseudogene	0.00420126	0.0432037	1.36452	2.37103e-05	0.000359547	1.58684
Zfp457	63.0863	protein_coding	0.0042119	0.0432883	-20.0379	0.0145077	0.0638134	-13.2151
Mysm1	8944.82	protein_coding	0.00421897	0.0433142	-1.96804	0.000486647	0.0044566	-2.28243
Gm6477	8031.33	processed_pseudogene	0.00421924	0.0433142	2.03425	0.0311252	0.111777	1.70713
Gm21994	1284.39	protein_coding	0.00424093	0.043512	-2.46539	0.00198214	0.0138031	-2.65456
Gm2238	80.429	TEC	0.00424902	0.04357	-8.89064	0.0759804	0.207242	-4.00621
Ipcef1	63764.1	protein_coding	0.004253	0.0435859	-1.81666	0.000947828	0.00773274	-1.99434
Fkbp8	56048	protein_coding	0.0042615	0.043645	1.29463	0.000215261	0.00229147	1.39732
Dhx36	11512.2	protein_coding	0.00426373	0.043645	-1.54425	0.00458245	0.0268755	-1.53925
Gm43300	575.375	TEC	0.00426605	0.043645	-2.52613	4.56821e-06	8.70725e-05	-4.36323
Gm4943	1467.48	processed_pseudogene	0.00426897	0.0436499	1.6991	0.00397104	0.0240377	1.71032
Cish	88107.9	protein_coding	0.00429192	0.0438596	1.99956	0.0110614	0.051891	1.85239
Filip1l	9014.6	protein_coding	0.00430425	0.0439607	-2.13239	0.523379	0.714131	-1.18474
Nip7	7163.38	protein_coding	0.00431341	0.0440291	1.75685	0.0410597	0.135709	1.4966
Plekha1	11830.9	protein_coding	0.00432045	0.044076	-1.5021	0.0328334	0.116322	-1.35613
Zfp874a	2530.23	protein_coding	0.00432857	0.0441337	-2.02216	3.85538e-05	0.000544658	-2.7571
Lilrb4a	5365.72	protein_coding	0.00435108	0.0443381	3.6096	0.257459	0.464335	1.66363
Elk3	19986.9	protein_coding	0.0043612	0.044416	-1.35806	0.116668	0.277238	-1.18376
Cd320	1685.58	protein_coding	0.00438424	0.0446253	2.00231	0.00695564	0.0367948	1.93228
Prkcb	26522.5	protein_coding	0.00439274	0.0446865	-1.49429	5.85242e-05	0.000779768	-1.76222
Zfp612	367.945	protein_coding	0.00440927	0.0448292	-2.74006	0.0404584	0.134416	2.20122
Bnip3l	53858.2	protein_coding	0.00441187	0.0448298	-1.44365	0.000777324	0.00657049	-1.54256
Erp29	22305.5	protein_coding	0.00441432	0.0448298	1.85153	0.00671727	0.0358597	1.79785
Prdx5	36687.4	protein_coding	0.00441931	0.0448551	1.84471	0.00967121	0.0471601	1.74473
Eif3k	53212.9	protein_coding	0.00442738	0.0449117	1.41684	0.0313523	0.112362	1.30154
Uqcrh	58041.7	protein_coding	0.00446737	0.0452917	1.45875	0.0615491	0.179745	1.28181
Gm11993	3478.7	processed_pseudogene	0.00448094	0.0454037	1.55255	0.0368343	0.125573	1.38135
Cnep1r1	4077.85	protein_coding	0.00450667	0.0456387	-1.58014	3.7796e-05	0.000536318	-1.94049
Rpl7a	65152.6	protein_coding	0.00451184	0.0456652	1.55645	0.00681137	0.0362713	1.52435
Gm8394	7987.56	processed_pseudogene	0.00451961	0.0456805	2.00253	0.0077035	0.0398512	1.91917
Timm50	7443.1	protein_coding	0.00452274	0.0456805	1.48588	0.00052732	0.004761	1.6237
Tjp1	3703.44	protein_coding	0.00452327	0.0456805	1.903	6.53144e-13	4.8639e-11	5.24349
Lag3	2384.68	protein_coding	0.00452353	0.0456805	-2.1791	2.00728e-07	5.56507e-06	4.40776
Pdcd5-ps	5339.49	processed_pseudogene	0.00454414	0.0458629	1.49733	0.0209149	0.0836987	1.38921
H13	41420.4	protein_coding	0.00455365	0.045933	1.28708	0.0336484	0.11816	1.20806
4931406C07Rik	1338.34	protein_coding	0.00458914	0.046265	1.89109	0.000208266	0.0022304	2.32047
Amigo1	1086.79	protein_coding	0.00459252	0.0462666	-1.97482	0.100242	0.25027	-1.48872
Gm3571	4060.55	processed_pseudogene	0.00459445	0.0462666	2.12576	0.40273	0.609683	1.2486
Znrf1	43081	protein_coding	0.00459744	0.0462707	1.52501	0.0425113	0.138864	1.35263
Tbrg1	33740.7	protein_coding	0.0046001	0.0462716	1.47271	0.303307	0.512951	1.15092
Qk	28456.5	protein_coding	0.00461572	0.0464027	-1.76552	0.00634359	0.0343613	-1.72946
Cwf19l2	6008.36	protein_coding	0.00462137	0.0464109	-1.62462	0.00606377	0.033174	-1.60102
Gm10521	941.269	protein_coding	0.00462171	0.0464109	-3.97512	0.000142895	0.00164107	-6.35755
Syne1	12608.3	protein_coding	0.00462904	0.0464372	-1.42107	2.328e-05	0.000354983	-1.69012
Fam76b	10600.6	protein_coding	0.0046295	0.0464372	-1.68547	6.054e-05	0.00079887	-2.09406
Gm15610	4249.75	processed_pseudogene	0.00464843	0.0466011	1.72422	5.65095e-05	0.000757653	2.17816
Akr1c20	120.048	protein_coding	0.00465581	0.0466423	15.6317	1.57918e-05	0.000254323	189.958
Gm5787	95.8848	processed_pseudogene	0.00465773	0.0466423	-5.80951	0.004393	0.0260008	-5.90667
Akr1d1	137.378	protein_coding	0.00467055	0.046729	13.079	0.000676836	0.00587621	28.5506
Fbxo3	9637.93	protein_coding	0.00467159	0.046729	-1.39931	2.50898e-05	0.000376601	-1.64908
H2-Q2	29936.7	protein_coding	0.00467815	0.0467685	1.42994	4.07866e-177	1.95908e-173	49.9463
AC171277.1	38.923	TEC	0.00468325	0.0467836	-39.9271	0.00675549	0.0360337	-34.644
Rpl18a	238201	protein_coding	0.00468487	0.0467836	1.54003	0.0313502	0.112362	1.38914
Pgam1-ps2	15366.8	processed_pseudogene	0.00470032	0.0469117	2.02366	0.712733	0.847911	1.09606
Zfp462	77.7667	protein_coding	0.00470314	0.0469138	121.273	0.302665	0.512208	4.76503
Gm37352	1826.56	TEC	0.00470795	0.0469358	2.5542	0.0894683	0.231166	1.75392
Ppib	86122	protein_coding	0.00471341	0.0469641	1.57437	0.00062459	0.00550218	1.73232
Rangrf	330.236	protein_coding	0.00471849	0.0469886	4.56489	0.0091773	0.0453907	4.05371
Efhd2	86497.4	protein_coding	0.00472397	0.0470171	-1.3648	0.345383	0.55526	-1.10951
Sdhaf1	10810.7	protein_coding	0.00472729	0.047024	2.1539	0.0106065	0.0504411	2.00193
Ighv5-17	302.786	IG_V_gene	0.00473172	0.0470421	9.36464	7.76008e-05	0.000986727	27.6296
Bmf	2812.71	protein_coding	0.00474057	0.047096	-4.6578	1.87542e-08	6.6358e-07	-21.2344
A530017D24Rik	1244.59	lincRNA	0.00474629	0.047096	-2.12085	0.00677572	0.0361215	-2.05925
Celf1	32489.6	protein_coding	0.0047476	0.047096	-1.58737	1.40099e-06	3.12628e-05	-2.20185
AC159196.3	136.222	lincRNA	0.00474763	0.047096	-4.44676	0.00118688	0.00922477	-5.51731
Fundc1	12098.7	protein_coding	0.00475655	0.047135	-1.45235	4.95389e-05	0.000675029	-1.70952
Pilrb1	545.893	protein_coding	0.00475681	0.047135	3.96881	6.27137e-06	0.000114864	9.79071
Ice1	17270	protein_coding	0.00476639	0.0472039	-1.44161	3.5665e-05	0.000510205	-1.70842
Spib	2646.01	protein_coding	0.00477594	0.0472723	-4.9881	0.760526	0.876912	-1.19018
Ube2q2	10887.4	protein_coding	0.00478049	0.0472913	-1.52958	1.01782e-06	2.32249e-05	-2.08653
Mdh2	58741.9	protein_coding	0.00479202	0.0473793	1.35907	0.00839629	0.0425529	1.33208
Zfp958	1921.78	protein_coding	0.00479961	0.0474281	-1.8483	0.000327008	0.0032419	-2.18571
Ly75	11474.6	protein_coding	0.00481193	0.0475238	-1.37175	3.01077e-06	5.98819e-05	-1.68723
Gm19186	30.5824	processed_pseudogene	0.00481466	?	-34.9322	0.0135009	0.0604928	-23.296
AL732309.2	223.95	protein_coding	0.00482571	0.0476193	10.163	0.00177124	0.0126274	13.7513
Zfp260	7335.7	protein_coding	0.00482691	0.0476193	-2.01424	0.00291049	0.0188303	-2.09554
Trav11d	15042.7	TR_V_gene	0.00483132	0.0476367	1.83419	0.0364291	0.124673	1.56875
Gsto1	6227.95	protein_coding	0.00486122	0.0479052	2.13621	0.00188191	0.0132732	2.31298
Tmem59l	37.725	protein_coding	0.0048662	0.047928	-28.8667	0.00151518	0.0112095	-43.2185
Grpel1	15813.7	protein_coding	0.00487179	0.0479567	1.53375	0.00834814	0.0423983	1.49314
Rabggtb	8623.62	protein_coding	0.00487482	0.0479603	1.64934	0.920079	0.964282	1.01795
Wdr74	5134.19	protein_coding	0.00488865	0.04807	1.56164	0.0165723	0.0706935	1.46189
Sh3d19	1773.74	protein_coding	0.0048968	0.0480971	-2.53036	0.0232795	0.0903901	-2.11692
Abl2	13485.2	protein_coding	0.00489829	0.0480971	-1.54891	2.39432e-05	0.000362793	-1.92835
Tjp2	2033.21	protein_coding	0.00489944	0.0480971	-1.73383	0.113997	0.273319	1.37082
Tab2	81834.7	protein_coding	0.00491884	0.0482461	-1.48323	0.00105318	0.0084066	-1.58285
Arid2	19494.9	protein_coding	0.00492108	0.0482461	-1.56586	1.33544e-07	3.88754e-06	-2.31721
Gm12501	179.108	processed_pseudogene	0.00492269	0.0482461	3.53732	0.00148405	0.0110259	4.32508
Polr3f	9941.95	protein_coding	0.00494122	0.0484014	-1.36018	0.00414091	0.0248545	-1.36912
Gm11714	2557.74	processed_transcript	0.00494792	0.0484162	2.47745	0.0186979	0.0770788	2.13581
Pbx3	2017.86	protein_coding	0.00495074	0.0484162	-1.73417	0.0705614	0.197192	-1.42779
Cep192	14703.4	protein_coding	0.00495083	0.0484162	-1.35622	0.00149441	0.0110901	-1.41133
Xist	100014	lincRNA	0.00495458	0.0484193	-3.62404	0.000942781	0.00769811	-4.55106
Srfbp1	4528.37	protein_coding	0.00495654	0.0484193	1.49599	0.325327	0.536478	1.15097
Iigp1	4125.05	protein_coding	0.00496191	0.0484454	2.45308	0.872836	0.939695	1.05226
Rnf126	9048.16	protein_coding	0.00496604	0.0484594	1.38846	0.0610413	0.178778	1.24463
Chd8	36816	protein_coding	0.0049755	0.0485253	-1.40709	0.000283559	0.00289173	-1.55488
Gm6855	489.983	processed_pseudogene	0.00498039	0.0485467	2.269	0.0640826	0.184847	1.70854
Acaa1a	20418.1	protein_coding	0.00498872	0.0486014	1.29614	0.0003213	0.0031952	1.39506
Aimp2	4469.48	protein_coding	0.00499964	0.0486726	1.67764	0.000115108	0.00137964	2.04134
Stam	5596.63	protein_coding	0.00500144	0.0486726	-1.68685	0.00985928	0.0477385	-1.61805
Zbtb7a	33569.2	protein_coding	0.00501974	0.0488006	-1.61934	0.00226651	0.0153333	-1.68965
Tnpo1	36819.9	protein_coding	0.00502076	0.0488006	-1.6327	1.03445e-05	0.000176823	-2.16057
Gm35106	1274.25	processed_pseudogene	0.00502275	0.0488006	2.90377	0.00361845	0.0223541	3.02787
Timm17a	8281.49	protein_coding	0.00503531	0.0488962	1.35109	0.017164	0.0725251	1.29172
Zfp971	802.902	protein_coding	0.00504209	0.0489355	-1.73376	0.000132323	0.00154549	-2.11131
Slfn10-ps	2402.67	transcribed_unprocessed_pseudogene	0.00506107	0.0490932	-2.20205	0.00348822	0.0217031	-2.27736
Plxna3	451.606	protein_coding	0.00506652	0.0491196	-2.57625	6.61898e-05	0.000866283	-3.81199
Cul5	8365.16	protein_coding	0.0050847	0.0492442	-1.54102	0.000923825	0.00757553	-1.6677
Gm14322	51.6486	protein_coding	0.00508487	0.0492442	48.0788	0.981781	0.992818	-1.02623
2810025M15Rik	262.859	transcribed_processed_pseudogene	0.00509221	0.0492887	5.31267	0.00340884	0.021292	5.81402
Tubb4b-ps2	932.926	processed_pseudogene	0.00510208	0.0493577	2.12426	0.000122807	0.00145828	2.85006
Psenen	16256	protein_coding	0.00510745	0.0493831	1.36461	7.35145e-05	0.000945972	1.55437
Gm5086	27.7497	lincRNA	0.00511624	?	-46.7478	0.218166	0.417784	-6.16098
Atf5	2239.48	protein_coding	0.0051182	0.0494603	1.94312	0.00176482	0.0125863	2.10507
Phf20l1	27046.1	protein_coding	0.00512977	0.0495455	-1.70289	0.000438234	0.00409949	-1.95171
Mydgf	11598.8	protein_coding	0.00513683	0.049587	1.64638	0.00418464	0.0250388	1.66625
Hnrnph1	96821.6	protein_coding	0.00514606	0.0496494	-1.63272	0.000551843	0.00494984	-1.83177
Dicer1	20485.2	protein_coding	0.00514941	0.049655	-1.42946	1.31815e-05	0.000218513	-1.74417
Gm10193	1261.84	processed_pseudogene	0.00515854	0.049696	2.18513	0.0293033	0.106994	1.83726
Gm16536	634.753	antisense_RNA	0.0051592	0.049696	-2.12425	0.00523771	0.0297864	-2.12622
Ccnt2	14342.6	protein_coding	0.00516749	0.0497492	-1.72717	1.07039e-05	0.000181884	-2.363
Ube4a	15063.1	protein_coding	0.00517927	0.0498359	-1.42536	0.00248002	0.0164533	-1.46781
Sgms1	18535.4	protein_coding	0.00519273	0.0499387	-1.43334	0.667704	0.816877	1.05701
Eomes	729.497	protein_coding	0.0052074	0.0500529	-4.27749	0.00166914	0.0120833	5.85468
Acot1	138.919	protein_coding	0.00522169	0.0501635	7.43394	0.0460766	0.146884	4.02676
Gm11605	4110.95	processed_pseudogene	0.00522976	0.0502141	1.53773	0.099513	0.248983	1.28855
Sdhd	22700	protein_coding	0.00523538	0.0502412	1.56894	0.0248809	0.094905	1.43602
Shoc2	24119.5	protein_coding	0.00526075	0.0504577	-1.3931	9.88504e-06	0.00017018	-1.69028
Selenot	74448.9	protein_coding	0.00526557	0.0504769	-1.32023	6.92074e-05	0.00089965	-1.48608
Mrps7	6875.67	protein_coding	0.00527895	0.0505594	1.5989	0.0104929	0.050037	1.53856
Hcst	19918.4	protein_coding	0.0052798	0.0505594	1.48653	0.239031	0.442373	1.18205
Akr1a1	69985.8	protein_coding	0.00530016	0.0507273	1.32991	0.000329373	0.00325527	1.44393
Klf15	66.3502	protein_coding	0.00532337	0.0509222	23.2469	0.00020894	0.00223517	107.396
Srpk2	12580.2	protein_coding	0.00532907	0.0509496	-1.41256	6.50589e-07	1.54892e-05	-1.85164
Cast	53728.8	protein_coding	0.00534242	0.0510501	-1.3736	0.0260694	0.0981908	-1.28873
Mpc1-ps	2792.79	processed_pseudogene	0.00534891	0.0510849	1.60051	0.000115756	0.00138655	1.92628
Atp6v0a2	45238.8	protein_coding	0.00537062	0.051265	-1.40884	0.00391658	0.0238206	-1.42655
Eif3s6-ps2	9820.7	processed_pseudogene	0.00537989	0.0513262	1.41463	0.00340707	0.021292	1.44121
Rufy2	3422.1	protein_coding	0.00539629	0.0514188	-2.33168	0.000334406	0.00329315	-2.97686
Ndnf	1675.73	protein_coding	0.00539681	0.0514188	-2.32776	0.364652	0.574926	-1.3191
Ms4a4a	618.497	protein_coding	0.00540214	0.0514188	8.53589	0.0333092	0.117469	5.11628
Ccdc17	391.748	protein_coding	0.00540245	0.0514188	-2.99985	0.00168329	0.0121577	-3.45427
Atf7ip	38310.1	protein_coding	0.00540392	0.0514188	-1.48433	0.00436118	0.0258615	-1.49902
Abhd11	3903.28	protein_coding	0.00541331	0.0514809	1.69451	0.000469954	0.00433842	1.94535
Lhfp	52.9156	protein_coding	0.00541775	0.0514959	-100.982	1	1	1
Mrpl33	14311.9	protein_coding	0.00543476	0.0516267	1.55956	0.000734369	0.00629929	1.71652
Rpl8	471507	protein_coding	0.00543727	0.0516267	1.52379	0.189957	0.381523	1.21968
Rnf149	8690.15	protein_coding	0.00544158	0.0516403	1.77875	0.0156291	0.0676766	1.6503
Camk2d	8909.67	protein_coding	0.0054491	0.0516522	-1.5834	0.00258893	0.0170638	-1.64606
Gm6517	10755.6	processed_pseudogene	0.00544912	0.0516522	1.53949	0.000383531	0.00365878	1.73707
Tardbp	48519.5	protein_coding	0.00545365	0.0516522	-1.388	6.31283e-08	1.98546e-06	-1.89268
Stx12	5472.18	protein_coding	0.00545434	0.0516522	-1.41347	4.57467e-07	1.13557e-05	-1.87073
Gstt3	187.065	protein_coding	0.00545864	0.0516594	4.88996	0.101469	0.252444	2.48476
Comtd1	1355	protein_coding	0.00546085	0.0516594	1.89011	0.0155723	0.0674527	1.74131
Gm6166	2077.85	processed_pseudogene	0.00546676	0.0516615	4.26785	0.114813	0.274401	2.27421
Supt4b	13487	processed_pseudogene	0.00546875	0.0516615	1.77579	0.00756684	0.0393136	1.73714
Hspe1-ps3	642.261	processed_pseudogene	0.0054697	0.0516615	2.52097	0.0345247	0.120276	2.01609
Zfp30	309.85	protein_coding	0.0054731	0.0516664	-2.61875	0.00765006	0.0396388	2.85452
Gdf3	89.7354	protein_coding	0.00548145	0.0517181	140.896	0.318073	0.5286	4.97024
Gm5812	20355.2	processed_pseudogene	0.0054844	0.0517187	1.54058	0.0535527	0.163517	1.35037
9930111J21Rik2	35565.9	protein_coding	0.00548766	0.0517223	-2.1691	0.00169747	0.0122285	-2.39929
Pkd2l2	23.8184	protein_coding	0.00549065	?	-39.2262	0.202021	0.397156	-6.16517
Gm44829	341.333	TEC	0.00549068	0.0517236	-6.21168	0.00117277	0.00913355	-8.42826
Acp5	42715.8	protein_coding	0.0055033	0.0518152	1.38148	5.84965e-12	3.84895e-10	2.23199
Ncor1	82751.6	protein_coding	0.00551996	0.0519449	-1.37682	0.00955153	0.0467669	-1.3481
Zc3h6	2570.56	protein_coding	0.00553735	0.0520654	-1.99985	0.00632957	0.0343047	-1.97938
Cxcl11	36.6122	polymorphic_pseudogene	0.00553856	0.0520654	51.0395	0.388367	0.597318	2.83159
Prr13	55978.3	protein_coding	0.0055442	0.052074	1.34082	0.000291175	0.00295841	1.46714
Nudc	19062.5	protein_coding	0.00554528	0.052074	1.4205	0.122682	0.287135	1.21568
Mrpl12	10997.3	protein_coding	0.0055519	0.0521089	1.68407	0.00546183	0.0307034	1.68622
Gm37726	74.149	TEC	0.00557806	0.0523271	-9.62583	0.00656329	0.0352732	-9.28031
Lbr	67079.7	protein_coding	0.0055839	0.0523434	-1.27207	8.66154e-05	0.00108272	-1.40616
Dgkh	3046.12	protein_coding	0.00558563	0.0523434	-1.52654	0.151223	0.329191	-1.24661
Pcmtd2	12818.7	protein_coding	0.00559469	0.0523557	-1.996	0.0323132	0.114948	-1.70607
Rnf114	45148.4	protein_coding	0.00559505	0.0523557	1.28068	0.108714	0.264495	1.15399
Klf3	54992.7	protein_coding	0.00559568	0.0523557	-1.9197	4.82348e-06	9.07675e-05	-2.93335
Sp3	57748.7	protein_coding	0.00560842	0.0524475	-1.601	0.000329123	0.00325447	-1.84075
Mllt6	69952.1	protein_coding	0.00561514	0.052483	-1.58714	1.00456e-05	0.000172481	-2.08867
Dsel	1758.56	protein_coding	0.00562139	0.052514	-2.06846	0.000117613	0.00140266	-2.74283
Fbxo45	5623.65	protein_coding	0.00563707	0.0526188	-1.42966	0.000394835	0.00375357	-1.5803
Arid3a	6165.65	protein_coding	0.00563846	0.0526188	-1.41294	1.06729e-07	3.19405e-06	-1.93827
Gm7335	269.013	processed_pseudogene	0.00564444	0.0526472	2.49608	0.00928635	0.0457675	2.37192
Gm3244	6202.47	processed_pseudogene	0.00564898	0.0526622	1.79672	0.0162995	0.0698246	1.66316
Slf1	3090.91	protein_coding	0.00566969	0.0528278	-1.92471	0.0346522	0.120589	-1.65036
Dock10	79925.9	protein_coding	0.00567713	0.0528698	-1.59875	0.00244786	0.0163018	-1.67197
Fam168a	20641.1	protein_coding	0.00568197	0.0528873	-1.53493	0.1127	0.27107	-1.27884
Vps4b	21534.5	protein_coding	0.0057096	0.053117	-1.45239	0.00162442	0.011822	-1.53052
Atad5	2295.67	protein_coding	0.00572384	0.053222	-1.66355	0.0299803	0.108863	-1.4937
Rdx	34510.3	protein_coding	0.00572937	0.0532403	-1.32896	3.62983e-07	9.27816e-06	-1.68779
Cpeb4	21531.2	protein_coding	0.00573465	0.0532403	-2.25138	4.82008e-05	0.000659134	-3.29924
Gm9173	625.071	processed_pseudogene	0.00573624	0.0532403	2.09195	0.00722095	0.0379683	2.05628
Cbl	110907	protein_coding	0.00573768	0.0532403	-1.60903	2.58385e-06	5.26442e-05	-2.2466
Syne3	5061.16	protein_coding	0.00575189	0.0533446	-1.64464	0.425392	0.63128	1.15559
Sfxn3	12367	protein_coding	0.00575902	0.0533832	-1.4786	0.656448	0.809472	-1.0652
Leng1	4202.92	protein_coding	0.00577013	0.0534586	1.57758	0.164984	0.347918	1.25721
Snrpd1	13980.7	protein_coding	0.00578117	0.0535139	1.76251	0.0782791	0.211451	1.43542
Aprt-ps	281.579	processed_pseudogene	0.00578206	0.0535139	2.85393	0.00546214	0.0307034	2.89745
Mycl	237.951	protein_coding	0.00578979	0.0535578	-7.90866	0.73751	0.86359	1.30024
Gm13339	295597	unprocessed_pseudogene	0.00580508	0.0536527	-2.08309	0.168329	0.352528	-1.44265
Gm20302	32.4972	processed_pseudogene	0.00580602	0.0536527	32.0767	0.922613	0.965101	1.10115
Gm10182	10341.3	processed_pseudogene	0.0058129	0.0536886	2.39297	0.206787	0.403596	1.49047
Gsdmd	14682.8	protein_coding	0.00583352	0.0538513	1.42643	0.0302195	0.109342	1.32215
Gm43011	244.324	TEC	0.00584283	0.0538841	-3.62577	0.0178444	0.0744947	-3.04611
Gm43339	81.9097	TEC	0.00584314	0.0538841	-14.1153	0.000475359	0.00437668	-27.8667
Gm11814	1931.14	processed_pseudogene	0.00584607	0.0538841	2.0153	0.00120314	0.00932847	2.28545
B4galt4	257.671	protein_coding	0.005851	0.0539019	8.80433	0.545112	0.731167	1.5835
Nsd2	9986.3	protein_coding	0.00586031	0.053916	-1.31379	0.276562	0.48517	-1.11428
8430408G22Rik	36.0077	protein_coding	0.0058608	0.053916	65.8269	0.0249408	0.0950393	30.1836
Cited2	46243.7	protein_coding	0.00586154	0.053916	-1.60436	0.250555	0.456078	-1.21799
Bcat2	9253.69	protein_coding	0.00587877	0.0540417	1.48897	0.371772	0.581429	1.13758
Trim59	3271.73	protein_coding	0.00588123	0.0540417	-1.7682	0.869199	0.937812	-1.0349
Gm4935	25.566	processed_pseudogene	0.00589716	?	-34.0869	0.0408633	0.135363	-14.7079
Cd209d	491.676	protein_coding	0.00590515	0.0542193	-9.14005	0.00369318	0.0227264	22.0354
Tpgs2	8415.46	protein_coding	0.0059066	0.0542193	1.37013	0.00740814	0.0387076	1.35909
Mtus1	5703.04	protein_coding	0.00592323	0.0543442	2.12876	3.0892e-47	1.97843e-44	106.374
Fam49a	18441.4	protein_coding	0.00593544	0.0544284	-1.66196	0.00522968	0.0297617	-1.67483
Dcp2	9031.68	protein_coding	0.00593947	0.0544376	-1.48942	0.000519065	0.0046975	-1.65304
Sdhb	18883.9	protein_coding	0.00597291	0.0547161	1.38363	0.00229454	0.0154847	1.43402
Naip6	329.591	protein_coding	0.00597622	0.0547185	-3.12435	0.261817	0.469508	-1.60554
Fam208b	25657.7	protein_coding	0.00598052	0.05473	-1.55413	3.4579e-07	8.92964e-06	-2.26383
Tmem106a	2106.62	protein_coding	0.00598574	0.0547499	1.72693	0.14969	0.326928	1.33032
Pgk1-rs7	28439.7	processed_pseudogene	0.00601447	0.0549748	1.69194	0.0127288	0.0578152	1.61119
Ccr2	103330	protein_coding	0.00601646	0.0549748	-1.54191	0.997286	0.999946	1.00054
Mettl4	3324.72	protein_coding	0.00606481	0.0553884	-1.45798	1.68431e-07	4.77295e-06	-2.04472
Lnpep	38632.8	protein_coding	0.00609535	0.0556391	-1.51512	3.36577e-06	6.62567e-05	-2.02149
Vkorc1	6070.78	protein_coding	0.00610297	0.0556803	1.3596	0.086001	0.225053	1.21204
Dusp2	178624	protein_coding	0.00611066	0.0557222	1.8624	3.75212e-05	0.000533904	2.54736
Picalm	101903	protein_coding	0.00613643	0.0559287	-1.50506	0.000415882	0.0039226	-1.69317
Gm21992	2747.16	protein_coding	0.00616433	0.0561545	1.85108	0.895001	0.95122	-1.02991
Aph1b	797.378	protein_coding	0.00616811	0.0561604	-2.03222	0.669981	0.818382	1.11994
Gm9794	324489	processed_pseudogene	0.00617237	0.0561708	1.51693	0.114839	0.274427	1.27115
Gm11401	416.693	processed_pseudogene	0.00619232	0.0563237	2.29136	0.0183096	0.0758969	2.0431
Sntb2	32571.9	protein_coding	0.00620121	0.056376	-1.68842	0.000159854	0.00179606	-2.05944
Creld2	11325.2	protein_coding	0.00621803	0.0565004	1.80526	0.000379118	0.00363655	2.15586
Dnajb2	6862.19	protein_coding	0.00624759	0.0567402	1.6888	0.619682	0.785301	-1.09941
Hist1h2ao	89.8415	protein_coding	0.00625944	0.0568192	10.015	0.00165867	0.0120406	17.5413
AC173482.2	273.287	sense_intronic	0.00627264	0.0569102	-2.84811	0.0082318	0.0420297	-2.76256
Itsn2	46305.4	protein_coding	0.00630242	0.0571515	-1.4654	0.000241238	0.0025176	-1.67127
Clec11a	121.703	protein_coding	0.00631558	0.0572419	9.75775	0.0144111	0.0635193	7.55478
Gm14269	8434.18	processed_pseudogene	0.00632526	0.0573007	1.34945	0.0252186	0.095794	1.27874
Qdpr	11006.8	protein_coding	0.00634129	0.0574169	1.41355	0.28411	0.493455	-1.14494
Dgcr6	2138.6	protein_coding	0.0063567	0.0575275	1.64262	0.102899	0.254833	1.34441
2010204K13Rik	125.416	processed_transcript	0.00638624	0.0577657	4.07178	0.048412	0.152083	2.69275
Clcn4	20791.8	protein_coding	0.00639417	0.0578083	-1.41612	0.000490787	0.00447957	-1.56013
Tanc1	6431.02	protein_coding	0.00642704	0.0580555	-1.65165	0.031407	0.112474	-1.48698
Zfp963	484.956	protein_coding	0.00642886	0.0580555	-2.29857	0.0127465	0.0578818	-2.14783
Agt	198.75	protein_coding	0.00643646	0.0580555	-14.0079	0.377419	0.587344	-2.38747
Tnfsf14	40207.2	protein_coding	0.00643731	0.0580555	1.45003	0.116418	0.276824	1.23873
Siva1	2408.26	protein_coding	0.00643768	0.0580555	2.3284	0.000971641	0.00788683	2.79052
[truncated: 19,312 more rows]

## Sheet: DE NOD
			c3.c4 vs. NOD
Gene ID	Total counts	gene_type	P-value	FDR step up	Fold change
Rps12-ps3	23541.1	protein_coding	3.43117e-57	6.16067e-53	5.37717
Zfp985	2908.66	protein_coding	1.48913e-39	1.33687e-35	-111.106
Zfp990	5921.19	protein_coding	2.25447e-39	1.3493e-35	-1567.77
Gm12435	4075.04	processed_pseudogene	1.70464e-38	7.65169e-35	16.4578
Gm13212	6153.14	protein_coding	2.25127e-37	8.08431e-34	-7.97736
Rps18-ps3	45810.3	processed_pseudogene	3.93495e-34	8.83149e-31	7.46765
Isg20	8495.14	protein_coding	6.72219e-31	1.34108e-27	4.74561
Eno1	51372.8	protein_coding	1.13294e-30	2.03419e-27	4.33201
S100a11	37545	protein_coding	4.75384e-29	7.75956e-26	4.55489
Gm15163	3055.69	processed_pseudogene	9.08213e-29	1.35891e-25	7.07727
Gm26377	14766.8	miRNA	3.20813e-28	4.36567e-25	-10983.3
Rab6b	4272.64	protein_coding	3.40403e-28	4.36567e-25	23.7749
Gm10036	31402.6	protein_coding	1.02571e-26	1.15104e-23	5.01667
Gm45660	2554.94	processed_pseudogene	8.57458e-25	9.05626e-22	-90.1808
Gm12854	16439.2	processed_pseudogene	3.3059e-23	3.29763e-20	4.58547
Gm2614	19356.7	processed_pseudogene	9.5377e-22	8.56247e-19	5.26183
Gm5547	1814.3	lincRNA	2.09656e-21	1.79256e-18	8.51447
Hmgcs2	1121.16	protein_coding	2.06425e-20	1.68471e-17	195.083
Gm3150	1102.07	processed_pseudogene	3.57066e-20	2.78744e-17	5.13436
Gm5855	932.195	processed_pseudogene	1.77519e-19	1.32806e-16	-40.7017
Gm10800	1388.33	protein_coding	1.51094e-18	1.08516e-15	-1932.98
Suclg2	6652.75	protein_coding	2.06618e-18	1.42685e-15	5.29243
Ncmap	556.769	protein_coding	2.51026e-18	1.66932e-15	43.6393
Acaa1b	676.822	protein_coding	3.31426e-16	2.05199e-13	57.8333
Itga4	19135.7	protein_coding	5.22978e-16	3.13002e-13	-4.17016
4930539E08Rik	910.486	protein_coding	1.31397e-15	7.61043e-13	-9.59868
Zfp534	546.19	protein_coding	2.03113e-15	1.13965e-12	-1043.46
Hist1h2al	546.183	processed_pseudogene	6.4303e-15	3.49867e-12	-1043.03
Lxn	1945	protein_coding	2.88975e-14	1.40231e-11	11.4878
Atp1b1	5375.77	protein_coding	3.46019e-14	1.63494e-11	-4.51006
Gm7331	46050.2	processed_pseudogene	4.09287e-14	1.88056e-11	5.7256
Cxxc5	3948.76	protein_coding	4.18949e-14	1.88056e-11	-7.26251
Gm22133	2077.07	miRNA	4.51045e-14	1.97525e-11	-1399.8
Arhgef16	388.557	protein_coding	1.8218e-13	7.269e-11	-24.7785
Rpl17-ps3	15486.3	processed_pseudogene	1.93972e-13	7.57124e-11	-20.2324
Gstm1	3822.71	protein_coding	2.36303e-13	9.01513e-11	27.7908
Akr1c6	1116.31	protein_coding	2.41006e-13	9.01513e-11	53.2632
Car3	2168.91	protein_coding	3.96585e-13	1.36936e-10	44.1866
Gsta3	1415.03	protein_coding	4.37398e-13	1.47068e-10	57.6265
Gm10801	399.395	protein_coding	4.4231e-13	1.47068e-10	-566.322
Mid1	2887.02	protein_coding	5.77622e-13	1.88567e-10	16.0144
Raver2	5145.31	protein_coding	1.47712e-12	4.57272e-10	-4.11285
Gm13230	454.466	transcribed_unprocessed_pseudogene	2.34252e-12	6.89509e-10	-820.947
AC154671.1	310.93	processed_pseudogene	2.68344e-12	7.64781e-10	-585.875
Ago4	1801.33	protein_coding	3.06458e-12	8.46531e-10	4.51162
Gm13233	1110.9	processed_pseudogene	2.07291e-11	5.47341e-09	-17.8152
Klrb1f	6690.23	protein_coding	4.27573e-11	1.08128e-08	-7.89137
Yy2	1398.66	protein_coding	4.42817e-11	1.09563e-08	-8.74862
Cdo1	1186.85	protein_coding	4.45452e-11	1.09563e-08	14.5381
Klra7	1769.04	protein_coding	5.55271e-11	1.34728e-08	-5.51389
Stab1	668.114	protein_coding	6.31632e-11	1.51213e-08	13.2427
Zbtb8b	379.237	protein_coding	9.17249e-11	2.13886e-08	95.5748
Tma7-ps	1778.57	processed_pseudogene	1.06006e-10	2.44017e-08	4.17462
Rgn	921.118	protein_coding	1.11145e-10	2.4945e-08	28.2417
AC166574.2	753.404	processed_pseudogene	1.59995e-10	3.4611e-08	10.1309
Gstm2-ps1	837.342	processed_pseudogene	1.84573e-10	3.89883e-08	25.5228
Adgrb2	520.094	protein_coding	3.85465e-10	7.44197e-08	-16.6986
Gm8618	316.11	processed_pseudogene	4.38395e-10	8.37381e-08	-13.7377
Gm45884	739.196	TEC	5.09544e-10	9.53006e-08	-5.48767
Zfp981	202.292	protein_coding	7.84155e-10	1.42217e-07	-386.649
Cd59a	598.454	protein_coding	9.00026e-10	1.6e-07	14.8423
Exosc6	348.955	protein_coding	1.01222e-09	1.7309e-07	458.841
Gm6445	237.753	unprocessed_pseudogene	1.06565e-09	1.80507e-07	-70.5164
Gm10231	236.342	processed_pseudogene	1.1587e-09	1.94434e-07	59.746
Aldh1a1	971.002	protein_coding	1.64716e-09	2.5551e-07	32.7599
Akr1e1	757.716	protein_coding	1.65074e-09	2.5551e-07	27.5276
AC161763.1	885.578	lincRNA	2.11265e-09	3.24211e-07	5.62822
Gm21411	171.476	protein_coding	2.50334e-09	3.74562e-07	-321.278
Gm26870	232.7	lincRNA	2.73225e-09	4.0211e-07	-45.2122
Pah	394.662	protein_coding	2.8606e-09	4.11869e-07	33.8445
Gm13166	544.113	lincRNA	6.58618e-09	8.75962e-07	-5.64441
Hgd	336.091	protein_coding	7.17756e-09	9.47596e-07	68.5864
Hao1	249.078	protein_coding	1.11403e-08	1.36071e-06	60.7493
Mat1a	1372.6	protein_coding	1.28617e-08	1.53955e-06	27.127
Ndrg2	1540.39	protein_coding	1.56514e-08	1.81304e-06	4.36556
Rnu3b1	472.804	snoRNA	1.59061e-08	1.81907e-06	5.7946
Rnu3b3	472.804	snoRNA	1.59061e-08	1.81907e-06	5.7946
Tst	918.143	protein_coding	1.98477e-08	2.19979e-06	6.7205
Aldob	1440.97	protein_coding	2.29092e-08	2.4733e-06	22.6496
Zfp979	4123	protein_coding	2.86391e-08	3.0071e-06	-376.652
Gm13772	2210.89	processed_pseudogene	3.49048e-08	3.60181e-06	20.8127
Zfp986	138.034	protein_coding	3.52078e-08	3.61232e-06	-261.381
Cd8a	3636.97	protein_coding	3.77578e-08	3.80866e-06	-5.1775
4933424M12Rik	306.379	lincRNA	5.32176e-08	5.10975e-06	51.0929
Tat	578.696	protein_coding	6.10745e-08	5.83294e-06	52.2177
Gm45713	894.279	protein_coding	6.84648e-08	6.48496e-06	6.22734
Sec14l4	137.619	protein_coding	8.94807e-08	8.18849e-06	251.924
Uox	270.11	protein_coding	9.36483e-08	8.4922e-06	41.4761
Ephx2	317.284	protein_coding	9.41405e-08	8.49393e-06	19.8387
Gm8615	1386.55	transcribed_processed_pseudogene	1.35981e-07	1.19683e-05	-4.4421
Hpd	1304.87	protein_coding	1.41888e-07	1.2367e-05	42.8638
Ldhd	904.323	protein_coding	1.55809e-07	1.34498e-05	12.4134
Sec14l2	611.266	protein_coding	1.57643e-07	1.35429e-05	10.0166
Gm12469	286.214	processed_pseudogene	1.59608e-07	1.36465e-05	-22.8352
Dpyd	198.589	protein_coding	1.79853e-07	1.49502e-05	339.692
Gm15432	1019.82	processed_pseudogene	1.84977e-07	1.52455e-05	12.3314
Pck1	567.875	protein_coding	1.85103e-07	1.52455e-05	61.4543
Sult2a8	387.695	protein_coding	2.03115e-07	1.66527e-05	25.7147
Gm17771	266.513	processed_pseudogene	2.08369e-07	1.70058e-05	-139.205
Hnf4a	308.088	protein_coding	2.14534e-07	1.72233e-05	51.2538
Zfp69	808.603	protein_coding	2.15352e-07	1.72233e-05	-5.27026
Slc26a10	258.847	protein_coding	2.15831e-07	1.72233e-05	-13.4492
Apol9b	495.274	protein_coding	2.53124e-07	1.98465e-05	16.5169
Sult1a1	164.828	protein_coding	2.64287e-07	2.05423e-05	37.691
Rps13-ps1	4993.92	processed_pseudogene	3.31967e-07	2.51497e-05	-4.43952
Gm14414	146.621	processed_pseudogene	3.70149e-07	2.73499e-05	185.931
Rex2	143.165	protein_coding	4.53865e-07	3.20249e-05	-134.451
Thrsp	183.2	protein_coding	4.54529e-07	3.20249e-05	34.4498
Gstm3	173.944	protein_coding	5.12749e-07	3.56837e-05	328.338
Aldh8a1	167.282	protein_coding	5.38529e-07	3.71896e-05	41.5673
Adh4	166.38	protein_coding	5.91407e-07	4.05294e-05	150.051
Tlr12	1380.48	protein_coding	6.1185e-07	4.1771e-05	-10.3873
Gm5096	384.485	protein_coding	6.34278e-07	4.27536e-05	35.3635
Papss2	396.736	protein_coding	6.91289e-07	4.5497e-05	37.7013
Eif2s3y	3547.17	protein_coding	7.43809e-07	4.80399e-05	3430.95
Gm10717	147.518	protein_coding	8.47751e-07	5.39765e-05	-183.737
Fabp1	1528.08	protein_coding	8.52018e-07	5.40565e-05	25.9891
Tuba8	300.722	protein_coding	8.60574e-07	5.4407e-05	20.9502
Otc	287.397	protein_coding	9.27057e-07	5.82004e-05	31.894
Dkk3	1341.49	protein_coding	9.72896e-07	5.98231e-05	8.20552
Fbp1	448.998	protein_coding	9.9594e-07	6.06173e-05	9.78092
Urah	120.188	protein_coding	1.03435e-06	6.24378e-05	226.838
Rnu3b2	460.984	snoRNA	1.04239e-06	6.24378e-05	8.20505
Rnu3b4	460.984	snoRNA	1.04239e-06	6.24378e-05	8.20505
Ptpn5	1560.52	protein_coding	1.04324e-06	6.24378e-05	-4.46352
Ttc36	292.859	protein_coding	1.26675e-06	7.38455e-05	20.0977
Gm12901	104.377	processed_pseudogene	1.31207e-06	7.57496e-05	192.753
C1qb	557.488	protein_coding	1.59534e-06	8.89008e-05	47.1133
Tmem121b	372.073	protein_coding	1.59927e-06	8.89008e-05	-10.3526
Gpd1	140.19	protein_coding	1.66122e-06	9.1776e-05	122.234
Gnmt	878.516	protein_coding	1.71322e-06	9.34979e-05	31.667
Gm22567	400.241	misc_RNA	1.86027e-06	0.000101216	104.106
Sdc3	3750.49	protein_coding	1.9914e-06	0.000107053	4.63894
Keg1	118.563	protein_coding	2.14671e-06	0.000114715	219.546
Gm11168	85.4481	protein_coding	2.71124e-06	0.000141925	-125.304
Krt18	201.034	protein_coding	2.85744e-06	0.000148163	47.3418
Fmo1	125.655	protein_coding	2.93265e-06	0.000150876	116.897
Gdpd1	551.066	protein_coding	3.1197e-06	0.000159585	5.8098
Gm44135	123.788	TEC	3.44799e-06	0.000173414	-108.361
Car5a	92.2882	protein_coding	3.63626e-06	0.000180856	172.115
Krt83	10428	protein_coding	3.77773e-06	0.000186857	5.21426
Kdm5d	858.254	protein_coding	3.83476e-06	0.000189068	828.63
Gm10226	185.431	protein_coding	4.47395e-06	0.000216522	-24.5127
Agxt	182.392	protein_coding	4.78699e-06	0.000228591	94.7596
Zfp982	634.489	protein_coding	4.80904e-06	0.000229035	-8.34668
Nr1h3	414.984	protein_coding	4.91143e-06	0.000232065	15.3731
Zfp600	117.67	protein_coding	5.0839e-06	0.000239566	-221.148
Siglech	2878.59	protein_coding	5.14066e-06	0.000240366	-12.1253
Gamt	153.487	protein_coding	5.4354e-06	0.000251527	13.0901
Dmgdh	126.554	protein_coding	5.52198e-06	0.00025461	41.7175
Pipox	139.108	protein_coding	5.55725e-06	0.000255035	69.2588
Ncr1	12870.9	protein_coding	5.56802e-06	0.000255035	-4.83412
Hspb8	142.337	protein_coding	5.86852e-06	0.000267038	265.052
A2ml1	93.7714	protein_coding	5.89102e-06	0.000267038	-179.149
Oas1g	70.1557	protein_coding	5.96103e-06	0.000267576	98.2113
Gm43328	950.428	sense_intronic	6.8373e-06	0.000298695	-4.47234
Epha2	2322.28	protein_coding	7.08627e-06	0.000307328	-14.9144
Klk1	1010.53	protein_coding	7.3683e-06	0.000315574	-31.2289
Il13	1328.95	protein_coding	7.38184e-06	0.000315574	4.44333
Myo1b	82.4288	protein_coding	7.7219e-06	0.000328547	151.644
Myh15	260.213	protein_coding	7.99769e-06	0.000335511	-8.50986
Actn2	2366.16	protein_coding	8.45315e-06	0.000348911	4.49732
Acox2	105.458	protein_coding	8.67652e-06	0.000356492	192.681
Akr1c14	179.182	protein_coding	8.94121e-06	0.000366529	33.1224
Abat	291.958	protein_coding	9.28474e-06	0.000376687	5.96409
Arg1	544.573	protein_coding	1.00468e-05	0.000400868	10.9908
Gm21738	143.734	protein_coding	1.02378e-05	0.000405782	-205.798
Gm8778	203.936	processed_pseudogene	1.11006e-05	0.000437085	-7.0136
Adh1	2366.83	protein_coding	1.14922e-05	0.000450531	5.37105
Ddx3y	6576.01	protein_coding	1.15951e-05	0.000452585	12398.4
Gm4864	1358.19	processed_pseudogene	1.18682e-05	0.000461236	-5.51455
Chad	1231.74	protein_coding	1.26291e-05	0.000484519	4.83005
Tdo2	198.545	protein_coding	1.41041e-05	0.000532016	17.6959
Cth	148.23	protein_coding	1.42642e-05	0.000536399	47.3929
Plac8	79248.8	protein_coding	1.43012e-05	0.000536399	6.04216
C1qc	320.678	protein_coding	1.59629e-05	0.00058974	122.84
Gstm2	98.3545	protein_coding	1.6436e-05	0.000605973	181.382
Gm16486	200.619	protein_coding	1.66956e-05	0.000614281	-11.7059
Gm20203	3492.19	processed_pseudogene	2.03895e-05	0.00071924	6.446
Pklr	72.8293	protein_coding	2.24175e-05	0.000778541	129.876
Gm8860	94.8515	processed_pseudogene	2.27407e-05	0.000788241	80.748
Bhmt	363.04	protein_coding	2.31128e-05	0.000797799	13.1165
Zfp947	277.231	protein_coding	2.31942e-05	0.000797799	-6.75329
Gm14279	85.9178	processed_pseudogene	2.5127e-05	0.00085771	-146.825
Cmbl	92.9969	protein_coding	2.55632e-05	0.000868656	175.593
Cd200r2	947.995	protein_coding	2.88332e-05	0.000960483	-4.54751
1700082M22Rik	199.245	antisense_RNA	2.90326e-05	0.000965334	361.208
Gm43039	388.774	TEC	2.94485e-05	0.000975549	-4.91658
AC163280.1	262.055	lincRNA	2.98297e-05	0.000986357	-5.75799
Inmt	154.276	protein_coding	3.06173e-05	0.00100684	15.8024
Gm5654	182.294	processed_pseudogene	3.77455e-05	0.00120591	8.79035
Gm38020	130.213	TEC	3.91326e-05	0.00124139	-70.7127
Gm11483	219.042	processed_pseudogene	3.96144e-05	0.00125445	4.32361
Gm7117	432.97	processed_pseudogene	4.32543e-05	0.00134598	-5.16834
Hebp1	1019.03	protein_coding	4.45528e-05	0.00137448	10.4735
Gm12035	98.5509	processed_pseudogene	4.50948e-05	0.00138406	-142.016
Gm10689	345.875	processed_pseudogene	5.16954e-05	0.00154185	-7.39932
Maob	109.868	protein_coding	5.38758e-05	0.00158321	102.329
Rnf217	96.7736	protein_coding	5.60524e-05	0.00162657	86.2931
Gm10719	58.3896	protein_coding	5.67652e-05	0.00163862	-82.5979
Rnf208	297.523	protein_coding	5.85902e-05	0.00168318	9.27273
Gfra2	285.547	protein_coding	5.89692e-05	0.00169136	8.58141
Acoxl	2936.39	protein_coding	6.20106e-05	0.001761	-4.88818
Lrrc15	87.8856	protein_coding	6.81558e-05	0.00190613	-167.55
Pcp4l1	86.9082	protein_coding	6.98913e-05	0.00194542	163.993
Gm43802	731.434	processed_pseudogene	7.4874e-05	0.00204743	8.06812
Sardh	171.041	protein_coding	7.49183e-05	0.00204743	20.3321
Lrrc71	346.098	protein_coding	7.94237e-05	0.00214838	-4.34417
Gm3800	188.205	processed_pseudogene	7.94498e-05	0.00214838	-7.20695
Tmprss3	335.132	protein_coding	8.12954e-05	0.00219168	14.3229
Gm16276	66.1023	processed_pseudogene	8.2939e-05	0.00221933	-67.3964
Gm37900	80.4983	TEC	8.50688e-05	0.00225798	-60.3119
Uty	657.731	protein_coding	8.67094e-05	0.00229288	1239.13
Tie1	194.117	protein_coding	8.85143e-05	0.0023269	22.4065
Akr1c19	52.666	protein_coding	9.07858e-05	0.00237272	91.2385
Gm12138	500.788	processed_pseudogene	9.0993e-05	0.00237468	-11.081
Asphd2	54.5631	protein_coding	9.5389e-05	0.00248579	-72.3126
Hoga1	101.077	protein_coding	9.97219e-05	0.0025837	188.683
Mir6236	1447.48	miRNA	0.000101175	0.00261131	5.52318
Ppp1r3c	80.9762	protein_coding	0.000107172	0.00272946	150.807
Gm42543	146.903	IG_V_gene	0.000107525	0.00273457	-74.7391
Mastl	224.376	protein_coding	0.000112172	0.00283269	-6.59889
Platr16	228.263	processed_transcript	0.000113233	0.00285548	-7.96651
Pcbd1	162.978	protein_coding	0.000114031	0.00287156	29.4817
Cbs	224.064	protein_coding	0.000114605	0.00287795	20.4715
Zfp978	69.9843	protein_coding	0.00012606	0.00310357	-133.539
Vipr2	259.812	protein_coding	0.000135658	0.00329599	10.1334
Zfp987	286.764	protein_coding	0.000139028	0.00335517	95.2075
Lactbl1	99.9173	protein_coding	0.000142283	0.00340305	30.5055
C130074G19Rik	174.453	protein_coding	0.000147375	0.00350944	22.1044
Bhmt2	135.144	protein_coding	0.000173056	0.00400415	123.321
Gls2	133.812	protein_coding	0.000174102	0.00402317	12.1026
Gm6740	166.473	processed_pseudogene	0.000181806	0.00414782	38.3051
Gm6755	166.473	processed_pseudogene	0.000181806	0.00414782	38.3051
Agmat	108.708	protein_coding	0.000191672	0.00432376	52.2654
Zfp980	59.8089	protein_coding	0.000195724	0.00439828	-111.842
Aldh1a7	166.247	protein_coding	0.000200836	0.00450188	22.7399
Fbxo44	258.029	protein_coding	0.000222125	0.00489357	4.46233
Notch3	103.37	protein_coding	0.000224861	0.00493873	-95.3329
Acnat2	74.2066	protein_coding	0.000238576	0.0051548	140.122
Adhfe1	80.72	protein_coding	0.000246038	0.00530168	75.5392
Kcnf1	496.541	protein_coding	0.000260023	0.00555138	-4.14603
Igkv2-112	107.652	IG_V_gene	0.000261866	0.00557746	-187.31
Rgs5	50.4696	protein_coding	0.00027849	0.00583464	-89.811
Gm7286	168.779	processed_pseudogene	0.000285592	0.00594872	5.28427
Krt8	111.553	protein_coding	0.000295681	0.00611261	15.2784
Mmrn2	60.5717	protein_coding	0.000296569	0.00611549	106.111
Ccdc80	521.973	protein_coding	0.000296663	0.00611549	-5.69207
Baat	129.357	protein_coding	0.000311876	0.00634171	21.1098
1810008I18Rik	62.1915	lincRNA	0.000319626	0.00646736	117.413
Il17a	7396.54	protein_coding	0.000326523	0.00658732	19.5812
Gm26867	71.27	lincRNA	0.000332474	0.00669102	44.172
Gm12657	67.7284	processed_pseudogene	0.000332781	0.00669102	-100.022
Gm37893	250.679	TEC	0.000333786	0.00669213	-4.80024
Acy3	49.0871	protein_coding	0.000340476	0.00677744	90.5219
Gm37068	44.4418	lincRNA	0.000353487	0.00698225	-55.0716
Aass	46.2262	protein_coding	0.000371637	0.00726878	79.6218
Gm15743	71.2349	antisense_RNA	0.000384221	0.00748232	-35.5458
Gm9157	79.4188	processed_pseudogene	0.000391357	0.00756698	-28.1486
Pter	224.508	protein_coding	0.000393333	0.00759386	4.98315
Pltp	1590.56	protein_coding	0.000404472	0.00774232	-4.00663
3830403N18Rik	401.815	protein_coding	0.000405315	0.0077425	7.75937
Upp2	83.0682	protein_coding	0.000405344	0.0077425	43.8269
Gm14421	100.061	unprocessed_pseudogene	0.000416078	0.00792226	-25.5171
Gm11975	51.4926	processed_pseudogene	0.000421311	0.00800491	80.583
Slc25a47	129.798	protein_coding	0.000447851	0.00840248	10.1818
Fam25c	57.7804	protein_coding	0.000463576	0.00862539	109.076
Nutf2-ps2	173.108	processed_pseudogene	0.000471072	0.00873395	30.3687
Gm15583	144.581	processed_pseudogene	0.000474119	0.00874902	105.087
4933431E20Rik	318.167	antisense_RNA	0.000493496	0.00904156	8.27065
Gm29994	48.0303	antisense_RNA	0.000495855	0.00906668	-52.2771
Ighv1-56	97.4509	IG_V_gene	0.000531056	0.0095734	-186.069
Fcgr1	248.479	protein_coding	0.000549055	0.009819	105.988

## Sheet: DE B6
			c3.c4 vs. B6
Gene ID	Total counts	gene_type	P-value	FDR step up	Fold change
Rps12-ps3	23541.1	protein_coding	1.96555e-54	1.57351e-51	5.16208
Gm12435	4075.04	processed_pseudogene	1.72676e-47	1.14401e-44	25.1466
Gm13212	6153.14	protein_coding	3.43639e-30	1.00035e-27	-6.42323
Gm26377	14766.8	miRNA	7.51501e-31	2.36698e-28	-17218.4
Rab6b	4272.64	protein_coding	1.58875e-09	6.92168e-08	-4.14141
Gm10036	31402.6	protein_coding	1.5076e-35	6.16286e-33	6.55148
Gm2614	19356.7	processed_pseudogene	1.01977e-30	3.16015e-28	7.41383
Hmgcs2	1121.16	protein_coding	1.6236e-18	2.12205e-16	54.5311
Gm3150	1102.07	processed_pseudogene	2.03853e-28	5.08653e-26	8.21149
Gm10800	1388.33	protein_coding	2.38487e-14	2.06399e-12	-717.531
Ncmap	556.769	protein_coding	3.87192e-17	4.42804e-15	84.5578
Gm11539	10370	processed_pseudogene	6.96157e-20	1.02887e-17	4.30139
Acaa1b	676.822	protein_coding	1.60692e-15	1.61643e-13	54.6814
Gm7331	46050.2	processed_pseudogene	1.21006e-18	1.59239e-16	7.66255
Gm22133	2077.07	miRNA	2.86172e-16	3.03769e-14	-2566.37
Rpl17-ps3	15486.3	processed_pseudogene	1.64987e-25	3.52211e-23	-71.2997
Gstm1	3822.71	protein_coding	4.29315e-18	5.39114e-16	55.7781
Akr1c6	1116.31	protein_coding	1.96144e-14	1.72079e-12	78.7779
Gm10132	40750	processed_pseudogene	1.28681e-19	1.8589e-17	4.58922
Car3	2168.91	protein_coding	2.46627e-15	2.4053e-13	70.0785
Gsta3	1415.03	protein_coding	1.20741e-11	7.67696e-10	42.554
Gm10801	399.395	protein_coding	1.96847e-09	8.4609e-08	-195.815
Raver2	5145.31	protein_coding	3.11343e-18	3.96148e-16	-5.68534
Gm13230	454.466	transcribed_unprocessed_pseudogene	7.93098e-05	0.00100482	-47.4791
Klrb1a	4071.3	protein_coding	1.20102e-34	4.52456e-32	61.7234
Ago4	1801.33	protein_coding	7.33689e-21	1.1368e-18	8.11392
Klhl4	1807.67	protein_coding	6.08294e-25	1.27034e-22	-6.85878
Gm10335	38829.5	processed_pseudogene	2.10507e-18	2.71441e-16	4.96128
Klrb1f	6690.23	protein_coding	1.28013e-09	5.62819e-08	-6.70183
Yy2	1398.66	protein_coding	4.20472e-11	2.38304e-09	-8.78507
Cdo1	1186.85	protein_coding	1.47839e-07	4.27133e-06	8.17521
Klra7	1769.04	protein_coding	4.13788e-08	1.37545e-06	-4.19412
Stab1	668.114	protein_coding	1.20631e-10	6.29804e-09	12.9569
Zbtb8b	379.237	protein_coding	6.6175e-08	2.06735e-06	18.8353
Tma7-ps	1778.57	processed_pseudogene	5.13224e-24	9.57338e-22	10.583
Rgn	921.118	protein_coding	5.30176e-11	2.94017e-09	31.3857
Klra6	4165.79	protein_coding	2.74458e-22	4.70817e-20	7.77553
Gstm2-ps1	837.342	processed_pseudogene	3.05886e-12	2.07668e-10	40.8724
Dtx1	48810.4	protein_coding	1.37905e-26	3.31196e-24	-6.30205
CT009550.1	2826.9	processed_pseudogene	7.35706e-56	6.42505e-53	19.752
Gm8618	316.11	processed_pseudogene	9.37202e-10	4.23682e-08	-13.1609
Gm45884	739.196	TEC	6.581e-14	5.42664e-12	-7.71751
Cd59a	598.454	protein_coding	3.20164e-13	2.48037e-11	171.119
Gm6445	237.753	unprocessed_pseudogene	0.00029637	0.00300229	-13.28
Gm10231	236.342	processed_pseudogene	3.19174e-09	1.33021e-07	42.0282
H2-K2	34490.4	unprocessed_pseudogene	8.03873e-234	1.54448e-229	31.4016
Aldh1a1	971.002	protein_coding	5.75626e-08	1.84633e-06	22.2014
AC161763.1	885.578	lincRNA	1.90745e-11	1.15609e-09	7.21979
Gm26870	232.7	lincRNA	1.91728e-05	0.000301941	-16.1146
Pah	394.662	protein_coding	2.62065e-09	1.1066e-07	38.2429
Hgd	336.091	protein_coding	6.66739e-08	2.07956e-06	38.9275
Dmrta1	1798.58	protein_coding	4.14507e-19	5.64817e-17	7.14725
Hao1	249.078	protein_coding	2.75229e-08	9.37584e-07	56.4781
Mat1a	1372.6	protein_coding	2.07151e-10	1.05851e-08	43.6004
Gm2225	34491	processed_pseudogene	2.37863e-23	4.31139e-21	4.54799
Rnu3b1	472.804	snoRNA	3.63149e-07	9.27816e-06	4.81687
Rnu3b3	472.804	snoRNA	3.63149e-07	9.27816e-06	4.81687
Tst	918.143	protein_coding	1.32763e-05	0.000219515	4.30767
Aldob	1440.97	protein_coding	1.76911e-12	1.24505e-10	63.1816
Pak6	6377.16	protein_coding	2.13952e-48	1.46809e-45	-11.6375
Gm13772	2210.89	processed_pseudogene	8.39407e-09	3.19357e-07	24.1928
Cd8a	3636.97	protein_coding	1.17942e-08	4.38302e-07	6.09558
Tat	578.696	protein_coding	3.22188e-08	1.0841e-06	64.3932
Gm45713	894.279	protein_coding	8.34451e-09	3.18101e-07	7.20378
Hdgfl3	6274.33	protein_coding	1.81152e-16	1.96637e-14	-5.02723
Sec14l4	137.619	protein_coding	2.07158e-05	0.0003228	31.3861
Uox	270.11	protein_coding	9.49666e-06	0.000164674	16.2979
Ephx2	317.284	protein_coding	4.31207e-09	1.74314e-07	39.8201
Baiap3	2139.59	protein_coding	4.80991e-43	2.64036e-40	-10.0349
Cdh1	22955.7	protein_coding	8.10848e-33	2.73313e-30	23.5463
Hpd	1304.87	protein_coding	1.76854e-07	4.96042e-06	42.1331
Ldhd	904.323	protein_coding	4.50016e-11	2.53553e-09	27.3007
Sec14l2	611.266	protein_coding	4.92128e-10	2.34622e-08	17.3218
Gm12469	286.214	processed_pseudogene	1.85826e-09	8.02813e-08	-35.6741
Gm15432	1019.82	processed_pseudogene	8.12224e-15	7.43108e-13	71.0923
Pck1	567.875	protein_coding	2.84061e-08	9.64251e-07	130.687
Sult2a8	387.695	protein_coding	1.40138e-07	4.06717e-06	28.8696
Hnf4a	308.088	protein_coding	8.58138e-08	2.61705e-06	260.527
Apol9b	495.274	protein_coding	1.52222e-08	5.48715e-07	24.4463
Gzma	42452.4	protein_coding	1.31387e-13	1.05181e-11	6.7817
Sult1a1	164.828	protein_coding	0.000174765	0.00193086	7.93729
Gm9493	58700.4	protein_coding	4.53437e-58	4.5852e-55	-11.848
Chrm3	716.947	protein_coding	4.91972e-15	4.60163e-13	-6.1403
Thrsp	183.2	protein_coding	4.07993e-06	7.86236e-05	20.2048
Gstm3	173.944	protein_coding	8.50249e-07	1.96664e-05	293.234
Aldh8a1	167.282	protein_coding	1.70615e-06	3.69562e-05	29.9646
Klra8	5792.3	protein_coding	2.05143e-29	5.7122e-27	18.9558
Adh4	166.38	protein_coding	5.44682e-05	0.000735416	14.6143
Tlr12	1380.48	protein_coding	1.68532e-10	8.6347e-09	-19.9187
Gm5096	384.485	protein_coding	1.97046e-07	5.47089e-06	50.3203
Crtam	1947.61	protein_coding	9.69334e-26	2.16556e-23	15.7963
Papss2	396.736	protein_coding	0.00107586	0.00852388	9.16557
Eif2s3y	3547.17	protein_coding	9.87285e-06	0.000170123	789.993
Gm42715	3242.82	protein_coding	1.33364e-11	8.37363e-10	-4.31779
Gm10717	147.518	protein_coding	1.63232e-05	0.000261566	-98.0649
Fabp1	1528.08	protein_coding	6.07595e-08	1.93274e-06	37.6408
Otc	287.397	protein_coding	4.3379e-07	1.08239e-05	43.3841
Dkk3	1341.49	protein_coding	8.57155e-15	7.76816e-13	35.1206
Fbp1	448.998	protein_coding	1.09143e-11	7.01327e-10	45.846
Urah	120.188	protein_coding	1.72579e-06	3.72977e-05	202.586
Gm6916	3254.06	transcribed_processed_pseudogene	1.82139e-57	1.74972e-54	9.41881
Rnu3b2	460.984	snoRNA	2.93728e-06	5.87241e-05	7.52183
Rnu3b4	460.984	snoRNA	2.93728e-06	5.87241e-05	7.52183
Ttc36	292.859	protein_coding	7.20752e-06	0.000130517	15.5311
Gm12901	104.377	processed_pseudogene	0.000128261	0.00151091	46.717
Capg	16146.3	protein_coding	1.33025e-11	8.37363e-10	4.53572
Tmem121b	372.073	protein_coding	0.000143858	0.00164914	-6.45792
Gpd1	140.19	protein_coding	0.000492858	0.00449634	9.60884
Gnmt	878.516	protein_coding	1.23863e-06	2.78337e-05	34.0093
Gm22567	400.241	misc_RNA	2.54356e-08	8.74148e-07	667.863
Sdc3	3750.49	protein_coding	3.71795e-06	7.25208e-05	4.45551
Keg1	118.563	protein_coding	0.000172391	0.00190682	53.075
Gm11168	85.4481	protein_coding	0.000551321	0.00494978	-37.4768
Gm6867	924.973	processed_pseudogene	1.24153e-08	4.57841e-07	4.00466
Krt18	201.034	protein_coding	1.15771e-06	2.6107e-05	169.148
Fmo1	125.655	protein_coding	2.26007e-05	0.000345722	28.343
Car5a	92.2882	protein_coding	8.5048e-05	0.00106862	78.9192
Krt83	10428	protein_coding	5.3809e-08	1.74339e-06	6.99323
Kdm5d	858.254	protein_coding	1.73696e-05	0.000276261	421.314
Kantr	2117.54	protein_coding	1.57953e-06	3.47623e-05	-4.19244
Gm10226	185.431	protein_coding	4.75814e-06	9.0156e-05	-24.3965
Agxt	182.392	protein_coding	8.38659e-06	0.000148372	57.4272
Nr1h3	414.984	protein_coding	0.000285275	0.00290307	8.32193
Gamt	153.487	protein_coding	0.000179873	0.00197142	7.33113
Dmgdh	126.554	protein_coding	1.42954e-05	0.000233354	28.5247
Pipox	139.108	protein_coding	9.63561e-06	0.000166783	40.7824
Ncr1	12870.9	protein_coding	4.26805e-15	4.05951e-13	16.6508
Hspb8	142.337	protein_coding	0.000311765	0.00312628	68.3273
Gm11918	404.494	processed_pseudogene	4.03529e-07	1.01479e-05	4.12565
Gm38329	1327.14	TEC	6.00248e-09	2.37296e-07	-5.12429
Gm43328	950.428	sense_intronic	5.83164e-07	1.41112e-05	-5.27381
Myo1b	82.4288	protein_coding	0.000532036	0.00479681	37.7182
Rasal1	718.796	protein_coding	1.5985e-11	9.87524e-10	-6.21446
Myh15	260.213	protein_coding	4.78754e-08	1.56968e-06	-13.4766
Acox2	105.458	protein_coding	0.000855059	0.00709791	30.8212
Akr1c14	179.182	protein_coding	0.000694994	0.00601754	10.882
Abat	291.958	protein_coding	1.30652e-08	4.78136e-07	12.231
Gm21738	143.734	protein_coding	0.000504839	0.00459038	-68.6822
Ddx3y	6576.01	protein_coding	0.000373345	0.00359013	1459.6
Chad	1231.74	protein_coding	4.14269e-05	0.000579283	4.38844
Gm5511	990.099	processed_pseudogene	2.63844e-08	9.01997e-07	-4.94486
Tdo2	198.545	protein_coding	8.44817e-06	0.000149186	21.1763
Gstm2	98.3545	protein_coding	0.000837721	0.0069827	43.7148
B4galnt4	2510.75	protein_coding	2.35317e-19	3.27619e-17	5.76943
AC163354.1	10490.2	lincRNA	1.35971e-106	3.2655e-103	-121.526
Bhmt	363.04	protein_coding	0.000337904	0.0033157	8.55259
Zfp947	277.231	protein_coding	7.51519e-06	0.000135577	-7.54892
Cmbl	92.9969	protein_coding	3.82758e-05	0.000541789	156.82
Klra10	3942.27	protein_coding	4.59892e-43	2.59879e-40	34.63
Gm43039	388.774	TEC	5.5253e-07	1.34207e-05	-6.69441
AC163280.1	262.055	lincRNA	1.06969e-06	2.43219e-05	-7.66732
Inmt	154.276	protein_coding	3.65035e-05	0.000521056	16.168
5730416F02Rik	612.823	processed_pseudogene	2.53461e-15	2.45947e-13	17.8287
Ramp1	32491.1	protein_coding	2.44576e-31	7.83173e-29	5.21759
Rpl17-ps9	5591.6	processed_pseudogene	6.4134e-07	1.53259e-05	-4.80893
Ftx	1252.57	lincRNA	7.66713e-07	1.79864e-05	-4.22725
Gm38020	130.213	TEC	0.000102649	0.00124981	-56.3871
Gm7117	432.97	processed_pseudogene	5.24481e-05	0.000710138	-5.09239
Hebp1	1019.03	protein_coding	3.98944e-12	2.66143e-10	95.1827
Gm10689	345.875	processed_pseudogene	6.18281e-07	1.48335e-05	-11.6334
Maob	109.868	protein_coding	0.000425709	0.00399958	32.7427
Rpl29	10766.5	protein_coding	3.37046e-100	6.47566e-97	-103.547
Rnf208	297.523	protein_coding	0.000759463	0.00646217	6.28317
Acoxl	2936.39	protein_coding	3.358e-42	1.74371e-39	-178.318
Pcp4l1	86.9082	protein_coding	0.000100878	0.00123102	146.461
Gm3800	188.205	processed_pseudogene	5.53777e-06	0.000103298	-9.62661
Tmprss3	335.132	protein_coding	1.05513e-05	0.000180037	21.7211
Pik3c2b	1261.63	protein_coding	7.90424e-08	2.43632e-06	-4.9468
Gm16276	66.1023	processed_pseudogene	0.000150755	0.00171281	-58.461
Gm37900	80.4983	TEC	1.23022e-05	0.000205711	-93.9732
Uty	657.731	protein_coding	0.000473484	0.00436518	568.189
Tie1	194.117	protein_coding	0.000154467	0.00174678	20.1414
Chchd2-ps	1831.13	processed_pseudogene	1.9253e-14	1.69682e-12	5.26059
Gm12138	500.788	processed_pseudogene	0.000305044	0.00307493	-9.23523
Hoga1	101.077	protein_coding	0.000925578	0.00758343	86.5164
Mir6236	1447.48	miRNA	6.07764e-06	0.000111741	7.39478
Adgrg3	4252.38	protein_coding	1.04537e-08	3.93047e-07	4.5723
Ppp1r3c	80.9762	protein_coding	0.00106954	0.00849134	69.1491
Pcbd1	162.978	protein_coding	4.01663e-05	0.000563707	72.8965
Cbs	224.064	protein_coding	9.09666e-06	0.000158597	49.2877
Numbl	630.033	protein_coding	2.23793e-12	1.55788e-10	-8.32931
Pard3	3457.93	protein_coding	5.56227e-26	1.28757e-23	20.0784
C130074G19Rik	174.453	protein_coding	7.73017e-05	0.000985533	29.1355
Gm19503	1756.51	processed_pseudogene	1.22234e-08	4.52501e-07	4.35142
2010016I18Rik	2588.01	processed_transcript	2.1347e-06	4.47263e-05	-4.18046
Ly6a	220198	protein_coding	8.27187e-18	1.00587e-15	5.55397
Agmat	108.708	protein_coding	6.31853e-06	0.000115617	179.521
Aldh1a7	166.247	protein_coding	7.60734e-05	0.000974398	35.0517
Gm45456	2422.55	processed_pseudogene	1.42208e-20	2.1858e-18	5.9616
Klra5	56450.7	protein_coding	8.07591e-76	1.1083e-72	30.2275
Rpl30	37669.7	protein_coding	1.92611e-53	1.42332e-50	-7.75991
Acnat2	74.2066	protein_coding	0.00033049	0.00326463	125.141
Adhfe1	80.72	protein_coding	0.00113698	0.0089333	37.7825
Kcnf1	496.541	protein_coding	1.72507e-08	6.13774e-07	162.742
Krt8	111.553	protein_coding	7.23839e-05	0.000933363	31.5374
Atp8a2	43484.5	protein_coding	1.48686e-07	4.28292e-06	-4.64108
Baat	129.357	protein_coding	0.000863143	0.00714194	15.8495
Gm4742	343.99	processed_pseudogene	5.78236e-05	0.000772577	4.17256
1810008I18Rik	62.1915	lincRNA	0.000442331	0.00412749	104.86
Il17a	7396.54	protein_coding	1.25016e-06	2.80599e-05	56.2867
Gm37893	250.679	TEC	2.65951e-05	0.000395795	-6.23572
4833403J16Rik	4574.86	lincRNA	2.93723e-29	7.94832e-27	-5.89939
Rpl17-ps5	58187	processed_pseudogene	2.23362e-10	1.1353e-08	4.82834
Gm15743	71.2349	antisense_RNA	0.000488296	0.00446316	-33.6223
Pter	224.508	protein_coding	2.02645e-05	0.000316795	7.55274
Upp2	83.0682	protein_coding	1.50507e-05	0.000244025	137.082
Gm14421	100.061	unprocessed_pseudogene	0.000389247	0.00370411	-26.0268
Klra3	1955.52	protein_coding	2.67527e-14	2.29464e-12	-9.22948
Fam25c	57.7804	protein_coding	0.000634127	0.00556324	97.4143
Nutf2-ps2	173.108	processed_pseudogene	0.000173345	0.00191627	53.8532
4933431E20Rik	318.167	antisense_RNA	5.21702e-08	1.69315e-06	66.7365
Gm29994	48.0303	antisense_RNA	0.00129807	0.00989126	-39.5437
Gm37691	2006.2	TEC	3.07225e-26	7.19843e-24	-5.24104
Gm42684	333.581	TEC	0.000355363	0.00345876	-5.70017
Upb1	603.067	protein_coding	3.99332e-11	2.27666e-09	24.5718
Klrc3	5030.86	protein_coding	6.31863e-29	1.68611e-26	10.0431
Fah	1931.37	protein_coding	1.6785e-25	3.54384e-23	8.42346
Rps8-ps1	189.996	processed_pseudogene	0.000772669	0.00654555	-7.16774
Sdr9c7	106.541	protein_coding	0.000186288	0.00203015	88.7988
Adam8	15226.1	protein_coding	1.84885e-17	2.19271e-15	7.88905
Gm37570	48.2885	TEC	0.000963546	0.00783768	-44.232
Smyd1	330.496	protein_coding	1.12906e-07	3.34763e-06	69.8729
Gm9403	339.8	processed_pseudogene	1.89033e-05	0.000298914	-4.49401
Ccl1	1140.85	protein_coding	1.29062e-07	3.77423e-06	6.29361
Ftl2-ps	113.22	processed_pseudogene	0.000847681	0.00705043	-105.574
Adgrl4	343.584	protein_coding	0.000207354	0.00222315	18.3684
Alas1	9015.7	protein_coding	0.000214438	0.00228508	5.99464
Gm18853	5718.02	unprocessed_pseudogene	1.05727e-28	2.70843e-26	-24.9244
Tom1l1	60.5313	protein_coding	0.000149549	0.00170319	100.071
Csad	1053.45	protein_coding	1.10681e-05	0.000187193	4.17744
6720464F23Rik	93.2262	TEC	0.000762859	0.00647958	-16.5817
Il1rl1	1427.61	protein_coding	8.23281e-13	6.03729e-11	43.461
Ifitm3	9416.45	protein_coding	1.16487e-06	2.62375e-05	8.22696
Gpt2	431.352	protein_coding	0.000110023	0.00132697	5.28118
Haao	446.223	protein_coding	4.82441e-07	1.18835e-05	13.1318
Clec2i	7653.5	protein_coding	2.93765e-09	1.22698e-07	-5.69547
Ret	4101.94	protein_coding	4.9419e-13	3.76781e-11	32.6338
Gng11	225.587	protein_coding	1.28674e-05	0.000214229	31.8849
Egr2	14845.2	protein_coding	1.65541e-07	4.70493e-06	5.03392
Mmp11	253.955	protein_coding	7.6654e-07	1.79864e-05	9.36296
Zfp955b	846.555	protein_coding	4.33422e-06	8.31901e-05	-7.15253
Cps1	155.796	protein_coding	0.000116412	0.00139354	68.7133
Egr1	718208	protein_coding	4.93382e-15	4.60163e-13	15.3109
Ccr8	10010.1	protein_coding	4.71787e-06	8.96582e-05	6.93038
Gm36948	127.625	TEC	3.64344e-07	9.29633e-06	-210.627
Ppbp	212.727	protein_coding	2.42224e-07	6.57323e-06	41.7618
Epdr1	609.67	protein_coding	9.23341e-09	3.49216e-07	145.919
Aqp3	3221.86	protein_coding	2.28052e-11	1.35652e-09	4.24308
Gm22426	5884.96	miRNA	7.26405e-15	6.67772e-13	5.47318
Gm4070	67103.5	protein_coding	3.71687e-11	2.13809e-09	-6.55585
Gm12341	105.677	processed_pseudogene	0.000177336	0.0019476	-12.4637
Gm10263	34278.9	processed_pseudogene	8.94047e-35	3.43546e-32	6.39148
Cst3	39271.1	protein_coding	9.6712e-15	8.68284e-13	4.32576
Tmem254a	577.457	protein_coding	1.7674e-05	0.000280636	-4.52393
Gm10260	170991	protein_coding	6.95975e-197	4.45726e-193	594.192
Gm26621	91.3106	processed_transcript	4.31754e-05	0.000598938	-62.5753
Uroc1	76.7397	protein_coding	0.000148804	0.00169773	61.2584
Egr4	992.794	protein_coding	6.29664e-11	3.39824e-09	39.9001
Gchfr	87.7975	protein_coding	4.47022e-05	0.000616809	143.337
Enho	106.748	protein_coding	0.000175998	0.00193557	29.4815
Gm43305	2031.46	processed_transcript	8.85198e-13	6.44216e-11	-5.07471
S100a6	88532.9	protein_coding	3.86381e-17	4.42804e-15	4.59571
Etaa1	10319.4	protein_coding	4.43091e-21	7.09425e-19	-4.50329
H2-T-ps	34013.3	unprocessed_pseudogene	5.64858e-71	7.23508e-68	11.0456
Gm37206	1003.1	TEC	2.83862e-06	5.72282e-05	-6.74414
Igkv12-41	458.751	IG_V_gene	0.000430212	0.00403203	40.3209
Gm42418	14537.7	lincRNA	3.73529e-06	7.2785e-05	5.50721
Gm8369	2765.79	protein_coding	3.19695e-10	1.5722e-08	-4.59728
Gm32899	190.922	processed_pseudogene	0.000190034	0.00206394	-6.14306
Gm45309	47.1249	sense_intronic	0.000615607	0.00544051	-52.9035
Gm37313	221.092	unprocessed_pseudogene	0.000156148	0.00176371	-4.37097
Gm12940	5938.4	processed_transcript	7.97445e-06	0.000141864	-4.74494
Gm37303	147.596	TEC	0.000170393	0.00189344	-13.4379
Rgs16	24748.3	protein_coding	5.43289e-23	9.75534e-21	50.0981
Gm12380	226.178	processed_pseudogene	0.000341968	0.00334704	-13.149
Mgll	7155.72	protein_coding	5.09669e-13	3.87046e-11	7.9087
Gm46190	60.442	processed_pseudogene	0.000557045	0.00498719	-34.7409
Gm26619	153.283	lincRNA	0.000246255	0.00256578	9.29059
Coro2b	2007.6	protein_coding	5.98186e-13	4.50704e-11	14.8237
Npl	713.475	protein_coding	2.93489e-09	1.22698e-07	96.6131
Gm6652	2258.93	processed_pseudogene	2.02746e-24	4.01584e-22	6.20498
Gm43584	17710.4	processed_transcript	1.26344e-08	4.64138e-07	5.67784
CT030170.3	265.863	unprocessed_pseudogene	2.88204e-08	9.76591e-07	-46.1002
Adamts2	300.186	protein_coding	1.35251e-08	4.92153e-07	454.537
Zfp125	1102.72	transcribed_unprocessed_pseudogene	1.19066e-28	3.01002e-26	-123.376
Ltb4r1	3929.77	protein_coding	3.56902e-05	0.000510205	5.80996
Gstm5	392.898	protein_coding	2.65335e-07	7.11002e-06	62.2471
Micu3	1061.92	protein_coding	1.05643e-05	0.0001801	-4.03109
BE692007	700.586	processed_transcript	1.56947e-12	1.11683e-10	-10.2929
Zbtb7c	160.65	protein_coding	7.73812e-07	1.81308e-05	248.362
AC122335.2	47.385	TEC	0.00074485	0.00636602	-55.3089
Gm42735	123.815	TEC	0.000274886	0.00280925	-41.5868
Ppp1r3d	191.802	protein_coding	0.000172161	0.00190641	31.5881
Cald1	244.651	protein_coding	2.53982e-05	0.000380933	33.3348
Zfp442	869.071	protein_coding	0.000149255	0.00170186	-4.21025
Scg5	2284.26	protein_coding	5.15793e-11	2.87244e-09	4.54913
Gm20589	366.97	processed_pseudogene	2.14098e-06	4.48089e-05	43.2299
Gm37593	184.107	TEC	0.000648145	0.00565266	-8.68106
Gm16418	425.555	processed_pseudogene	1.49552e-05	0.000242681	6.74166
Gm10313	95.3353	processed_pseudogene	0.000995892	0.00804291	-10.5539
Gm10154	7590.1	processed_pseudogene	1.44731e-25	3.12441e-23	8.44837
AA467197	1160.4	protein_coding	1.76309e-12	1.24505e-10	9.13509
Mt1	2088.68	protein_coding	0.000175053	0.00193187	34.9579
Arhgap31	5099.22	protein_coding	3.2527e-30	9.61449e-28	-9.06589
Gatm	3220.15	protein_coding	7.42073e-05	0.000953038	93.6153
Rn7s2	3306.96	misc_RNA	6.99655e-11	3.74442e-09	26.783
Rn7s1	3306.96	misc_RNA	6.99655e-11	3.74442e-09	26.783
Parva	94.6861	protein_coding	0.000195838	0.00211741	75.5146
Cd69	195759	protein_coding	2.08081e-24	4.07944e-22	4.28821
Gm45853	178.288	TEC	0.000151427	0.00171813	-7.13042
Gm11599	149.096	processed_pseudogene	0.00057736	0.00514032	-5.01466
Gm43300	575.375	TEC	4.56821e-06	8.70725e-05	-4.36323
Tjp1	3703.44	protein_coding	6.53144e-13	4.8639e-11	5.24349
Lag3	2384.68	protein_coding	2.00728e-07	5.56507e-06	4.40776
Gm10521	941.269	protein_coding	0.000142895	0.00164107	-6.35755
Akr1c20	120.048	protein_coding	1.57918e-05	0.000254323	189.958
Akr1d1	137.378	protein_coding	0.000676836	0.00587621	28.5506
H2-Q2	29936.7	protein_coding	4.07866e-177	1.95908e-173	49.9463
Ighv5-17	302.786	IG_V_gene	7.76008e-05	0.000986727	27.6296
Bmf	2812.71	protein_coding	1.87542e-08	6.6358e-07	-21.2344
AC159196.3	136.222	lincRNA	0.00118688	0.00922477	-5.51731
Pilrb1	545.893	protein_coding	6.27137e-06	0.000114864	9.79071
Xist	100014	lincRNA	0.000942781	0.00769811	-4.55106
Klf15	66.3502	protein_coding	0.00020894	0.00223517	107.396
Gm44829	341.333	TEC	0.00117277	0.00913355	-8.42826
Gm43339	81.9097	TEC	0.000475359	0.00437668	-27.8667
Mtus1	5703.04	protein_coding	3.0892e-47	1.97843e-44	106.374
Gm16299	100.254	antisense_RNA	1.39007e-05	0.000227684	-165.975
Dpys	112.197	protein_coding	0.000372944	0.00358986	45.7544
Gm1976	72.5679	lincRNA	3.61593e-06	7.07462e-05	-120.513
S100a4	59088.6	protein_coding	2.22156e-19	3.11554e-17	6.03472
Arxes2	83.4078	protein_coding	0.000743391	0.00635638	-27.7747
Prodh	386.189	protein_coding	0.000682425	0.00592205	7.33496
Csf1	15953.3	protein_coding	2.53396e-06	5.18157e-05	6.8188
S100a1	1629.53	protein_coding	2.01133e-06	4.24189e-05	6.45008
Gm14387	75.9924	unprocessed_pseudogene	0.000227259	0.00239645	-113.152
Rorc	3350.65	protein_coding	2.34289e-12	1.61921e-10	25.4373
Gm42427	288.667	TEC	4.78972e-06	9.0309e-05	12.0733
Reep6	116.857	protein_coding	0.00045481	0.00422342	31.8931
Gm37844	1209.93	TEC	2.62464e-05	0.000391515	-5.54711
Gm8210	3209.09	processed_pseudogene	1.28386e-30	3.8542e-28	464.776
Gm13841	3209.09	processed_pseudogene	1.28386e-30	3.8542e-28	464.776
Tctex1d2	672.942	protein_coding	1.51573e-08	5.47401e-07	10.5677
Gm20379	1008.87	protein_coding	2.16878e-10	1.10527e-08	138.427
Rai14	461.386	protein_coding	7.65099e-05	0.000976733	4.11271
Stab2	867.926	protein_coding	1.85978e-07	5.18607e-06	15.6976
Gm20503	335.329	protein_coding	2.27867e-05	0.00034829	5.66379
Selenok-ps6	156.153	processed_pseudogene	0.00125345	0.0096229	7.04068
Blk	5579.9	protein_coding	4.81709e-08	1.57667e-06	18.5842
C1qtnf6	9698.84	protein_coding	3.7339e-19	5.12425e-17	4.49251
Marveld2	1471.27	protein_coding	9.21942e-09	3.49216e-07	-4.03301
Il22	1571.48	protein_coding	6.06032e-05	0.000799155	91.049
Rn7sk	5133.78	misc_RNA	2.51353e-09	1.06371e-07	6.34765
Lhfpl3	496.715	protein_coding	6.45423e-10	3.03191e-08	28.6085
Utf1	2868.91	protein_coding	1.63633e-07	4.66451e-06	5.67077
Gm12654	7665.38	processed_pseudogene	3.0096e-26	7.1387e-24	2144.19
Gm37988	163.66	protein_coding	1.6505e-05	0.000263819	259.109
Gm42933	211.448	processed_pseudogene	0.00119965	0.00930889	39.7493
C920006O11Rik	112.711	lincRNA	1.8594e-06	3.9694e-05	-96.4587
Serpinb1a	13045.4	protein_coding	7.74062e-05	0.000986211	21.7827
Sh3bgrl2	2325.94	protein_coding	6.75719e-11	3.63658e-09	4.00874
Gm7627	145.224	processed_pseudogene	0.00123057	0.00948372	-7.06632
Gm16060	143.186	processed_pseudogene	0.00041153	0.00388919	9.28069
Gm10827	159.842	lincRNA	3.25387e-05	0.000470404	17.4678
Nt5dc2	827.036	protein_coding	7.14866e-05	0.000924275	20.3538
Ypel2	1277.95	protein_coding	1.07308e-06	2.43701e-05	-4.48659
Gm43858	152.647	TEC	0.00128144	0.00979329	-7.56354
Plekhb1	53.3841	protein_coding	0.000786193	0.00663087	86.2344
AI480526	878.827	lincRNA	9.69476e-05	0.00119478	-4.39662
Gm13120	117.017	processed_pseudogene	1.18031e-07	3.48346e-06	156.661
Myo6	12645.2	protein_coding	4.58614e-39	2.14911e-36	-9.19204
Gm10247	827.475	processed_pseudogene	1.63358e-12	1.15815e-10	-9.12183
Gm9162	330.935	processed_pseudogene	0.000335765	0.00330146	-6.42059
Vdr	648.023	protein_coding	0.000261739	0.00269976	5.34639
Gm8979	4426.77	unprocessed_pseudogene	2.45255e-11	1.44543e-09	24.4717
Gm31374	1454.36	lincRNA	0.000108534	0.00131066	-4.65945
Pnp2	645.006	protein_coding	1.01758e-11	6.56063e-10	15.2216
Mirt1	2409.58	lincRNA	6.61048e-18	8.08963e-16	-10.6682
Afp	379.389	protein_coding	0.000508456	0.00461235	-4.39981
Ccr6	1228.15	protein_coding	8.82273e-10	4.01685e-08	12.8439
AC144772.2	111.721	TEC	0.00033351	0.00328601	-9.09765
Plekhg1	1728.15	protein_coding	2.2657e-07	6.18337e-06	22.3691
Rps18	93748.3	protein_coding	1.78629e-218	1.716e-214	-46.0193
Gm42845	1140.08	processed_pseudogene	0.0011382	0.00893679	-5.3686
Mtus2	193.852	protein_coding	3.97229e-09	1.62382e-07	-45.1554
Il17rd	754.709	protein_coding	3.19955e-10	1.5722e-08	-8.26978
Gm6034	662.473	protein_coding	9.17912e-16	9.48163e-14	21.4652
Prr29	203.465	protein_coding	0.000120719	0.00143703	31.1648
Dzip1	11629.7	protein_coding	6.96217e-13	5.14477e-11	-5.31108
Fam83a	608.429	protein_coding	1.61819e-06	3.54507e-05	19.9513
AC157650.1	225.778	lincRNA	2.60072e-10	1.30805e-08	267.073
Gm13864	175.333	processed_pseudogene	0.00028393	0.00289244	-5.31095
Gm3756	700.392	processed_pseudogene	0.000750821	0.00639997	5.63831
Prkca	8623.66	protein_coding	5.15409e-20	7.67639e-18	-4.20084
Sult3a1	268.214	protein_coding	5.49141e-05	0.000739878	109.315
Ghr	167.769	protein_coding	0.000296431	0.00300229	48.3986
Il17re	1473.1	protein_coding	4.82109e-10	2.30417e-08	23.8109
Igfbp4	3677.06	protein_coding	1.67622e-11	1.02564e-09	47.5733
Pxdc1	16628.6	protein_coding	1.60789e-06	3.53055e-05	7.14678
Gzmc	5269.06	protein_coding	3.89838e-08	1.3026e-06	4.67748
Gm14718	1244.99	antisense_RNA	2.26251e-09	9.59592e-08	-6.56131
Rtkn	121.232	protein_coding	0.00131467	0.00998464	7.25901
Gm13171	128.147	processed_pseudogene	3.85942e-06	7.48393e-05	21.7546
Glp1r	1593.04	protein_coding	8.11252e-23	1.41696e-20	34.9942
Sdc1	4881.32	protein_coding	2.64716e-07	7.10332e-06	12.3854
Gm2427	240.457	unprocessed_pseudogene	4.25754e-08	1.40759e-06	125.947
Mcoln2	1868.73	protein_coding	3.93869e-10	1.92066e-08	4.84913
Olfm1	852.978	protein_coding	0.000197575	0.00213019	4.07681
Cd200r4	2162.8	protein_coding	2.00609e-08	7.04624e-07	-5.20389
Gm15536	42.9529	processed_pseudogene	0.0011373	0.0089333	-62.5173
Gm8927	246.625	processed_pseudogene	3.03025e-05	0.000440395	-8.50749
Gm7463	472.786	processed_pseudogene	6.94562e-09	2.68504e-07	9.15623
Ifitm1	3064.14	protein_coding	8.69853e-08	2.6402e-06	60.5876
Perm1	264.534	protein_coding	0.000388473	0.00369858	-7.1554
Car8	95.6794	protein_coding	0.000217763	0.00230624	18.0008
Ifi213	8318.36	protein_coding	4.21967e-19	5.70933e-17	-8.96812
Bhmt-ps1	72.0506	processed_pseudogene	0.000624232	0.00550155	113.915
Gvin1	77560	protein_coding	3.21746e-11	1.86196e-09	-5.89667
Trav2	571.633	TR_V_gene	3.94415e-13	3.03116e-11	16.3168
Kcnq5	7613.86	protein_coding	4.61955e-56	4.22645e-53	-11.3304
Tgfbr3	3427.76	protein_coding	5.87819e-23	1.04572e-20	8.04322
Klra4	5100.57	protein_coding	4.12297e-34	1.46694e-31	88.9811
Igkv19-93	703.47	IG_V_gene	2.29555e-06	4.75777e-05	25.6139
Igkv14-100	240.492	IG_V_gene	0.00106383	0.00845999	27.9696
Egfl7	169.326	protein_coding	0.000132698	0.00154892	24.794
Gm12944	2770.01	processed_pseudogene	2.72345e-21	4.39711e-19	-2707.98
Tpt1-ps4	422.063	processed_pseudogene	0.000708239	0.00610471	-4.5535
Cdh10	194.055	protein_coding	7.71425e-06	0.000138371	23.7628
Gm7125	1829.21	processed_pseudogene	1.78179e-17	2.12631e-15	2162.5
Ifitm2	12563.8	protein_coding	5.32544e-11	2.94017e-09	14.1053
Gm2093	414.656	lincRNA	6.79566e-07	1.60993e-05	15.4298
Gm8810	21845.9	unprocessed_pseudogene	4.7689e-33	1.63616e-30	21813.6
Wdr34	491.863	protein_coding	0.000133372	0.00155584	4.47262
Gm37198	1487.91	TEC	1.07842e-05	0.000182875	-8.87414
Tmem205	254.599	protein_coding	0.000151621	0.00171864	13.1655
Mtcl1	104.4	protein_coding	0.00126355	0.00967963	41.1791
Enkd1	340.451	protein_coding	0.000110117	0.00132728	4.39833
Trav7-1	194.66	TR_V_gene	0.000450085	0.0041917	4.64956
Gm7676	518.175	processed_pseudogene	0.000152559	0.00172825	10.4789
Gm11346	806.734	transcribed_processed_pseudogene	5.35721e-18	6.64052e-16	-41.8017
Ptgr1	3920.84	protein_coding	1.0514e-09	4.69779e-08	13.6709
Pdk1	9333.19	protein_coding	2.28345e-21	3.71796e-19	-7.69171
Retsat	1731.73	protein_coding	1.6411e-13	1.30291e-11	4.87815
Mmp25	3098.83	protein_coding	2.96319e-11	1.73045e-09	22.2525
Vill	447.19	protein_coding	2.1876e-12	1.53391e-10	-91.6644
Ppp4r4	139.063	protein_coding	0.000499412	0.00454965	10.9378
Gm5148	128.545	protein_coding	0.000160693	0.00180339	7.24446
Gm16242	202.315	unprocessed_pseudogene	2.70978e-07	7.25111e-06	103.487
Gm9234	261.054	processed_pseudogene	0.000220007	0.00232764	-4.59996
Hddc3	1850.41	protein_coding	2.24266e-08	7.80582e-07	4.46216
Gm19684	588.056	protein_coding	2.16895e-06	4.52956e-05	4.90836
Klri1	3582.67	protein_coding	2.35622e-35	9.23877e-33	29.2527
Gm8989	1813.46	unprocessed_pseudogene	5.49543e-07	1.3365e-05	12.1296
Gm37553	103.207	TEC	0.000383996	0.00365958	-19.935
Gm9826	219.635	processed_pseudogene	1.27152e-09	5.60312e-08	-409.403
Pon3	1339.13	protein_coding	2.50791e-07	6.75799e-06	6.46555
Clec2g	85.8205	protein_coding	0.000572963	0.00510591	32.2876
Hjurp	18528.4	protein_coding	6.86556e-21	1.07242e-18	-4.25694
Gm14519	3338.51	processed_pseudogene	0.000301367	0.00304425	4.49787
Upp1	437.967	protein_coding	0.000852548	0.00708477	363.935
Gm5514	434.581	processed_pseudogene	1.08793e-07	3.24857e-06	-9.08942
Klrb1c	50626.4	protein_coding	1.90034e-18	2.46697e-16	-7.93144
Gm43029	372.076	TEC	0.000238742	0.00250106	-4.48764
Gm36936	223.927	TEC	0.000907061	0.00746354	-5.57224
Cxcl10	16983	protein_coding	0.00016068	0.00180339	4.82057
Kcnk1	480.34	protein_coding	0.000796319	0.00669863	10.9891
AC149222.1	791.319	protein_coding	0.00103986	0.00831762	7.37086
Klra17	1062.8	protein_coding	1.29175e-05	0.000214765	19.3756
Avpi1	3684.37	protein_coding	0.000424921	0.00399414	5.43022
Zfp57	123.57	protein_coding	0.000767291	0.0065086	14.3762
Pdzd2	554.203	protein_coding	2.44828e-14	2.10936e-12	-35.0467
Gm37285	117.055	TEC	0.00021176	0.00226031	-23.4343
Mt2	887.464	protein_coding	0.000445179	0.00415004	127.161
Zfp683	36478	protein_coding	6.9261e-07	1.63881e-05	-4.04408
C530008M17Rik	200.966	protein_coding	1.54048e-07	4.41751e-06	-24.8746
Acat3	1688.95	protein_coding	5.39503e-19	7.24858e-17	57.9133
Clec14a	55.3965	protein_coding	0.000216521	0.00229883	80.6036
Bace1	586.665	protein_coding	0.000157535	0.00177729	12.2401
Kdf1	254.838	protein_coding	0.000410886	0.00388502	7.36649
Gpr183	24535.4	protein_coding	9.7462e-09	3.67164e-07	4.23335
Prnp	2239.6	protein_coding	9.07136e-06	0.000158444	10.2735
Emp1	40016.4	protein_coding	9.27462e-17	1.0241e-14	10.6227
Gpnmb	5191.83	protein_coding	6.60085e-18	8.08963e-16	-4.64049
Fcrl6	1226.78	protein_coding	7.88494e-10	3.65044e-08	9.5982
Tspan9	680.877	protein_coding	2.23097e-17	2.62967e-15	-9.26995
6430548M08Rik	441.633	protein_coding	4.52866e-05	0.000623274	6.12172
Hyi	4480.68	polymorphic_pseudogene	9.03857e-26	2.04304e-23	5.59691
Sult3a2	70.4253	protein_coding	0.00056538	0.00504535	106.873
Gm18310	107.302	TEC	0.000138275	0.00160041	-21.8653
Tmem107	364.879	protein_coding	4.63376e-05	0.000635918	5.98482
Gm26782	665.324	antisense_RNA	1.35638e-11	8.48864e-10	-6.03926
Utp14b	5699.16	protein_coding	0.00105603	0.00842234	-4.44501
Unc13b	144.578	protein_coding	3.89344e-05	0.000549631	11.3701
Cdc45	1909.59	protein_coding	0.00054448	0.00489751	4.27894
Ackr3	141.639	protein_coding	1.17922e-06	2.65297e-05	189.521
Cib2	212.171	protein_coding	0.00019225	0.0020833	9.54278
Flt4	401.675	protein_coding	9.26144e-05	0.00114726	7.58333
Itgae	7503.16	protein_coding	9.56562e-12	6.18803e-10	11.234
Actn1	3482.68	protein_coding	3.65934e-06	7.145e-05	6.37392
Kpna2	1348.04	protein_coding	4.06324e-11	2.30967e-09	-10.5847
Klri2	38818.3	protein_coding	3.24312e-65	3.6653e-62	6.84484
Atp9a	10829.6	protein_coding	1.80605e-16	1.96637e-14	4.33366
Rpl35a	19400.9	protein_coding	8.23868e-26	1.8844e-23	-4.75798
Apoc1	548.907	protein_coding	0.000546369	0.00490991	12.797
Myl9	116.695	protein_coding	0.00107408	0.00851535	16.6463
Clu	600.674	protein_coding	0.000159433	0.00179238	20.6008
Gm14648	75.398	processed_pseudogene	0.000507595	0.00460906	-130.521
Ggt7	431.917	protein_coding	2.56656e-15	2.47796e-13	-29.1371
Colgalt2	157.283	protein_coding	3.38367e-05	0.000486605	54.9457
Irgc1	301.019	protein_coding	8.48643e-06	0.000149587	14.0275
Plag1	393.581	protein_coding	0.000401372	0.00381006	-5.51687
Xlr3b	608.427	protein_coding	0.000116787	0.00139629	-4.55697
Mcoln3	439.023	protein_coding	3.21185e-06	6.36178e-05	14.8435
Gmpr	121.223	protein_coding	0.00111268	0.00877581	189.223
Hdhd3	214.102	protein_coding	1.90445e-06	4.05207e-05	9.71805
Vax2	51.0046	protein_coding	0.00081016	0.00678536	74.5219
Khdrbs3	87.0916	protein_coding	0.000644954	0.00563762	62.4173
Fut7	597.561	protein_coding	3.42854e-05	0.000491586	7.25332
Mcpt8	829.548	protein_coding	2.86074e-05	0.000420531	333.979
Gm10130	143.04	protein_coding	0.000568732	0.00507082	-9.84615
Dach1	134.694	protein_coding	0.000869145	0.00717923	209.222
AI506816	16222	processed_transcript	7.55708e-143	2.4199e-139	-123.097
F11r	213.274	protein_coding	0.000628215	0.00551865	6.20721
Clec4g	333.405	protein_coding	0.00090844	0.00746849	17.8452
Vwa7	355.069	protein_coding	5.40408e-05	0.000730159	8.86694
Atcay	251.373	protein_coding	0.000297707	0.00301361	-7.43538
1700109H08Rik	379.749	protein_coding	4.63911e-07	1.1486e-05	-18.4598
Gm13394	18169	processed_pseudogene	4.85859e-82	7.77901e-79	503.751
Gm28942	107.471	lincRNA	3.43043e-07	8.8826e-06	-198.68
Arrdc4	2431.49	protein_coding	4.27898e-10	2.06045e-08	4.20331
Armc2	1529.22	protein_coding	0.000100384	0.00122845	-4.22192
Nsg2	2585.52	protein_coding	1.27105e-07	3.72836e-06	5.55495
Rln3	609.986	protein_coding	2.6955e-08	9.19868e-07	4.0595
Btg3	757.774	protein_coding	0.000625043	0.00550245	-11.303
Gbp2b	179.084	protein_coding	0.00100191	0.00808135	9.65024
Sox13	865.263	protein_coding	2.74521e-05	0.000405489	16.7041
Abi3bp	373.03	protein_coding	0.000635311	0.00556853	18.2826
Cntnap1	287.023	protein_coding	3.30917e-05	0.000477679	4.64307
Gm26588	155.286	antisense_RNA	4.80242e-06	9.04598e-05	97.3801
Fosl1	544.5	protein_coding	0.00122766	0.00947268	4.96144
Csgalnact1	172.529	protein_coding	1.05368e-06	2.39861e-05	17.8488
Hspe1-ps6	304.514	processed_pseudogene	4.02659e-10	1.95361e-08	36.3442
Mapk13	294.725	protein_coding	0.00084527	0.00703952	466.119
Kit	479.212	protein_coding	0.000902122	0.00742927	17.4159
Galnt9	372.043	protein_coding	3.18247e-06	6.3101e-05	-5.17163
AC141438.3	62.5983	processed_pseudogene	0.000627531	0.00551544	40.9643
Fam217b	262.591	protein_coding	6.52166e-06	0.000118994	8.80959
Eps8l1	848.569	protein_coding	1.37359e-15	1.38899e-13	-1614.5
H60b	4525.95	protein_coding	6.38176e-23	1.12489e-20	33.055
Gm5960	41.1437	unprocessed_pseudogene	0.000615509	0.00544051	56.1951
Gnaz	239.464	protein_coding	1.71008e-08	6.09568e-07	19.7082
Sqor	2889.7	protein_coding	1.65414e-11	1.01537e-09	6.83829
Il1r1	4807.18	protein_coding	1.32481e-08	4.82989e-07	14.628
Mycn	282.443	protein_coding	0.000172255	0.00190641	28.0305
Nefl	254.939	protein_coding	6.46814e-06	0.00011813	87.1704
Specc1	817.657	protein_coding	9.20475e-10	4.17424e-08	9.17087
Ighv1-52	288.365	IG_V_gene	0.000416606	0.0039275	55.9841
Atp6v0e2	2678.43	protein_coding	3.44876e-36	1.50593e-33	182.64
9130208D14Rik	2567.5	unprocessed_pseudogene	2.61687e-17	3.04715e-15	31.0133
Gm14440	310.343	protein_coding	2.69881e-05	0.000400094	-11.736
Gm26740	2510.68	antisense_RNA	8.388e-12	5.44455e-10	-4.52579
Gm15854	5229.55	unprocessed_pseudogene	3.73297e-22	6.34704e-20	3640.13
Gucy1a3	192.764	protein_coding	0.000318016	0.00317706	8.43906
Gm14403	998.491	protein_coding	2.347e-07	6.38709e-06	8.11261
Adgrg1	317.321	protein_coding	1.89769e-05	0.000299345	16.8147
Dyrk4	90.9007	protein_coding	0.00100549	0.00810676	32.2874
Akap12	1944.82	protein_coding	2.12707e-07	5.84655e-06	-4.42152
Cdc20	2202.05	protein_coding	0.000807204	0.00676354	4.15243
Jun	296640	protein_coding	0.000128458	0.00151229	4.07088
Ska1	446.72	protein_coding	0.000107646	0.00130158	17.8061
Ly6e	260851	protein_coding	2.20732e-16	2.36923e-14	-4.51708
Hopxos	212.825	antisense_RNA	0.00098487	0.00798073	-7.4219
Wdr95	1721.99	protein_coding	2.25189e-15	2.23018e-13	10.997
BC023719	6072.6	antisense_RNA	2.20742e-21	3.62488e-19	3046.35
Lgals3	25906.8	protein_coding	8.55739e-15	7.76816e-13	10.9724
4930417O13Rik	1180.4	processed_transcript	0.000370436	0.0035693	-4.8876
Asns	437.389	protein_coding	0.000946723	0.00772701	23.9888
Gm6545	1234.78	processed_pseudogene	2.02718e-07	5.60406e-06	-4.39344
Tacstd2	1222.81	protein_coding	3.15957e-07	8.2704e-06	19.2625
Lrmda	203.386	protein_coding	2.59289e-05	0.000387381	18.5071
Etnk2	433.415	protein_coding	4.26386e-08	1.40759e-06	23.6368
Psd2	587.706	protein_coding	0.000107439	0.00130071	12.2607
Tcrg-C3	9912.52	TR_C_gene	2.73025e-49	1.94282e-46	64.8971
Ighv3-1	553.221	IG_V_gene	0.000720548	0.00619413	232.088
Ociad2	102.291	protein_coding	2.77906e-05	0.000409778	60.9724
Ankrd35	132.371	protein_coding	7.18153e-05	0.000927528	43.8836
Gm5678	60.8877	protein_coding	0.000703947	0.00607862	38.5184
Gm14288	175.036	protein_coding	8.64958e-06	0.000151905	-14.7078
Nmral1	1375.23	protein_coding	9.61827e-06	0.000166633	4.76082
Sema4f	6581.35	protein_coding	3.67856e-27	9.06105e-25	4.0867
Lyplal1	260.324	protein_coding	3.80184e-07	9.66202e-06	55.5449
Ddx25	160.558	protein_coding	5.52978e-06	0.000103249	-77.9953
Fcer1g	12569.9	protein_coding	2.06578e-11	1.24031e-09	4.9324
H2-T3	6274.71	protein_coding	2.79916e-43	1.6297e-40	359.54
Gm18852	4634.26	processed_pseudogene	1.0024e-07	3.01867e-06	-9.47338
Zan	266.999	protein_coding	9.34159e-08	2.81758e-06	152.857
C8g	270.693	protein_coding	8.7548e-05	0.00109257	5.39429
Kcnc1	1894.28	protein_coding	7.84841e-11	4.16551e-09	15.2468
Cdk1	1843.61	protein_coding	0.000200362	0.00215783	10.2054
Gm26799	1475.03	lincRNA	0.000267906	0.00274814	-4.0772
Gm6710	346.54	protein_coding	0.000133634	0.00155765	-5.90886
Rpl34	47131.8	protein_coding	1.57139e-129	4.31302e-126	-10.1602
4833412C05Rik	114.791	lincRNA	0.000541218	0.00487046	25.6727
Ppp1r14c	310.496	protein_coding	0.000639803	0.0055977	13.2378
Gm10499	42368.5	transcribed_unprocessed_pseudogene	2.21199e-144	8.49979e-141	913.788
Tcrg-V3	65.6168	TR_V_gene	0.000234976	0.00246699	-118.607
Nrgn	647.523	protein_coding	5.34029e-09	2.12428e-07	7.33202
Rpl21-ps8	3463.07	processed_pseudogene	2.20228e-18	2.82083e-16	-16.0337
Impg1	63.897	protein_coding	0.000318944	0.00318166	-115.36
Klra11-ps	154.576	unprocessed_pseudogene	1.32933e-05	0.000219516	79.8155
Sord	6278.6	protein_coding	7.42966e-25	1.5349e-22	4.41111
Trdc	6838.16	TR_C_gene	3.85556e-06	7.48393e-05	48.3002
Cfap54	713.729	protein_coding	2.18443e-24	4.19695e-22	-92.2017
Anxa1	52713.9	protein_coding	3.86556e-07	9.81097e-06	4.53441
Gm14085	2257.1	protein_coding	6.34514e-36	2.70909e-33	92.7085
Igkv12-44	3576.56	IG_V_gene	1.35189e-05	0.000222569	117.058
Gm19261	153.633	antisense_RNA	0.000204909	0.00219817	-17.3275
Ajuba	1119.96	protein_coding	8.71746e-22	1.44387e-19	-41.3876
Sept5	717.775	protein_coding	0.000118205	0.00140798	10.8069
Trav6n-6	613.01	TR_V_gene	9.83006e-07	2.25645e-05	5.28601
Lingo4	331.33	protein_coding	5.28086e-05	0.000714515	13.1756
Mrvi1	558.917	protein_coding	1.20827e-08	4.48157e-07	-6.66013
Trav3n-3	134.702	TR_V_gene	0.000141878	0.00163227	-26.8316
Trav3d-3	134.702	TR_V_gene	0.000141878	0.00163227	-26.8316
Pacsin3	287.538	protein_coding	0.000294252	0.00298494	6.19646
0610038B21Rik	89.9759	antisense_RNA	9.0639e-06	0.000158444	-166.777
Mybl2	761.093	protein_coding	0.000855236	0.00709791	4.98034
Selenbp2	175.297	protein_coding	3.31804e-05	0.0004786	234.063
Amotl2	274.311	protein_coding	1.6178e-06	3.54507e-05	10.0148
I830127L07Rik	2783.58	transcribed_unprocessed_pseudogene	1.48152e-34	5.47392e-32	38.6156
Apol7b	29190.7	protein_coding	1.05002e-42	5.60392e-40	4.97542
Nhsl2	853.678	protein_coding	0.000989137	0.00799844	4.63979
Gm2539	826.381	transcribed_unprocessed_pseudogene	2.24612e-12	1.55793e-10	537.808
Ahcy	2352.69	protein_coding	1.15581e-25	2.52803e-23	-7.86435
Nat8f2	106.487	protein_coding	7.30409e-05	0.000940573	63.5924
Igkv8-19	2581.43	IG_V_gene	1.77932e-06	3.83682e-05	184.384
Als2cl	9010.47	protein_coding	7.40431e-36	3.09259e-33	-6.23379
Vim	87665.2	protein_coding	1.02821e-14	9.18841e-13	5.93714
Sparc	175.298	protein_coding	0.00121176	0.00937637	18.7226
Gm7897	160.415	unprocessed_pseudogene	3.65543e-07	9.31456e-06	102.241
Mgst3	782.991	protein_coding	9.8195e-06	0.000169508	4.19847
Gm7889	203.032	unprocessed_pseudogene	3.02319e-07	7.97865e-06	238.512
Spr-ps1	442.72	transcribed_unprocessed_pseudogene	9.21188e-10	4.17424e-08	230.682
Tnxb	424.163	protein_coding	9.46861e-11	4.9705e-09	290.45
9330162012Rik	347.189	bidirectional_promoter_lncRNA	3.89154e-08	1.30258e-06	41.7324
Tspan2	390.564	protein_coding	0.00126446	0.00968276	15.1596
Jcad	545.258	protein_coding	0.000471545	0.0043494	29.9229
Igkv10-94	1277.18	IG_V_gene	1.7282e-05	0.000275094	151.023
Trav3-1	278.558	TR_V_gene	0.000782756	0.00660769	4.12737
Rhobtb1	301.339	protein_coding	2.37281e-08	8.19942e-07	24.7511
Fut10	812.734	protein_coding	2.32149e-13	1.81312e-11	569.936
Gm15195	64.8497	processed_pseudogene	2.10352e-05	0.000327246	73.893
Adamts1	2326.51	protein_coding	1.14359e-24	2.33743e-22	31.9609
Kcna6	61.5166	protein_coding	0.000122309	0.00145326	74.3703
Gm11127	142.993	protein_coding	0.000353268	0.0034436	22.817
Nlrp10	141.807	protein_coding	0.00115699	0.00905101	6.77515
Gpr160	558.352	protein_coding	0.000656415	0.005717	6.47817
Irak1bp1	251.565	protein_coding	0.000103665	0.00126058	18.9136
AC157822.1	406.041	miRNA	2.0603e-05	0.000321304	28.0327
Col5a1	133.319	protein_coding	0.00115199	0.00901919	28.6009
Lbx1	160.394	protein_coding	0.000915648	0.00751488	25.478
Gm27517	113.407	misc_RNA	0.000688556	0.00597256	153.754
Gm7292	4036.44	lincRNA	1.02225e-28	2.65412e-26	267.736
Apobec3	21917.4	protein_coding	2.19552e-12	1.53391e-10	-5.28445
Camk1	3428.87	protein_coding	6.47339e-40	3.10933e-37	17.6883
Adgrl2	442.305	protein_coding	0.000803589	0.00674208	-11.113
Prss16	143.411	protein_coding	0.00127612	0.00975647	200.977
Anxa2	64323.7	protein_coding	1.47967e-20	2.25626e-18	4.69914
Gm46313	64.2635	unprocessed_pseudogene	0.000507613	0.00460906	81.399
Sfxn2	1677.88	protein_coding	4.45653e-22	7.4455e-20	-4.90468
Nlrp1b	370.275	protein_coding	0.000853575	0.00709025	-10.3742
Igkv9-124	1313.58	IG_V_gene	2.19816e-05	0.00033895	158.824
Dlg5	1096.75	protein_coding	1.28351e-10	6.66491e-09	6.89935
Esm1	243.537	protein_coding	1.3209e-05	0.00021878	126.525
Tceal3	1992.56	protein_coding	2.4394e-15	2.39123e-13	-21.7431
Fam71a	134.51	protein_coding	0.000170236	0.00189338	15.9553
A930015D03Rik	2848.77	antisense_RNA	1.55375e-19	2.21128e-17	10.0952
Laptm4b	3201.87	protein_coding	2.17285e-24	4.19695e-22	13.8127
Ckb	19480.9	protein_coding	2.42419e-55	2.02504e-52	-6.34586
Boc	92.5102	protein_coding	5.34127e-06	0.000100021	-172.398
Kif13a	3701.79	protein_coding	7.63279e-09	2.93298e-07	-4.14213
Rmnd1	519.65	protein_coding	0.000451505	0.00420088	-6.68515
Ifi203-ps	1570.48	unprocessed_pseudogene	7.60887e-32	2.5205e-29	50.2854
Map6	452.777	protein_coding	6.02066e-13	4.51855e-11	-12.7519
A530032D15Rik	2094.54	protein_coding	3.93784e-07	9.95495e-06	15.4517
Gm15482	91.392	processed_transcript	0.000675351	0.00586862	28.3858
Rhoj	83.0161	protein_coding	0.000938563	0.00767345	106.167
AC099934.1	687.215	miRNA	1.69614e-05	0.000270439	22.5251
H2-T10	56298	polymorphic_pseudogene	1.91531e-24	3.83322e-22	4.92254
Slc9a3r2	428.084	protein_coding	1.44715e-06	3.22179e-05	8.73608
Gm21941	63.7413	unprocessed_pseudogene	6.19692e-05	0.000814373	71.8195
Igkv8-24	3299.54	IG_V_gene	0.000430059	0.00403203	78.5075
Psmc3ip	1234.06	protein_coding	1.94622e-06	4.12724e-05	5.81795
Gm14410	849.657	protein_coding	5.95711e-08	1.90123e-06	6.01338
Sspo	306.184	protein_coding	4.37607e-15	4.14174e-13	-29.8631
Car5b	184.472	protein_coding	0.000438263	0.00409949	6.47655
Vmn1r43	247.986	protein_coding	1.13291e-08	4.23474e-07	170.816
Ppp1r3e	922.945	protein_coding	1.03053e-12	7.44343e-11	-7.57922
Il23r	1851.39	protein_coding	9.11894e-11	4.80006e-09	13.8095
Gm7910	106.719	processed_pseudogene	0.000443374	0.00413522	9.42532
Gm7609	422.383	transcribed_unprocessed_pseudogene	3.03928e-06	6.03865e-05	11.6491
Gm37358	114	processed_pseudogene	8.13245e-07	1.89392e-05	120.187
Ceacam2	525.114	protein_coding	7.47988e-05	0.000959352	702.694
Tcrg-V7	163.266	TR_V_gene	0.000215437	0.00229191	7.46065
Rps7-ps2	265.021	processed_pseudogene	0.000357801	0.00347544	-10.1446
Fbxw10	469.328	protein_coding	1.59608e-07	4.55655e-06	19.494
Olfr804	93.8316	protein_coding	0.000479276	0.00439959	30.333
Gm8909	5294.44	protein_coding	1.38109e-31	4.49742e-29	12.3951
Trav7n-6	38.3118	TR_V_gene	0.00110255	0.00871381	-69.4476
Gm17782	432.854	unprocessed_pseudogene	1.61546e-05	0.00025908	4.04705
Trim12c	5006.28	protein_coding	1.79919e-19	2.54175e-17	-10.7709
Gm17811	66.723	processed_pseudogene	0.000860583	0.00712689	-31.4496
H60c	271.513	protein_coding	3.04634e-07	8.01284e-06	170.42
Gm8797	72592.5	protein_coding	2.37227e-40	1.19943e-37	21.938
Lrrc75b	304.119	protein_coding	2.69703e-10	1.35295e-08	39.4932
Cyp2c39	104.804	protein_coding	0.00030681	0.00308463	126.866
Cpd	4741.66	protein_coding	3.40317e-05	0.000488529	4.97888
Gm26637	158.722	lincRNA	8.50612e-07	1.96664e-05	-152.203
Rps18-ps1	403.659	processed_pseudogene	0.000299558	0.00302917	-4.15294
Lmna	10898	protein_coding	0.000215276	0.00229147	6.45873
Fhl2	2475.13	protein_coding	4.69858e-14	3.9329e-12	10.2303
Bckdhb	2197.67	protein_coding	1.85164e-11	1.12581e-09	4.05529
4930438A08Rik	477.129	protein_coding	2.20518e-06	4.60024e-05	142.631
Trib3	2943.68	protein_coding	2.29118e-10	1.16149e-08	8.11177
Igkv4-79	905.995	IG_V_gene	2.65757e-05	0.000395795	583.05
Olfr369-ps1	105.832	unprocessed_pseudogene	0.000105079	0.00127455	63.9982
Klf2	77727	protein_coding	1.52886e-06	3.38021e-05	5.12712
2210011C24Rik	273.702	protein_coding	4.73933e-07	1.1719e-05	21.3435
Igkv4-56	1121.04	IG_V_pseudogene	0.000171584	0.00190228	121.087
Gzmk	1557.87	protein_coding	6.21127e-08	1.95956e-06	12.7046
Gm44075	139.577	processed_pseudogene	0.000463758	0.0042858	74.8275
Ltk	981.416	protein_coding	5.90547e-17	6.62432e-15	35.8014
Chrm4	149.785	protein_coding	0.000236588	0.00248256	-14.1494
Gm35035	147.276	lincRNA	0.000112298	0.00134933	-9.31082
Gcm2	584.218	protein_coding	0.000138129	0.00159968	5.17866
Igf1r	4416.94	protein_coding	5.60618e-07	1.35999e-05	6.32559
Trav3-3	600.505	TR_V_gene	1.12896e-07	3.34763e-06	6.26513
6330403K07Rik	1536.97	lincRNA	6.09948e-09	2.39651e-07	-5.70234
Rec8	400.266	protein_coding	3.47897e-14	2.94456e-12	-58.0035
Megf8	2203.87	protein_coding	2.91801e-15	2.80319e-13	5.53956
Gm8613	285.869	processed_pseudogene	1.45087e-08	5.25954e-07	138.052
Ifi202b	415.89	protein_coding	2.03807e-07	5.61337e-06	224.007
H2-Q1	6158.37	protein_coding	5.15312e-67	6.18793e-64	65.6002
Foxp3	389.663	protein_coding	0.000487846	0.00446316	32.8799
Klra13-ps	3655.05	transcribed_unprocessed_pseudogene	4.81486e-15	4.5347e-13	4.87199
Rnls	275.159	protein_coding	4.251e-05	0.000592273	6.46977
Cygb	1129.08	protein_coding	6.4593e-13	4.82889e-11	444.52
Dab2ip	1214.67	protein_coding	3.65453e-06	7.14288e-05	4.73546
Cxcr4	132669	protein_coding	2.53509e-06	5.18157e-05	4.69666
Gm10451	207.382	lincRNA	0.000287251	0.00292008	-6.45068
Morn4	114.058	protein_coding	0.000225512	0.00238064	21.8405
Ggt1	271.281	protein_coding	0.000188901	0.00205396	14.1009
Stc2	10790.6	protein_coding	2.96048e-33	1.03418e-30	8.12405
Rps19-ps1	1465.44	processed_pseudogene	2.92717e-10	1.44948e-08	7.5421
Rps19-ps2	1465.44	processed_pseudogene	2.92717e-10	1.44948e-08	7.5421
Cpne4	599.272	protein_coding	1.12307e-11	7.19254e-10	436.053
Plxdc2	304.204	protein_coding	0.000407622	0.00385985	8.06939
Scgn	194.945	protein_coding	4.38404e-06	8.39787e-05	125.162
Gm4992	432.774	processed_pseudogene	4.24807e-05	0.000592273	-7.46113
St6galnac2	29847	protein_coding	1.37265e-59	1.46516e-56	2130.85
Npdc1	99.576	protein_coding	0.000819663	0.006853	17.9519
Prdm16	260.258	protein_coding	5.9923e-06	0.000110384	-30.7515
Gimap1os	7753.38	processed_transcript	9.06279e-37	4.04938e-34	-36.3225
Cdc42ep1	1004.02	protein_coding	1.2619e-19	1.83673e-17	-348.384
Ifngas1	254.292	lincRNA	3.46356e-07	8.93227e-06	-7.95931
Wscd1	1365.78	protein_coding	2.87678e-07	7.64475e-06	4.82233
Chil5	445.458	protein_coding	0.000596098	0.00528755	4.51481
Slc37a2	254.847	protein_coding	8.99996e-05	0.00111703	-16.2964
Gm15433	480.911	processed_pseudogene	3.49916e-07	9.00231e-06	13.9061
Igkv6-20	3532.32	IG_V_gene	7.72049e-06	0.000138371	160.29
Col6a4	186.43	protein_coding	1.33989e-05	0.000220972	119.601
Tmem37	2251.83	protein_coding	5.79267e-09	2.29948e-07	7.16516
Gm43554	80.8455	processed_pseudogene	9.40331e-06	0.000163203	80.963
Fads6	835.794	protein_coding	1.03918e-17	1.25571e-15	-13.1838
Gm15708	270.236	sense_intronic	0.000227994	0.00240287	-5.9773
Gm18666	137.247	unprocessed_pseudogene	0.000319548	0.00318478	82.4933
Igkv4-58	837.316	IG_V_gene	0.00100681	0.00811404	126.855
Cap2	1511.32	protein_coding	1.67754e-09	7.29197e-08	-4.46284
Atp1a2	233.189	protein_coding	0.000208378	0.0022304	4.07494
Id3	1503.02	protein_coding	4.77836e-06	9.0231e-05	4.30524
Trim12a	8505.33	protein_coding	1.86887e-80	2.76204e-77	-683.525
Gm10420	436.511	processed_pseudogene	0.000970583	0.00788157	4.09843
Gm15428	552.777	processed_pseudogene	0.000520607	0.00470895	10.5713
Trav5-1	306.612	TR_V_gene	1.44116e-05	0.000234816	4.03371
Adm	410.545	protein_coding	5.97165e-05	0.00078963	4.16148
Ampd3	1913.45	protein_coding	2.29804e-34	8.33062e-32	24.9156
H2-Q3	103.016	unprocessed_pseudogene	5.48085e-05	0.000738972	108.113
Igkv9-129	194.515	IG_V_gene	3.79116e-05	0.000537562	212.067
Zfp503	1336.24	protein_coding	2.27671e-14	1.9793e-12	175.302
Myo1d	1268.23	protein_coding	3.81949e-12	2.56587e-10	4.89123
AC132474.1	128.479	TEC	0.00046131	0.00426523	9.10859
Gm14928	1173.17	processed_pseudogene	0.000116953	0.00139653	-56.7381
Ripk4	100.826	protein_coding	0.000930729	0.00761913	53.9462
Jchain	35513.2	protein_coding	5.68982e-05	0.000761271	38.6524
Gm27177	644.909	antisense_RNA	5.53797e-16	5.84621e-14	-1229.75
Cenpm	319.395	protein_coding	0.000479118	0.00439959	5.49747
5830444B04Rik	395.441	processed_transcript	7.86829e-14	6.46041e-12	-753.794
Gm11231	102.189	processed_pseudogene	2.25401e-05	0.000345346	103.544
Fsd2	385.654	protein_coding	1.16611e-13	9.37425e-12	-734.668
Mmp14	1201.91	protein_coding	2.51095e-11	1.47532e-09	20.6805
Rsad1	463.376	protein_coding	0.000675247	0.00586862	-4.1323
4930481A15Rik	414.059	antisense_RNA	4.52778e-13	3.46583e-11	-789.701
Gm12411	1580.57	processed_pseudogene	2.57414e-17	3.01567e-15	-1548.64
Styk1	904.708	protein_coding	5.88767e-15	5.46473e-13	-886.553
2610507I01Rik	241.355	processed_transcript	5.5993e-11	3.0825e-09	-459.451
Map7	745.708	protein_coding	7.4571e-08	2.30343e-06	-17.6982
Gm11223	2956.99	processed_pseudogene	0.000156811	0.00177016	5.17757
Gm17207	221.025	sense_intronic	0.000335297	0.00330023	-8.30066
Gm19196	506.467	transcribed_unprocessed_pseudogene	2.58328e-05	0.000386246	6.99868
AC126250.1	1048.36	TEC	5.68177e-05	0.000760724	4.82909
H2-Q5	19968.9	polymorphic_pseudogene	7.08658e-10	3.31276e-08	-4.06196
Apol7e	13957.9	protein_coding	1.29449e-43	7.7722e-41	-8.51401
Gm10874	372.856	lincRNA	0.000794077	0.0066827	-4.12139
Slc15a2	1606.76	protein_coding	9.31293e-15	8.40044e-13	-1574.35
Gm16867	289.133	protein_coding	4.05875e-09	1.6546e-07	-282.813
Gas7	6800.22	protein_coding	4.35991e-07	1.08647e-05	4.09087
Elobl	174.562	protein_coding	6.46561e-07	1.54124e-05	126.713
Gm4134	1080.65	unprocessed_pseudogene	1.94482e-11	1.17502e-09	421.33
Gm11735	806.697	unprocessed_pseudogene	1.93077e-13	1.52658e-11	746.877
Slc35f3	94.6437	protein_coding	1.08301e-06	2.45666e-05	-179.047
Mir686	121.953	miRNA	2.60096e-06	5.28806e-05	-118.576
Cyp4f37	433.238	protein_coding	5.99901e-10	2.83192e-08	323.675
Col20a1	666.279	protein_coding	5.90673e-09	2.33992e-07	7.7771
Trav9d-4	183.412	TR_V_gene	0.000669321	0.00582149	54.2147
Ighv1-18	1249.6	IG_V_gene	0.000402024	0.00381276	99.55
Crb3	252.246	protein_coding	0.00079017	0.00665565	4.04495
Mn1	403.632	protein_coding	1.49433e-06	3.31915e-05	14.5277
CT030170.6	207.466	transcribed_unprocessed_pseudogene	9.0456e-07	2.08385e-05	16.8611
Plxnd1	10391	protein_coding	1.67017e-23	3.05609e-21	6.7128
Rundc3b	6590.91	protein_coding	6.30406e-16	6.61857e-14	-7.45541
Ighv3-6	1468.56	IG_V_gene	0.000860212	0.00712689	65.0607
Samd11	3591.13	protein_coding	1.46326e-09	6.41863e-08	9.70806
Sdc4	10803	protein_coding	0.000310488	0.00311509	6.13055
5830411N06Rik	6494.82	protein_coding	6.17139e-08	1.95075e-06	8.47994
Acat2	12051.4	protein_coding	8.25769e-10	3.81085e-08	4.11244
Gm32846	63.7479	lincRNA	0.000452377	0.00420693	-61.615
Gm15326	100.858	lincRNA	0.00124677	0.00958167	-7.28503
Gm37065	62.4719	antisense_RNA	0.000356542	0.00346847	-58.5708
Vasn	209.764	protein_coding	0.000488525	0.00446316	7.16356
Kir3dl1	3937.56	protein_coding	4.14712e-22	6.98936e-20	3189.79
AW046200	45.3738	bidirectional_promoter_lncRNA	0.00076119	0.00647399	-84.9953
Gm19791	270.006	unprocessed_pseudogene	2.17012e-09	9.26544e-08	209.382
Rpl21	29889.9	protein_coding	1.84404e-101	3.93662e-98	-56.694
Gm5512	497.375	transcribed_unprocessed_pseudogene	0.00106115	0.00845271	-4.24066
Iglv3	255.435	IG_V_gene	0.00122068	0.00943024	22.7463
Abcb1b	694.884	protein_coding	1.84498e-06	3.9518e-05	-4.49818
Plpp1	103.862	protein_coding	1.37524e-05	0.000225833	99.5899
Dlc1	121.193	protein_coding	0.0010011	0.0080782	32.4016
E330020D12Rik	454.968	processed_transcript	0.000187016	0.00203693	6.06934
Maged1	437.582	protein_coding	1.00702e-06	2.30059e-05	14.3777
Serpina3i	207.524	protein_coding	3.88415e-08	1.30238e-06	192.012
Igkv8-21	2133.17	IG_V_gene	0.000175522	0.00193419	90.9362
Sdcbp2	1011.98	protein_coding	3.30477e-07	8.59196e-06	-9.19111
Gm7224	427.113	unprocessed_pseudogene	1.44771e-07	4.19531e-06	166.084
BC018473	7075.37	antisense_RNA	2.29675e-15	2.26295e-13	599.129
Aff2	162.824	protein_coding	4.54284e-05	0.000624779	7.74515
Igkv6-32	1354.62	IG_V_gene	4.41153e-05	0.000610213	21.5802
Prkar2b	838.549	protein_coding	0.000501865	0.00456766	4.06824
Ctdspl	559.02	protein_coding	1.05836e-09	4.70702e-08	9.01395
Gm16223	72.0733	protein_coding	7.45448e-05	0.000956734	68.2268
Tmie	420.529	protein_coding	0.000158861	0.0017891	-7.22476
Tnfrsf19	175.671	protein_coding	0.000563221	0.0050331	4.99213
Usp44	675.152	protein_coding	1.4777e-12	1.05543e-10	535.598
Ptprm	192.765	protein_coding	7.64925e-05	0.000976733	41.0388
Gm5682	297.631	unprocessed_pseudogene	1.78407e-09	7.73753e-08	32.4133
Rpgrip1	290.069	protein_coding	8.59328e-06	0.000151193	-5.70409
Gm18733	178.28	transcribed_unprocessed_pseudogene	1.85337e-07	5.17906e-06	138.541
Unc5a	1943.33	protein_coding	2.38044e-29	6.53362e-27	-507.581
Pianp	10100.8	protein_coding	4.52624e-54	3.4785e-51	15.2274
Hmgb1-ps8	578.56	processed_pseudogene	6.97422e-16	7.28237e-14	-148.612
Sprn	152.121	protein_coding	0.00129351	0.00986984	20.2043
Gm14848	119.539	processed_pseudogene	0.000607447	0.00537828	116.736
Mxra8	1916.51	protein_coding	2.51112e-12	1.72259e-10	7.57322
Gm7592	291.579	transcribed_unprocessed_pseudogene	0.000110595	0.00133053	16.943
Scpep1	9567.24	protein_coding	3.25726e-09	1.35166e-07	5.781
Cd72	5917.36	protein_coding	3.92524e-08	1.3093e-06	-15.1989
St6galnac1	7215.69	protein_coding	2.19674e-37	1.0049e-34	399.405
Aldh5a1	2322	protein_coding	3.01392e-11	1.74944e-09	5.19335
Rin2	2741.53	protein_coding	1.70819e-08	6.09568e-07	-4.64362
Gm3055	999.902	protein_coding	4.10684e-07	1.03143e-05	-8.30655
Cpne5	843.649	protein_coding	5.70652e-21	8.98684e-19	36.6165
Btbd3	127.599	protein_coding	9.17054e-06	0.00015974	117.042
Prss12	854.131	protein_coding	3.08183e-10	1.52214e-08	6.13665
Dnmt3c	110.922	protein_coding	1.72121e-06	3.72405e-05	99.5288
Ighv11-2	3421.57	IG_V_gene	3.80051e-05	0.00053849	2281.87
Alpk1	3925.23	protein_coding	5.27645e-30	1.51308e-27	111.272
Cmklr1	1102.7	protein_coding	5.15002e-07	1.25727e-05	12.0958
Tcp11l1	353.103	protein_coding	9.02777e-06	0.00015797	5.43665
Igkv12-46	1145.64	IG_V_gene	0.000739082	0.00632697	31.3379
E2f2	1551.34	protein_coding	8.03653e-05	0.00101583	4.75919
Prickle2	76.9609	protein_coding	0.000357429	0.00347358	71.0358
Ccnjl	408.564	protein_coding	2.43153e-08	8.37221e-07	15.9366
Plcd1	996.751	protein_coding	1.15235e-13	9.30255e-12	5.9201
Gm15682	156.079	processed_pseudogene	0.00116164	0.00905874	7.14746
Cdc42bpb	525.581	protein_coding	5.19888e-05	0.000704527	6.09219
Muc20	713.705	protein_coding	2.7595e-10	1.38068e-08	22.7902
Trim30e-ps1	89.501	transcribed_unprocessed_pseudogene	4.97789e-05	0.000677339	70.4718
Tlr1	4788.42	protein_coding	2.44718e-12	1.68522e-10	5.83189
Arhgef15	57.8207	protein_coding	0.00076491	0.00649126	45.0358
BC064078	628.747	transcribed_unprocessed_pseudogene	0.000521756	0.00471519	-5.18303
Mns1	855.801	protein_coding	1.54358e-08	5.54334e-07	-11.4476
Evc	197.58	protein_coding	0.000365601	0.00353397	13.997
Gm7639	212.778	processed_pseudogene	7.94041e-07	1.85373e-05	95.1057
1700021A07Rik	234.639	lincRNA	2.72183e-05	0.000402885	-11.5606
Hal	282.72	protein_coding	0.000337364	0.00331379	4.96353
Trim58	70.1722	protein_coding	0.00112339	0.00884937	28.38
Dbf4	16465.3	protein_coding	6.91948e-05	0.00089965	-4.68135
Gm8036	485.046	processed_pseudogene	8.57638e-10	3.92329e-08	13.3858
AC166358.2	104.918	processed_transcript	0.000103799	0.0012614	46.7388
Igkc	154465	IG_C_gene	0.00107295	0.00851214	22.5625
Trav13-2	316.779	TR_V_gene	0.000320007	0.00318565	6.50015
Gm18604	124.747	processed_pseudogene	7.64524e-05	0.000976733	51.7805
H2-Bl	1617.93	polymorphic_pseudogene	2.51937e-12	1.72259e-10	7.30013
Trdv2-2	79.2048	TR_V_gene	2.40444e-05	0.000364039	64.8334
Ada	19613	protein_coding	1.53176e-44	9.49348e-42	5.41755
Trim34b	807.611	protein_coding	5.21304e-07	1.27104e-05	8.86071
Gm12892	3912.11	processed_pseudogene	3.17311e-19	4.38597e-17	-4.89049
Kir3dl2	1125.1	protein_coding	1.86026e-15	1.85188e-13	936.89
Serpina3n	184.45	protein_coding	0.000625932	0.00550391	22.3108
Gm28068	833.184	lincRNA	4.7081e-14	3.9329e-12	12.262
Sfn	3819.87	protein_coding	4.01578e-06	7.7465e-05	-4.9818
Gbp10	3530.57	protein_coding	4.37684e-05	0.000605851	-4.43987
Trim16	9022.22	protein_coding	9.47436e-91	1.65483e-87	122.517
Gm12583	348.61	processed_pseudogene	5.79155e-08	1.85455e-06	-57.8623
Slc5a11	365.663	protein_coding	0.000762757	0.00647958	-4.63718
Ldhb	4283.66	protein_coding	1.43315e-22	2.48063e-20	-6.54748
Trav15n-1	964.113	TR_V_gene	1.94533e-06	4.12724e-05	7.34724
Gpld1	890.792	protein_coding	4.91451e-21	7.80351e-19	26.0254
Gm46404	65.1931	lincRNA	0.00123761	0.00953418	27.1918
Nlrp1a	2674.42	protein_coding	1.15789e-25	2.52803e-23	26.0786
Tdg-ps	1885.89	processed_pseudogene	3.84401e-12	2.57334e-10	6.81066
4930532G15Rik	299.878	lincRNA	2.18782e-09	9.32029e-08	-22.5011
Ighv6-6	773.565	IG_V_gene	0.000454269	0.00422044	121.247
Wnt5b	55.2871	protein_coding	0.000455233	0.00422531	46.0951
Ccnb1ip1	139.371	protein_coding	0.000241759	0.00252167	116.141
AC134254.3	122.426	unprocessed_pseudogene	7.82656e-06	0.000139621	103.64
Trav8d-1	389.48	TR_V_gene	0.000136942	0.0015888	6.64133
Matn2	1416.69	protein_coding	1.53417e-13	1.22307e-11	86.1044
Rbpsuh-ps1	319.85	processed_pseudogene	1.48252e-10	7.67755e-09	-311.768
Abhd1	1532.17	processed_transcript	1.85457e-07	5.17906e-06	5.45825
Capn11	124.591	protein_coding	1.11175e-06	2.51591e-05	-237.958
Guca1b	63.7577	protein_coding	0.000447044	0.0041654	-121.751
Gm19951	55.9324	lincRNA	0.00042799	0.00401709	-106.82
Gm4956	16403	transcribed_unprocessed_pseudogene	1.62902e-35	6.52051e-33	-31329.4
1700030C10Rik	95.0609	processed_transcript | transcribed_unprocessed_pseudogene	7.71948e-06	0.000138371	-181.461
Gm15510	49.0246	antisense_RNA	0.00101501	0.00816645	-93.6558
5830416I19Rik	81.7575	lincRNA	2.45565e-05	0.000369753	-156.272
Gm42047	365.184	lincRNA	9.51608e-13	6.89934e-11	-697.208
Gm12070	181.382	processed_pseudogene	2.8231e-09	1.18646e-07	-346.277
Gm37829	65.55	TEC	0.000127456	0.00150326	-125.26
Khdc1a	773.218	protein_coding	5.93027e-17	6.62432e-15	-1477.41
Gm32772	144.066	lincRNA	1.59448e-07	4.55655e-06	-274.965
Gm15133	98.2699	antisense_RNA	5.65654e-06	0.000105105	-187.845
Gm7240	93.7179	transcribed_processed_pseudogene	5.43736e-06	0.000101623	-179.112
Rpl21-ps11	499.259	processed_pseudogene	1.38439e-14	1.2314e-12	-953.871
