# Supplementary material for: Re-programming mouse liver-resident invariant natural killer T cells for suppressing hepatic and diabetogenic autoimmunity
Source: Nat Commun. 2022 Jun 7;13:3279. doi: 10.1038/s41467-022-30759-w (PMC9174212; doi:10.1038/s41467-022-30759-w)
Supplement: Supplementary file 5 — Supplementary Data 3 [file 41467_2022_30759_MOESM5_ESM.xlsx]

## Sheet: GenesInTable
Gene		Chr	Start	Stop	Strand	gene_type	NKTB6-1	NKTB6-2	NKTB6-3	NKTNOD1	NKTNOD2	NKTNOD3	NKTC1	NKTC2	NKTC3
Zbtb16	(PLZF)	9	48654297	48836223	-	protein_coding	197.31	203.484	146.579	113.66	119.999	140.084	62.7173	136.204	109.712
Tbx21	(Tbet)	11	97098071	97115332	-	protein_coding	447.599	309.407	177.581	389.447	220.55	190.551	231.018	235.082	382.523
Gata3	(GATA3)	2	9857078	9890035	-	protein_coding	143.226	136.225	119.484	134.538	147.472	111.691	99.4917	109.266	107.504
Rorc	(RORgt)	3	94372794	94398277	+	protein_coding	0.539051	0.404166	1.70215	5.03993	7.86769	7.57854	44.8444	15.3589	5.14753
Foxp3	(FOXP3)	X	7579676	7595244	+	protein_coding	0.0001	0.188664	0.0001	2.54655	0.438621	0.0507918	4.19747	1.75411	0.735447
Maf	(MAF)	8	115682942	115707795	-	protein_coding	179.174	183.475	148.221	180.108	137.309	122.268	66.8875	68.407	63.1927
Nfil3	(NFIL3)	13	52967209	52981074	-	protein_coding	36.0559	36.1506	24.7365	116.553	59.4842	52.5168	142.873	116.349	61.8879
Bcl6	(BCL6)	16	23965052	23988853	-	protein_coding	97.4417	50.7779	14.7512	65.067	17.4378	15.2077	17.3312	36.5418	15.8219
Irf4	(IRF4)	13	30749226	30766977	+	protein_coding	59.0421	67.9372	33.7858	161.381	44.2907	60.7799	109.782	96.1106	94.9309
Lef1	(LEF1)	3	131110471	131224357	+	protein_coding	77.3938	69.9837	67.3735	69.6555	70.8083	50.9963	40.2951	64.313	57.8317
Cd24a	(CD24)	10	43578284	43584266	+	protein_coding	5.49637	5.10975	2.49644	42.3871	3.43088	3.37111	89.0099	9.50733	3.57571
Cd44	(CD44)	2	102811141	102901666	-	protein_coding	471.744	431.777	465.615	649.995	669.108	545.232	568.246	673.142	588.319
Klrb1c	(NK1.1)	6	128778485	128789216	-	protein_coding	228.04	247.847	527.01	41.9916	85.5538	86.7177	46.5941	26.3547	52.2114
Ifng	(IFNg)	10	118441046	118445893	+	protein_coding	361.64	435.93	461.447	474.54	665.01	760.536	744.786	490.478	909.916
Il2	(IL-2)	3	37120523	37125960	-	protein_coding	0.638999	0.853207	1.11389	0.36794	0.598352	0.415608	0.806796	0.695694	1.00677
Il4	(IL-4)	11	53602982	53618670	-	protein_coding	54.9727	42.7504	27.8002	5.30519	7.50655	9.60619	8.20528	19.0019	25.4052
Il17a	(IL-17)	1	20730905	20734497	+	protein_coding	1.18579	1.05067	0.851124	4.74815	2.27009	2.12916	172.228	9.93949	4.1987
Il10	(IL-10)	1	131019845	131024975	+	protein_coding	1.67085	0.296415	0.0001	1.83036	0.129077	0.126829	11.2111	1.73162	4.41218
Il21	(IL-21)	3	37222759	37232637	-	protein_coding	0.565998	0.24254	0.510715	0.185778	0.0001	0.177521	1.29993	0.202486	0.498239
Il2rb	(CD122)	15	78480553	78495067	-	protein_coding	2100.8	1813.93	1763.77	1632.38	1783.29	1442.46	1339.73	1856.62	1725.26
Mirlet7a-1	(LET-7)	13	48538179	48538272	-	miRNA	0	0	0	0	0	0	0	0	0
Zfp683	(HOBIT)	4	134053838	134058997	+	protein_coding	185.884	180.321	185.325	47.348	99.9055	112.308	27.8923	30.8976	80.6985
Il17rb	(IL-17Rb)	14	29996135	30008897	-	protein_coding	4.76981	4.4987	6.60972	4.98689	3.97259	4.23286	17.7644	16.3259	6.26241
Tnfsf11	(RANKL)	14	78277445	78308044	-	protein_coding	38.4003	25.564	26.6088	25.0136	16.5091	22.0003	24.6698	44.0527	20.7796
Tnfrsf4	(CD134)	4	156013843	156016613	+	protein_coding	1.1319	0.83517	1.10643	1.90993	0.696575	1.26739	2.54561	3.57558	1.63684
Il7r	(IL-7R)	15	9505788	9530177	-	protein_coding	189.008	203.044	278.578	273.718	346.737	310.175	307.022	116.663	151.334
Tgfbr2	(TGFBR2)	9	116084293	116175361	-	protein_coding	272.062	233.038	264.641	273.682	282.176	221.118	198.495	305.379	238.585
Lag3	(LAG-3)	6	124904361	124911706	-	protein_coding	0.808526	1.50861	1.78725	16.5785	12.872	10.8988	9.18016	3.66553	5.47962
Ctla4	(CTLA-4)	1	60887000	60915833	+	protein_coding	44.3556	37.9553	29.4456	37.2685	9.80234	15.3344	53.7803	40.4099	22.0843
Slamf6	(SLAF6)	1	171917515	171953171	+	protein_coding	23.6062	27.3959	33.9559	29.4964	42.6658	41.6437	19.4434	19.8114	39.0447
Itga4	(CD49d)	2	79255426	79333124	+	protein_coding	55.4043	60.3408	56.7066	86.181	83.6029	97.5061	29.0296	14.0322	19.1191
Itgae	(CD103)	11	73090583	73147447	+	protein_coding	2.2098	2.61306	6.15584	30.5841	16.0964	16.7791	69.6214	31.0549	20.2341
Pdcd1	(PD1)	1	94038305	94052554	-	protein_coding	5.25487	4.47177	3.99991	39.7617	11.3759	9.78362	41.703	8.36538	10.0578
Tigit	(TIGIT)	16	43648861	43664185	-	protein_coding	21.5581	14.4387	5.19135	28.568	10.2151	8.49098	15.5168	27.1648	8.01776
Ccr6	(CCR6)	17	8236043	8257128	+	protein_coding	0.512103	0.431104	0.766022	3.50146	2.83759	1.97708	14.9482	4.36263	2.94149
Ccr9	(CCR9)	9	123678439	123784331	+	protein_coding	83.6179	79.9253	109.728	72.2036	81.4884	71.0715	44.2482	72.4567	92.1081
Cxcr5	(CXCR5)	9	44511787	44561878	-	protein_coding	6.25194	3.98688	1.27664	31.0877	2.50225	3.06695	7.9345	7.15107	2.49079
ICOS	(ICOS)	1	60977927	61000321	+	protein_coding	566.528	334.614	215.168	643.036	228.469	259.946	373.527	667.604	246.411
Nrp1	(NRP1)	8	128358604	128503364	+	protein_coding	3.78149	2.85962	3.60277	9.0718	4.69485	3.62456	12.4839	7.60081	9.36985
Izumo1r	(FR4)	9	14885814	14903950	-	protein_coding	36.8642	38.7098	37.6437	15.7562	28.375	26.9175	12.2402	13.2676	22.5349
Cd27	(CD27)	6	125232622	125237011	-	protein_coding	120.886	91.8839	86.7198	83.7141	96.0625	95.4281	67.7535	83.2036	96.2121
