# Supplementary material for: Re-programming mouse liver-resident invariant natural killer T cells for suppressing hepatic and diabetogenic autoimmunity
Source: Nat Commun. 2022 Jun 7;13:3279. doi: 10.1038/s41467-022-30759-w (PMC9174212; doi:10.1038/s41467-022-30759-w)
Supplement: Supplementary file 6 — Supplementary Data 4 [file 41467_2022_30759_MOESM6_ESM.xlsx]

## Sheet: Hoja1
Gene ID	Total counts	gene_type	P-value	FDR step up	Fold change		NKTC1_30019	NKTC2_30020	NKTC3_30021	NKTT1_30016	NKTT2_30017	NKTT3_30018
Ighv10-1	449.83	IG_V_gene	0.00122566	0.0310917	858.667		2.45308e-28	4.48382e-24	0	357	1	33
Gm12534	287.993	antisense_RNA	2.41945e-10	4.28991e-08	550.268		0	0	0	58	180	49
Clec2l	245.853	protein_coding	4.60817e-10	7.84712e-08	469.71		0	0	0	36	103	103
Il21	23833.2	protein_coding	4.2171e-48	2.41767e-44	316.559		48	9	21	2854	12334	8489.02
Coch	1031.23	protein_coding	4.49633e-20	2.3434e-17	267.894		4	0	0	337	233.999	399.998
Il10	169799	protein_coding	2.40583e-20	1.33477e-17	259.165		414	77	186	13846	68027	85666
Gm13703	1961.97	antisense_RNA	1.41412e-34	2.70239e-31	206.685		5	0	5	382	933	606
Igkv9-128	106.846	IG_V_pseudogene	0.000820633	0.022655	203.821		0	0	0	79	16	0
Moxd2	575.762	protein_coding	7.79599e-15	2.48302e-12	199.645		3	0	0	137	246	175
Lpar3	97.3859	protein_coding	1.85721e-05	0.00100764	186.199		0	0	0	11	71	17
Gm43636	95.3539	TEC	1.37907e-05	0.000795929	182.194		0	0	0	9	35	50
Ighv1-56	90.3191	IG_V_gene	0.00138896	0.0347221	172.271		0	1.01964e-30	0	59.39	5.32538e-19	20.6563
Caskin1	88.6253	protein_coding	7.34319e-05	0.00319735	169.467		0	0	0	5	68	18
Gm45883	84.6383	processed_transcript	0.00275428	0.0572805	161.42		0.0011034	2.64534e-05	0.0995018	67.6819	5.86141	0.100128
Gm16276	81.2205	processed_pseudogene	0.00204231	0.0468904	155.021		0.117025	0.00748732	4.88716e-09	19.0342	0.00189185	57.1913
Asphd2	71.4904	protein_coding	4.51067e-05	0.00211964	136.506		0	0	0	22	30	17
Lag3	95811.8	protein_coding	4.00721e-62	6.89201e-58	135.755		339	163	231	15826	54782.6	24146
Igkv16-104	2767.04	IG_V_gene	1.24782e-22	9.75514e-20	129.935		8.03726	10	4	1490	864	193
Rasd2	1814.02	protein_coding	2.15872e-22	1.54699e-19	123.779		13	0	2	383	733.999	637.999
Akr1b8	233.61	protein_coding	2.84455e-06	0.000209074	120.895		0	2.09927	0	150.454	40.395	19.3012
Gm8994	62.7187	protein_coding	0.0281198	0.269433	119.633		0.00097229	0.000809902	0.002571	53.7524	0.0143773	0.0922069
Gm43822	59.9875	TEC	0.000196047	0.00715882	114.547		0	0	0	19	27	12
Myh3	58.2946	protein_coding	0.00622503	0.102599	111.417		4.043e-35	0	0	0	42.424	18.0033
Ighv1-33	57.0833	IG_V_pseudogene	0.00871789	0.129825	108.839		5.38278e-18	4.83024e-16	0	41.7027	1.32301e-32	7.77522
Cdc20b	56.3703	protein_coding	0.00236766	0.0518083	107.438		0	0	0	37	1	12
Krt6b	55.7499	protein_coding	0.0365936	0.309884	106.334		0	0	0	47.8332	0	0
Ccr3	2482.14	protein_coding	5.53664e-27	7.93539e-24	102.967		8	11	6	218	1331	915
Trav13d-1	52.554	TR_V_gene	0.0131086	0.16825	100.201		3.57192e-22	1.06866e-19	8.51526e-12	41.8034	4.36262	1.05685e-26
Ighv3-2	52.2655	IG_V_pseudogene	0.0389283	0.320502	99.6819		0	5.38099e-43	0	44.5916	0	0.242078
a	51.3945	protein_coding	0.00106155	0.0276212	97.9738		0	0	0	25	5	17
Gm43820	51.0885	TEC	0.00102386	0.0270083	97.603		0	0	0	5	15	30
Naip1	49.9374	protein_coding	0.00154281	0.0376915	95.1599		0.000780738	0.147778	3.30066e-33	30.451	4.72481	10.2895
Gm5639	48.7636	processed_pseudogene	0.000737597	0.0206948	93.0326		0	0.000159336	7.44224e-05	18.9759	14	12.9835
Gm14686	48.5629	transcribed_processed_pseudogene	0.0220621	0.237005	92.5868		5.0063e-11	0.000152992	2.32687e-07	40.6435	0.715545	4.29266e-07
Zfp575	46.7946	protein_coding	0.000861688	0.0235241	89.3423		0	0	0	13	16	16
Ighv1-43	45.2968	IG_V_gene	0.0564443	0.384312	86.3877		5.75667e-31	0	0	39.4839	0	0
Lama5	43.9582	protein_coding	0.00544908	0.0943795	83.7546		0	0	0	32	5	2
Gm42515	43.1506	TEC	0.00322148	0.0639225	82.2268		0	0	0	27	7	5
Ppm1e	43.0561	protein_coding	0.00342891	0.0665619	82.0534		0	0	0	27	8	4
Adam33	40.7762	protein_coding	0.00322753	0.0639225	77.9098		0	0	0	4	13	23
Insrr	148.343	protein_coding	1.92882e-05	0.0010432	75.7979		2	0	0	14	84	49
Vil1	39.4724	protein_coding	0.0072131	0.113627	75.1959		0	0	0	27	2	6
Notch3	76.4621	protein_coding	0.00105479	0.0275426	73.9354		0	0	1	52	4	11
Igkv3-8	38.3281	IG_V_pseudogene	0.0775926	0.4533	73.091		0	0	0	33.0163	0	0
Tmod1	38.2766	protein_coding	0.00363256	0.0697282	73.0252		0	0	0	12	6	18
A230065H16Rik	136.755	protein_coding	1.79963e-05	0.000982596	71.6246		0	1	1	61	14	49
Fam20a	1019.53	protein_coding	4.17111e-24	4.21994e-21	70.433		5	6	4	202	554.001	239
Retnla	36.15	protein_coding	0.030916	0.282265	68.9953		0	0	0	7	0	27
Fbxl7	36.0052	protein_coding	0.086829	0.478799	68.6589		0	0	0	31	0	0
Cyp2ab1	34.8437	protein_coding	0.0919694	0.493382	66.443		0	0	0	30	0	0
Gm43660	34.8437	lincRNA	0.0919694	0.493382	66.443		0	0	0	30	0	0
Cd209e	34.7683	protein_coding	0.0330374	0.2902	66.288		0	0	0	21	0	10
Mir678	34.6446	miRNA	0.0329902	0.289938	66.0562		3.37988e-12	1.01558e-40	0.0258382	20.0293	1.98723e-10	10.7689
Trim10	123.992	protein_coding	7.96957e-05	0.00340967	62.9853		2	0	0	26	17	73
Gm6823	32.9106	processed_pseudogene	0.00660314	0.106736	62.8634		6.57726e-08	0.43919	0.000387896	6.39635	10.6672	14.8162
Ighv1-13	32.3025	IG_LV_gene | IG_V_pseudogene	0.0548129	0.379926	61.5674		0	0	0	26.7045	1	0
Gm12159	31.7787	lincRNA	0.0437901	0.340026	60.5734		0	0	0	22	0	6
Sh3d2c-ps1	31.5819	processed_pseudogene	0.00938316	0.137	60.3371		0	0	2.49711e-42	9.18133	17.5392	4.35278
Htr2a	731.911	protein_coding	0.00285357	0.0588238	60.1747		12	0	0	76	432	216
AC061963.1	31.1722	antisense_RNA	0.0110632	0.151978	59.4508		0	0	0	11	3	15
Serpinf1	4724.16	protein_coding	7.28866e-46	3.13394e-42	59.2275		29	33	20	841.996	2403.01	1350
Gm14009	30.9228	lincRNA	0.0541046	0.377866	58.937		0	0	0	25	2	0
Rac3	219.738	protein_coding	2.35609e-07	2.39778e-05	58.8809		0	0	4	52	108	52
Klk1b27	1773.46	protein_coding	2.80824e-39	9.65979e-36	57.8694		9	8	15	361.023	790.153	558.489
Plxna4os1	30.1979	antisense_RNA	0.116838	?	57.5796		0	0	0	26	0	0
Sh3gl2	29.0364	protein_coding	0.124352	?	55.3639		0	0	0	25	0	0
Atcay	1278.62	protein_coding	1.42831e-16	5.34034e-14	55.363		13	0	11	222	616.996	401
Ypel4	56.2484	protein_coding	0.0121719	0.161656	54.2612		0	1	0	0	41	16
Chga	28.2165	protein_coding	0.012486	?	53.8586		0	0	0	10	11	6
Sncb	104.765	protein_coding	0.000118724	0.00473768	53.7625		0	2	0	16	53	33
AC138767.1	27.8502	processed_pseudogene	0.0156613	?	53.2577		9.046e-26	3.48243e-22	2.30659e-25	4.03676	18.042	5.86589
Olfr1396	27.9232	protein_coding	0.056328	?	53.2356		5.88464e-11	0	0	16	0	9
Kcnq1	54.3996	protein_coding	0.0494693	0.362052	52.3039		0	1	0	46	0	0
Prokr1	26.8902	protein_coding	0.0167198	?	51.2722		0	0	0	13	7	5
Sh3tc2	26.7135	protein_coding	0.14144	?	50.9326		0	0	0	23	0	0
Gm37004	26.3883	TEC	0.0216083	?	50.3501		0	0	0	12	11	2
Dlg2	1077.73	processed_transcript | protein_coding	2.069e-22	1.54699e-19	50.0414		14	3	5	227	462	344
Ccl24	99.8606	protein_coding	0.0102101	0.145082	49.7281		2	0	0	78	0	7
Gm20521	25.9442	protein_coding	0.146645	?	49.5363		0.0353794	0.000433835	0.382402	0.00380715	7.28345e-06	25.3649
Sobp	25.9227	protein_coding	0.0187357	?	49.494		0	0	0	9	12	4
Ighv1-31	25.7723	IG_V_gene	0.0678089	?	49.1752		1.62634e-11	3.36312e-43	0	7.04891	5.24168e-39	17.3383
Gm4065	25.552	lincRNA	0.150873	?	48.7169		0	0	0	22	0	0
AL670603.1	25.4766	protein_coding	0.0684989	?	48.5773		1.79848e-08	4.66347e-10	0.0532158	13.1752	5.1449e-13	9.95547
Klk1b9	143.183	protein_coding	4.46378e-05	0.00210336	48.0687		3	0	0	16	53	69
Gm44756	24.9986	antisense_RNA	0.069595	?	47.771		0	0	0	0	10	15
Gm13707	24.3902	antisense_RNA	0.0220201	?	46.608		0	0	0	5	12	7
1500009L16Rik	687.508	protein_coding	5.53918e-19	2.45441e-16	46.5188		8	6	1.08301	205.128	209.757	228.13
Cnfn	24.3906	protein_coding	0.15745	?	46.5001		0	0	0	21	0	0
Ecscr	24.3906	protein_coding	0.15745	?	46.5001		0	0	0	21	0	0
Ighv1-22	1417.89	IG_V_gene	0.00303846	0.0616982	45.8495		5.21903	26	0	718.101	565.244	19.9989
Trp73	23.9708	protein_coding	0.0344168	?	45.7573		0	0	0	10	12	1
Cbr2	23.9441	protein_coding	0.0781182	?	45.672		0	0	0	9	0	13
Mfsd6l	23.9441	protein_coding	0.0781182	?	45.672		0	0	0	9	0	13
Gm15743	46.5622	antisense_RNA	0.0039882	0.0747201	44.7799		0	0	1	17	22	5
Gm14970	23.3013	processed_pseudogene	0.0835166	?	44.516		7.42423e-07	2.53838e-08	1.3869e-06	2.49548e-05	5.85825	17.0482
Gm43422	23.202	TEC	0.0901857	?	44.2887		0	0	0	3.18024	0	18.6663
Fam26e	23.2291	protein_coding	0.162863	?	44.2829		0	0	0	20	0	0
Fut1	23.2291	protein_coding	0.162863	?	44.2829		0	0	0	20	0	0
Pamr1	23.2291	protein_coding	0.162863	?	44.2829		0	0	0	20	0	0
Gm19461	23.0811	antisense_RNA	0.0863034	?	44.0115		0	0	0	15	6	0
Fcgbp	23.0811	protein_coding	0.0863034	?	44.0115		0	0	0	15	6	0
Gm13709	22.9937	antisense_RNA	0.0316769	?	43.817		0	0	0	12	3	6
Vdr	18967.4	protein_coding	1.08025e-25	1.32709e-22	43.1444		171	211	61	2944.01	10987	4581.99
Gm44093	22.5448	TEC	0.0863302	?	43.1012		0	0	0	0	14	9
Efcab6	22.5644	protein_coding	0.0418579	?	43.0377		0	0	0	7	1	13
Fabp7	325.41	protein_coding	1.69632e-09	2.55921e-07	42.7761		0	3	5	52	172	92
Fndc7	22.3561	protein_coding	0.0949445	?	42.6152		0	0	0	16	4	0
Gm44729	22.2807	TEC	0.0314428	?	42.5078		0	0	0	7	4	10
Spock2	14093.5	protein_coding	6.27193e-21	3.85253e-18	42.0699		222	45	70	2116.04	7498.19	4082.11
Hbq1b	22.0796	protein_coding	0.037926	?	42.0632		0	0	0	12.6305	3	4.44277
Fam187b	43.7809	protein_coding	0.00579081	0.0974522	41.841		1	0	0	24	7	8
Hrasls5	21.7932	protein_coding	0.169961	?	41.6113		0	0	0	0	0	21
Gm24494	21.6986	snoRNA	0.113094	?	41.4368		0	0	0	0	1	20
Smim1	21.4129	protein_coding	0.105329	?	40.8106		0	0	0	16	3	0
AC154627.3	42.5073	lincRNA	0.0259832	0.258614	40.7374		1	0	0	0	22	20
Klk1b26	21.3204	protein_coding	0.100476	?	40.7302		0	0	0	0	5	16.3101
Myh2	21.1169	protein_coding	0.100774	?	40.3434		0	0	0	6	14.7097	0
Gm14279	20.8986	processed_pseudogene	0.103965	?	39.9359		0.0960055	0.118374	0.205039	5.43621	16.0113	0.131842
Deup1	20.9062	protein_coding	0.175036	?	39.8483		0	0	0	18	0	0
Gm15835	20.7582	sense_intronic	0.105391	?	39.5852		0	0	0	13	6	0
Gm17877	20.7362	processed_pseudogene	0.051178	?	39.5267		0	0	0	9	1	9
Gm37068	20.6608	lincRNA	0.1226	?	39.4554		0	0	0	0	1	19
Frmpd2	20.688	protein_coding	0.12355	?	39.4183		0	0	0	17	1	0
Gm44045	20.53	TEC	0.0465107	?	39.2196		0	0	0	2	5	13
Nodal	20.5352	protein_coding	0.11354	?	39.1285		0	0	0	15	0	3
A2ml1	20.4526	protein_coding	0.0411569	?	38.9952		0	0	0	9	4	6
AC163041.1	20.1641	processed_pseudogene	0.111575	?	38.4343		0.145105	0	0.0562083	11.5043	0	5.65865
Arxes2	76.0122	protein_coding	0.000745817	0.0208804	38.1703		1.63862	0	0	21	24	26
AC113031.1	19.8852	processed_pseudogene	0.111688	?	37.9556		0	0	0	9.48182	10	0
AC122335.2	19.8632	TEC	0.0434159	?	37.9172		0	0	0	5.08584	5.10489	9.12136
Sccpdh	11725.1	protein_coding	1.54649e-26	2.04601e-23	37.8545		151	101	60	1602	6723.95	3102.97
Gm5876	19.815	processed_pseudogene	0.115977	?	37.78		0	4.20282e-39	2.53229e-39	13	5	3.22299e-43
Gm20479	19.7176	protein_coding	0.181863	?	37.6489		2.80264e-05	3.59286e-05	2.55782e-08	0.0229846	8.50275e-07	18.5602
Ighv5-15	19.7448	IG_V_gene	0.181921	?	37.631		0.0050971	0	0	17.3807	0	0
Pcdhb10	19.7448	protein_coding	0.181921	?	37.631		0	0	0	17	0.0373589	0
Snord8	19.7448	snoRNA	0.181921	?	37.631		0	0	0	17	0	0
Siah3	19.7448	protein_coding	0.181921	?	37.631		0	0	0	17	0	0
Nox4	19.5189	protein_coding	0.121679	?	37.3162		0	0	0	3	17	0
Gm15964	39.082	processed_transcript	0.0468947	0.353015	37.2487		1	0	0	31	0	2
Fxyd7	19.422	protein_coding	0.118678	?	37.0519		0	0	0	6	0	12
Gm43628	19.25	TEC	0.124198	?	36.6831		0	0	0	13	0	4
Slc4a4	19.2257	protein_coding	0.0506603	?	36.6651		0	0	0	9	6	3
Gm15903	19.1503	sense_intronic	0.12048	?	36.5912		0	0	0	0	6	13
Gm6871	19.1311	protein_coding	0.054296	?	36.4918		0	0	2.70018e-28	9	7	2
Igkv4-54	38.0446	IG_V_gene	0.094867	0.499379	36.3748		0.000202708	4.40527e-38	0.999844	31.9532	4.40127e-36	1.81355e-16
1300017J02Rik	37.6783	protein_coding	0.0403516	0.326127	36.0117		0	0	1	26	7	0
Rprl3	18.8135	ribozyme	0.0604866	?	35.8369		0	0	0	11.4666	2.036	4.43843
2700033N17Rik	18.7553	lincRNA	0.125614	?	35.7602		0	0	0	9	0	8
Gm14387	18.6535	unprocessed_pseudogene	0.128782	?	35.5671		0	0.170841	6.76434e-24	12.214	5.4308	2.46814e-37
Gm15747	18.5853	antisense_RNA	0.144847	?	35.4925		0	0	0	0	1	17
Igkv4-91	18.5833	IG_V_gene	0.189445	?	35.4138		0	0	0	16.1257	1.59748e-43	0
Tead2	18.5833	protein_coding	0.189445	?	35.4138		0	0	0	16	0	0
Hist1h2al	18.5833	processed_pseudogene	0.189445	?	35.4138		1.24385e-06	1.7988e-10	6.35201e-07	15.7012	0.018975	5.58952e-10
Dpysl5	18.5833	protein_coding	0.189445	?	35.4138		0	0	0	16	0	0
Il13ra2	18.5833	protein_coding	0.189445	?	35.4138		0	0	0	16	0	0
Gm38157	18.5055	TEC	0.127616	?	35.3367		0	0	0	7	11	0
AC132317.1	18.3962	lincRNA	0.134859	?	35.1395		0	0	0	0	3	15
Gm14156	18.3651	processed_pseudogene	0.148785	?	34.9898		0	0	9.59755e-19	14.5046	1.28727	0
Gm44973	65.076	protein_coding	0.0178605	0.204926	34.9573		0.00974722	0.302061	2.08331	52.3937	1.90246	0.652779
A930006L05Rik	18.207	antisense_RNA	0.132919	?	34.7865		0	0	0	0	5	13
Gm44284	18.2122	antisense_RNA	0.138789	?	34.701		0	0	0	13	0	3
Slc37a2	478.425	protein_coding	2.72844e-13	7.44865e-11	34.6641		4	8	2	113	236	107
Gm14320	18.1125	antisense_RNA	0.132782	?	34.6099		0	0	0	0	6	12
AC162932.1	17.9988	processed_pseudogene	0.134155	?	34.3455		0.0301216	0.264049	8.11231e-11	9.12895	8.16611	1.18663e-05
Insm1	17.921	protein_coding	0.1936	?	34.2721		0	0	0	0	19	0
Gm18514	17.9649	processed_pseudogene	0.13761	?	34.2387		0	0	0	11	0	5
Adamts7	17.9649	protein_coding	0.13761	?	34.2387		0	0	0	11	0	5
Prph	66.3451	protein_coding	0.00185677	0.0436861	34.2123		1	0	1	11	46	8
Cd70	17.8703	protein_coding	0.0761663	?	34.0337		0	0	0	11	1	4
P2rx5	17.7175	protein_coding	0.139093	?	33.7778		0	0	0	9	0	7
Reep1	17.7103	protein_coding	0.142226	?	33.7618		0	0	0	12	4	0
Gm12463	17.6421	processed_pseudogene	0.195813	?	33.6865		0	0	0	0	8.9976e-08	17
Gm9725	67.7229	antisense_RNA	0.00823411	0.126107	33.5257		2	0	0	47	3	8
Gm5535	17.4921	lincRNA	0.143456	?	33.3543		0	0	0	11	5	0
Pllp	17.4218	protein_coding	0.197708	?	33.1966		0	0	0	15	0	0
Gm27039	17.4218	processed_pseudogene	0.197708	?	33.1966		0	0	0	15	0	0
Gm28402	17.4218	antisense_RNA	0.197708	?	33.1966		0	0	0	15	0	0
AC116797.1	17.4218	protein_coding	0.197708	?	33.1966		0	0	0	15.367	0	0
Crybb1	17.4218	protein_coding	0.197708	?	33.1966		0	0	0	15	0	0
Cdh23	164.805	protein_coding	3.87745e-05	0.00188385	32.6626		5	0	0	48	52	53
Gm45153	34.2375	TEC	0.0235873	0.245659	32.533		0	1	0	18	1	11
Sdcbp2	3057.31	protein_coding	1.04857e-35	2.57633e-32	32.3695		25	47	24	585	1209	1104
Gm43272	16.9854	TEC	0.158828	?	32.3653		0	0	0	13	2	0
Slc36a3	16.8856	protein_coding	0.147854	?	32.2757		0	0	0	0	8	9
Klk1b14-ps	16.8856	unprocessed_pseudogene	0.147854	?	32.2757		0	0	0	0	8	9
Gm11880	16.8736	processed_pseudogene	0.067295	?	32.1962		0	0	0	6	5	5
Ppfia3	60.5023	protein_coding	0.00408594	0.0761119	32.0735		0	0	2	28	8	18
Mtag2	16.8325	antisense_RNA	0.0885466	?	32.0514		0	0	0	11	1	3
Stx1b	16.8034	protein_coding	0.153476	?	32.0257		0	0	0	10	0	5
Cdhr1	16.7671	protein_coding	0.157733	?	31.9567		0	0	0	12	3	0
CT009754.1	16.6043	processed_transcript	0.203742	?	31.7053		1.56982e-21	5.92487e-31	1.74047e-18	4.86407e-34	2.47994e-06	16.2201
Gm45309	16.6043	sense_intronic	0.203742	?	31.7053		0	0	0	0	0	16
Klk1b8	16.6043	protein_coding	0.203742	?	31.7053		0	0	0	0	0	15.6899
Reep2	158.141	protein_coding	9.20677e-06	0.000559531	31.6678		2	3	0	68	27	47
Gm26839	16.4663	bidirectional_promoter_lncRNA	0.0738622	?	31.449		0	0	0	5	8	3
AC125190.1	16.2604	processed_pseudogene	0.206835	?	30.9792		0	0	0	14	0	0
Cd300c	16.2604	protein_coding	0.206835	?	30.9792		0	0	0	14.2356	0	0
Gm13726	16.2604	processed_pseudogene	0.206835	?	30.9792		5.3048e-26	0.189762	2.89903e-26	14.2927	4.24832e-10	0
Prss22	16.2604	protein_coding	0.206835	?	30.9792		0	0	0	14	0	0
Usp29	16.2604	protein_coding	0.206835	?	30.9792		0	0	0	14	0	0
Kcnk10	16.2604	protein_coding	0.206835	?	30.9792		0	0	0	14	0	0
Gm24299	16.2604	snoRNA	0.206835	?	30.9792		0	0	0	14.3377	0	0
Npc1l1	16.0421	protein_coding	0.180928	?	30.5618		0	0	0	13	1	0
Gm26520	32.0087	lincRNA	0.0543596	0.378321	30.5468		0	0	1	0	11	20
Gm16731	15.9424	processed_transcript	0.162726	?	30.4711		0	0	0	0	7	9
Slc18a1	15.9185	protein_coding	0.111173	?	30.3021		0	0	0	12	1	1
Ndrg4	350.306	protein_coding	6.69756e-09	9.44191e-07	29.9911		6	0	6	74	177	83
Shisa9	15.7122	protein_coding	0.0801616	?	29.9886		0	0	0	5	5	5
Gm14554	15.6902	unprocessed_pseudogene	0.185187	?	29.9553		0	1.46809e-37	0	1.17936	0	13.8144
BC030343	15.6587	lincRNA	0.167584	?	29.9415		0	0	0	0	10	6
Gm18192	15.5665	unprocessed_pseudogene	0.212441	?	29.7241		0.0292246	0.00707811	0.00160467	1.27483e-11	0.00997633	15.0857
Rgs7bp	31.2475	protein_coding	0.0604598	0.400706	29.5912		1	0	0	18	0	9
Gm28513	15.5183	antisense_RNA	0.17258	?	29.5827		0	0	0	8	0	6
Pdpn	15.5183	protein_coding	0.17258	?	29.5827		0	0	0	8	0	6
Gm20541	15.4648	unprocessed_pseudogene	0.085264	?	29.5378		0	0	0	3	5	7
Gm8832	15.482	processed_pseudogene	0.103585	?	29.4906		0	0	0	10.1701	3	1
Gm43388	15.3946	lincRNA	0.174227	?	29.3527		0	0	0	7	0	7
Esd-ps	15.2829	processed_pseudogene	0.179706	?	29.1955		1.38262e-05	7.28595e-12	1.54722e-07	2.5656e-08	2.69161	11.7796
6720464F23Rik	81.7084	TEC	0.00341959	0.066526	29.1035		0	0	3	4	36	39
Aebp1	144.895	protein_coding	0.000156606	0.00595898	29.0827		0	5	0	40	64	32
Elf3	15.1691	protein_coding	0.178871	?	28.9294		0	0	0	9	5	0
Gm42922	15.0913	TEC	0.21646	?	28.8699		0	0	0	0	16	0
Gna14	15.0989	protein_coding	0.21698	?	28.762		0	0	0	13	0	0
Gm28873	15.0989	lincRNA	0.21698	?	28.762		3.46618e-09	2.55048e-08	9.00566e-33	12.9339	5.79357e-12	0
4930404I05Rik	15.0989	processed_transcript	0.21698	?	28.762		0	0	0	13	0	0
Gm25108	15.0989	snoRNA	0.21698	?	28.762		0	0	0	13	0	0
Gm28285	15.0989	protein_coding	0.21698	?	28.762		3.64128e-05	4.55985e-05	0.0433406	12.8679	6.44574e-09	2.99653e-05
Pabpc6	15.0989	protein_coding	0.21698	?	28.762		0	0	0	13.0038	0	0
Gykl1	14.9752	protein_coding	0.198599	?	28.525		0	0	0	12	0	1
Gm37215	53.9577	TEC	0.00477192	0.0853129	28.5137		0	0	2	14	15	21
Gm27010	86.683	lincRNA	0.00612774	0.101533	28.3908		3	0	0	16	3	60
Pcdhb11	14.8807	protein_coding	0.200203	?	28.348		0	0	0	12	1.42105	0
Cetn1	14.8272	protein_coding	0.106698	?	28.2854		0	0	0	7	6	1
Gm9903	14.7155	protein_coding	0.184148	?	28.1371		0	0	0	0	9	6
Rgs8	286.098	protein_coding	3.93308e-05	0.00190549	27.9563		10	0	0	76	99	91
Cdc42ep1	85.6393	protein_coding	0.0287274	0.271801	27.838		3	0	0	64	0	8
Gm15303	14.5264	processed_pseudogene	0.189981	?	27.7836		1.38563e-06	1.32397e-13	0.000177992	2.48428e-06	10.5988	3.96259
Gm16014	14.5288	sense_intronic	0.222037	?	27.7429		0	0	0	0	0	14
Gm43482	14.5288	TEC	0.222037	?	27.7429		0	0	0	0	0	14
Ighv1-66	136.276	IG_V_gene	0.00193972	0.0450828	27.6285		3.2005	0	2	103.086	6	6
Scn4b	14.4805	protein_coding	0.192098	?	27.6003		0	0	0	8	0	5
Gpr162	683.963	protein_coding	3.66764e-15	1.26159e-12	27.5211		14	5	6	185	321.001	137
1700019D03Rik	2047.67	protein_coding	2.23307e-10	4.00068e-08	27.4161		23.1099	46.7609	4.24852	263.139	1336.84	394.472
Tnfrsf4	8748.78	protein_coding	2.76188e-23	2.50009e-20	27.3022		94.0001	159	69	1028.01	4173	3189.06
Aplnr	14.2914	protein_coding	0.110578	?	27.2248		0	0	0	8	2	3
Lhfpl4	14.1481	protein_coding	0.225533	?	27.0692		0	0	0	0	15	0
Gm29247	14.1481	processed_transcript	0.225533	?	27.0692		0.0121378	2.36843e-08	3.29503e-22	0.000268151	15.3519	3.89003e-15
Ldb2	28.5467	protein_coding	0.0318325	?	26.9577		0	1	0	17	5	3
Gm26684	14.0779	bidirectional_promoter_lncRNA	0.199228	?	26.8976		0	0	0	4	10	0
AC130219.1	14.056	TEC	0.198191	?	26.8616		0	0	0	0	5	9
Ntn1	28.1876	protein_coding	0.0234969	?	26.757		0	0	1	8	7	11
Slc4a3	28.2455	protein_coding	0.0229094	?	26.6944		1	0	0	9	9	8
Gm17138	28.0591	processed_pseudogene	0.0743701	?	26.6127		0	6.63879e-41	1.27367	9.57514	0	15
Eda	13.9375	protein_coding	0.228342	?	26.5448		0	0	0	12	0	0
Zfp105	13.9375	protein_coding	0.228342	?	26.5448		0	0	0	12	0	0
Ighv1-19-1	13.9375	IG_V_pseudogene	0.228342	?	26.5448		0	0	0	11.727	0	1.85698e-13
Sntg2	13.9375	protein_coding	0.228342	?	26.5448		0	0	0	12	0	0
Adam28	13.9375	protein_coding	0.228342	?	26.5448		0	0	0	12	0	0
Sprr2h	13.9375	protein_coding	0.228342	?	26.5448		0	0	0	12	0	0
Gm45225	13.9375	unprocessed_pseudogene	0.228342	?	26.5448		0	0	0	12	0	0
Gm3654	13.9375	transcribed_unprocessed_pseudogene	0.228342	?	26.5448		0	0	0	12.0217	3.43821e-19	1.7208e-22
Aoc1	13.9375	protein_coding	0.228342	?	26.5448		0	0	0	12	0	0
Cdc42ep5	13.9375	protein_coding	0.228342	?	26.5448		0	0	0	12	0	0
AC108858.2	13.8668	processed_pseudogene	0.200718	?	26.5089		1.40981e-22	7.07142e-27	4.22827e-25	1.04053e-25	7.13688	6.95728
Kcnd1	128.445	protein_coding	2.81853e-05	0.00143846	26.4472		2	0	3	24	61	37
Ush1g	13.8138	protein_coding	0.220668	?	26.3114		0	0	0	11	0	1
Fbxo39	13.7894	protein_coding	0.204174	?	26.3109		0	0	0	7	6	0
Gm11404	13.7192	processed_pseudogene	0.222487	?	26.1345		0	0	0	11	1	0
Slc26a3	13.7192	protein_coding	0.222487	?	26.1345		0	0	0	11	1	0
AC131120.1	13.7192	lincRNA	0.222487	?	26.1345		0	0	0	11	1	0
Gm24644	13.6901	scaRNA	0.215163	?	26.079		0	0	0	10	0	2
Gm4772	13.6438	processed_pseudogene	0.133153	?	26.044		0	0	0	2	1	10
Gm33460	13.6366	antisense_RNA	0.112578	?	26.0243		0	0	0	5	5	3
Gm12372	27.3824	processed_pseudogene	0.156254	?	25.9309		0.106843	1.12325	0.0211355	0.00239167	27.83	0.113658
4933421A08Rik	13.5784	processed_transcript	0.116164	?	25.9213		0	0	0	3	3	7
Gm38020	27.3098	TEC	0.0301021	?	25.8912		0	0	1	7	4	14
Rps12-ps7	13.5664	processed_pseudogene	0.214008	?	25.8481		0	0	0	9	0	3.00012
Slc9a4	13.5664	protein_coding	0.214008	?	25.8481		0	0	0	9	0	3
Gm2237	13.491	protein_coding	0.232691	?	25.7617		0	0	0	0	0	13
Ntng1	13.501	protein_coding	0.218945	?	25.7255		0	0	0	10	2	0
Phkg1	52.0853	protein_coding	0.00865565	0.129644	25.6729		2	0	0	19	22	7
AC123834.2	13.4427	antisense_RNA	0.214322	?	25.6178		0	0	0	8	0	4
AC153847.1	13.3529	processed_pseudogene	0.213364	?	25.4987		0	0	0	5	8	0
Snhg9	13.331	antisense_RNA	0.133584	?	25.4691		0	0	0	1	3	9
Myo15	13.3238	protein_coding	0.121901	?	25.4514		0	0	0	4	7	2
Medag	13.3019	protein_coding	0.221743	?	25.409		0	0	0	0	1.99313	11
Crhbp	13.3019	protein_coding	0.221743	?	25.409		0	0	0	0	2	11
Map6	785.892	protein_coding	4.06083e-19	1.94006e-16	25.3646		14	12	5	177	305	253
Gm20513	13.2656	lincRNA	0.121694	?	25.3484		0	0	0	2	5	6
Gm42735	51.7138	TEC	0.0429653	0.337271	25.2894		2	0	0	0	34	17
AC156802.1	13.2049	antisense_RNA	0.235531	?	25.2683		0	0	0	0	14	0
Gm37411	13.2073	TEC	0.219782	?	25.2328		0	0	0	0	3	10
Mfsd4b5	13.1954	protein_coding	0.217946	?	25.1581		2.23857e-13	0	9.46848e-29	6.18257	2.84464e-43	6
Dusp27	13.1954	protein_coding	0.217946	?	25.1581		0	0	0	6	0	6
2310031A07Rik	344.176	lincRNA	2.41846e-12	5.69796e-10	25.15		4	3	7	80	115	125
Dpcr1	13.1128	protein_coding	0.21954	?	25.0566		0	0	0	0	4	9
Pcdhb6	13.1128	protein_coding	0.21954	?	25.0566		5.18905e-09	0	0	0	4	9
Galr2	13.1299	protein_coding	0.129306	?	25.0156		0	0	0	7	2	3
A630009H07Rik	13.0645	lincRNA	0.222091	?	24.9115		0	0	0	8	4	0
Anxa8	13.0645	protein_coding	0.222091	?	24.9115		0	0	0	8	4	0
Emp2	13.0182	protein_coding	0.220266	?	24.8804		0	0	0	0	5	8
Cd200	1352.07	protein_coding	3.5411e-18	1.41636e-15	24.8431		28	19	7	259	568.001	446
Gm38280	12.8825	processed_pseudogene	0.130659	?	24.5637		3.237e-42	0	0	5	2.43352	5.21229
Boc	12.8291	protein_coding	0.223731	?	24.5278		0	0	0	0	7	6
Gm32255	12.8291	lincRNA	0.223731	?	24.5278		0	0	0	0	7	6
Stra6l	12.8534	protein_coding	0.140864	?	24.5136		0	0	0	4	1	7
Gm29254	12.8462	3prime_overlapping_ncRNA	0.225672	?	24.5053		0	6.64142e-05	7.35384e-11	6.98391	5.25587	0
Tmem59l	12.8462	protein_coding	0.225672	?	24.5053		0	0	0	7	5	0
Gm5970	12.8462	processed_pseudogene	0.225672	?	24.5053		0	0	0	7	5.1064	0
Bcl2l14	25.9182	protein_coding	0.0370054	?	24.4034		0	1	0	11	3	9
Gm28112	12.788	sense_intronic	0.129118	?	24.3894		0	0	0	5	3	4
Izumo1r	47195.2	protein_coding	3.05328e-51	2.62566e-47	24.3589		452	589.999	949.999	10138.5	20024.5	14139.1
Ctf1	12.776	protein_coding	0.241176	?	24.3275		0	0	0	11	0	0
Abca8a	12.776	protein_coding	0.241176	?	24.3275		0	0	0	11	0	0
Cacna2d1	12.776	protein_coding	0.241176	?	24.3275		0	0	0	11	0	0
Gm9857	12.776	protein_coding	0.241176	?	24.3275		0	0	0	11	0	0
Sprr2f	12.776	protein_coding	0.241176	?	24.3275		0	0	0	11	0	0
Esrrb	12.776	protein_coding	0.241176	?	24.3275		0	0	0	11	0	0
Cdh4	12.776	protein_coding	0.241176	?	24.3275		0	0	0	11	0	0
Gm8501	12.776	processed_pseudogene	0.241176	?	24.3275		0	0	0	11	0	0
Gm28551	12.776	protein_coding	0.241176	?	24.3275		2.99684e-06	1.05707e-06	2.72026e-06	10.6353	3.25882e-06	2.46839e-06
Olfr1205	12.776	protein_coding	0.241176	?	24.3275		0	0	0	11	0	0
Htr1b	12.628	protein_coding	0.230116	?	24.0993		0	0	0	6	6	0
Gm4409	12.5578	antisense_RNA	0.24372	?	23.9201		0	0	0	10	1	0
Cd209a	930.501	protein_coding	0.0072455	0.114012	23.79		25	12	1	629	6	151
Gm23751	12.4532	scaRNA	0.244606	?	23.7804		0	0	0	0	0	12
Gm16142	12.4097	antisense_RNA	0.23536	?	23.6934		0	0	0	5	7	0
Gm37985	12.3587	TEC	0.245737	?	23.6039		0	0	0	0	1	11
CT009757.6	44.2052	TEC	0.0535946	0.376381	23.5983		0	0	2	0	23	20
Pgpep1l	24.8365	protein_coding	0.0996397	?	23.5407		0	0	1	0	21	4
Cd109	12.2617	protein_coding	0.246619	?	23.4676		0	0	0	0	13	0
A530010L16Rik	12.2813	lincRNA	0.241061	?	23.4054		0	0	0	7	0	4
Klk1b11	24.8556	protein_coding	0.0354418	?	23.3869		1	0	0	6	8	8.99949
Sox18	46.8757	protein_coding	0.060972	0.401192	23.2276		0	2	0	33	7	0
Dmrt2	47.5021	protein_coding	0.0270751	0.263534	23.2245		2	0	0	1	14	30
P3h2	12.1213	protein_coding	0.24664	?	23.1058		0	0	0	8	3	0
Mettl24	12.075	protein_coding	0.244191	?	23.0754		0	0	0	0	4	8
Fjx1	12.0922	protein_coding	0.15361	?	23.0335		0	0	0	7	2	2
Gm20667	12.0339	sense_overlapping	0.246074	?	22.9461		0	0	0	5	0	6
Epdr1	4042.69	protein_coding	2.27091e-21	1.44657e-18	22.928		83	47	46	554.999	2190.98	1120
Gm37960	11.9685	TEC	0.151983	?	22.8068		0	0	0	6	2	3
Ppp1r18os	11.903	antisense_RNA	0.250057	?	22.6996		0	0	0	7	4	0
Fgf18	250.58	protein_coding	7.11395e-07	6.47369e-05	22.5831		5	5	1	27	111	99.9999
Efcab8	11.7913	protein_coding	0.250024	?	22.5467		0	0	0	0	7	5
Gm43479	11.7913	lincRNA	0.250024	?	22.5467		0	0	0	0	7	5
Pkd2l2	11.755	protein_coding	0.253262	?	22.4762		0	0	0	2	10	0
Nrxn3	23.9344	protein_coding	0.101632	?	22.4754		1	0	0	10	12	0
Slco5a1	23.7481	protein_coding	0.0474469	?	22.3669		0	0	1	11	3	7
Gm16573	11.692	antisense_RNA	0.166689	?	22.3054		0	0	0	3	1	7
Igsf10	11.6848	protein_coding	0.25453	?	22.2936		0	0	0	6	5	0
Gm38147	11.6848	TEC	0.25453	?	22.2936		0	0	0	6	5	0
Nfia	1704.03	protein_coding	1.28647e-14	4.02292e-12	22.215		11	37	30	189	869	570.001
1700030J22Rik	45.5024	protein_coding	0.0268253	0.262005	22.1471		2	0	0	26	2	11
Atp6v0a4	11.6146	protein_coding	0.25582	?	22.1103		0	0	0	10	0	0
Pglyrp4	11.6146	protein_coding	0.25582	?	22.1103		0	0	0	10	0	0
Gm19441	11.6146	processed_pseudogene	0.25582	?	22.1103		0	0	0	10	0	0
Gm43463	11.6146	sense_intronic	0.25582	?	22.1103		0	0	0	10	0	0
4930415L06Rik	11.6146	protein_coding	0.25582	?	22.1103		0	0	0	10	0	0
Gm26714	11.6146	antisense_RNA	0.25582	?	22.1103		0	0	0	10	0	0
Gm9208	11.6146	processed_pseudogene	0.25582	?	22.1103		0	0	0	10	0	0
Gm8439	11.6146	protein_coding	0.25582	?	22.1103		0	0	0	10	0	0
Gm22220	11.6146	snRNA	0.25582	?	22.1103		0	0	0	10	0	0
Ofcc1	11.6146	protein_coding	0.25582	?	22.1103		0	0	0	10	0	0
Rapgef3os2	11.6146	antisense_RNA	0.25582	?	22.1103		0	0	0	10	0	0
Fam83f	23.4524	protein_coding	0.116373	?	22.0757		0	0	1	17	3	0
Gm37509	11.5367	TEC	0.256097	?	22.0713		0	0	0	1	11	0
2810047C21Rik1	11.4155	transcribed_unprocessed_pseudogene	0.258044	?	21.7992		3.94682e-38	0.0142429	0	1.63748e-19	0.0729227	11.4019
Gm26827	11.4155	antisense_RNA	0.258044	?	21.7992		0	0	0	0	0	11
Ccdc146	11.4155	protein_coding	0.258044	?	21.7992		0	0	0	0	0	11
Traj25	11.4155	TR_J_gene	0.258044	?	21.7992		0	0	0	0	0	11
Gm10253	11.4155	TEC	0.258044	?	21.7992		0	0	0	0	0	11
Gm19531	11.4083	antisense_RNA	0.158414	?	21.7835		0	0	0	3	4	4
Ggn	67.2754	protein_coding	0.0191694	0.214505	21.7819		3	0	0	1	24	39
Cep112it	11.3963	sense_intronic	0.258734	?	21.7038		0	0	0	9	1	0
A530099J19Rik	44.9765	lincRNA	0.13921	0.594113	21.6604		2	0	0	37	0	0
AC153143.1	11.3672	sense_intronic	0.259121	?	21.6507		0	0	0	8	0	2
Nrip2	11.3672	protein_coding	0.259121	?	21.6507		0	0	0	8	0	2
Gm45201	11.3209	TEC	0.259323	?	21.6231		0	0	0	0	1	10
Smarcd3	11.2483	protein_coding	0.260353	?	21.4826		0	0	0	4	7	0
Grin3a	11.2483	protein_coding	0.260353	?	21.4826		0	0	0	4	7	0
Emcn	99.9882	protein_coding	0.0383202	0.317013	21.4592		0	0	5	75	9	0
Gm25492	11.2263	scaRNA	0.260616	?	21.447		0	0	0	0	2	9
Gm38248	11.2263	TEC	0.260616	?	21.447		0	0	0	0	2	9
Gm26621	22.7873	processed_transcript	0.0560829	?	21.3614		1	0	0	3	4	14
Gpr82	11.1781	protein_coding	0.261725	?	21.2977		0	0	0	8	2	0
Igf2bp1	11.1781	protein_coding	0.261725	?	21.2977		0	0	0	8	2	0
Gm44659	11.1198	lincRNA	0.26252	?	21.1916		0	0	0	6	0	4
Gm20443	11.1198	lincRNA	0.26252	?	21.1916		0	0	0	6	0	4
Gm44695	10.9961	TEC	0.264257	?	20.9623		0	0	0	5	0	5
Kif22-ps	10.9961	processed_pseudogene	0.264257	?	20.9623		0	0	0	5	0	5
2610307P16Rik	10.9961	processed_transcript	0.264257	?	20.9623		0	0	0	5	0	5
Gm37390	10.9427	TEC	0.264586	?	20.9193		0	0	0	0	5	6
Gm14418	39.3903	protein_coding	0.0731036	0.443339	20.8952		3.12211e-07	0.0133771	2.44898	19.0121	1.41221e-14	14.5872
Gm42929	10.9598	TEC	0.264796	?	20.8919		0	0	0	7	3	0
Atp10b	10.9598	protein_coding	0.264796	?	20.8919		0	0	0	7	3	0
Gm14377	156.65	antisense_RNA	0.000969956	0.025824	20.8752		0	0	8	23	72	53
Bmp6	149.785	protein_coding	0.00438479	0.0798876	20.8646		3	4	0	108	2	15
Gm23995	10.9063	snoRNA	0.187897	?	20.8615		0	0	0	2	8	1
Syt13	10.8118	protein_coding	0.266486	?	20.6733		0	0	0	2	9	0
Snx22	40.5326	protein_coding	0.0289388	0.272722	20.621		0	1	1	29	2	3
Gm12242	21.8545	processed_pseudogene	0.125339	?	20.5226		1.35964e-09	1.03136e-42	1.07765	14.3274	5.25653	0
Pcsk2	10.7416	protein_coding	0.267949	?	20.4866		0	0	0	6	4.00003	0
Gm7870	10.6881	processed_pseudogene	0.202242	?	20.4596		8.51197e-25	0.232247	0	1	9.34999	1
Prss30	21.7842	protein_coding	0.215156	?	20.4502		0	0	1	18	0	0
Slc2a5	10.7124	protein_coding	0.181936	?	20.4249		0	0	0	5	3	2
Gm12090	10.659	processed_pseudogene	0.268696	?	20.3922		3.17913e-18	6.16146e-18	5.70917e-18	5.92808e-19	8.14679	3.27318
Hist1h4f	21.8034	protein_coding	0.122622	?	20.3866		0.000380177	1.11951	0.000192431	9.49008	0.104868	9.77761
Gm9750	21.6334	processed_transcript	0.215616	?	20.348		0	0	1	0	0	20
Gm9117	10.6251	protein_coding	0.269629	?	20.2752		0	0	0	2	0	8
Gm4935	10.5935	processed_pseudogene	0.269676	?	20.2694		1.58767e-42	0	6.38226e-29	1.0817	9.87924	6.99357e-24
Ctla4	96522.1	protein_coding	9.0911e-19	3.90894e-16	20.1972		1985.99	1797.01	931.001	10831.7	28917.2	50215.7
Frmd8os	10.4698	antisense_RNA	0.271517	?	20.0413		0	0	0	0	10	1
Igsf9b	509.733	protein_coding	3.6276e-09	5.24295e-07	20.0049		15	7	3	90	122	256
AC120002.2	10.3753	bidirectional_promoter_lncRNA	0.272953	?	19.8659		0	0	0	0	11	0
Igkv4-75	10.3753	IG_V_pseudogene	0.272953	?	19.8659		1.28828e-22	0.000261667	8.03756e-05	1.15383e-10	10.925	0
Nespas	10.3753	antisense_RNA	0.272953	?	19.8659		0	0	0	0	11	0
Olfr675	10.3753	protein_coding	0.272953	?	19.8659		0	0	0	0	11	0
Gm44610	10.3777	TEC	0.273349	?	19.8179		0	0	0	0	0	10
Gm27680	10.3777	TEC | misc_RNA	0.273349	?	19.8179		0	0	0	0	0	10
Gm1976	10.3777	lincRNA	0.273349	?	19.8179		0	0	0	0	0	10
AC153557.1	10.3777	processed_pseudogene	0.273349	?	19.8179		0	0	0	0	0	10
AC160863.2	10.3777	lincRNA	0.273349	?	19.8179		0	0	0	0	0	10
Gm18127	10.3777	processed_pseudogene	0.273349	?	19.8179		0	0	0	0	0	10
Gm7123	10.3051	processed_pseudogene	0.274518	?	19.6774		0	0	0	4.10283	6.12172	0
A930003A15Rik	10.3051	protein_coding	0.274518	?	19.6774		0	0	0	4	6	0
Prelid3a	10.1886	protein_coding	0.276291	?	19.4666		0	0	0	0	2	8
Clip3	906.326	protein_coding	0.0130645	0.167934	19.3076		42	0	3	123	520	220
Ptpn5	4488.77	protein_coding	1.34924e-23	1.2892e-20	19.294		77	35	125	962.995	1944.99	1267
Tbx15	10.094	protein_coding	0.277789	?	19.2911		0	0	0	0	3	7
AC124732.1	10.094	TEC	0.277789	?	19.2911		0	0	0	0	3	7
Igkv4-78	10.094	IG_V_gene	0.277789	?	19.2911		1.26966e-09	3.96067e-09	5.94024e-06	0.000180581	3.35537	7.09163
Plekho1	10053.2	protein_coding	4.58613e-23	3.94385e-20	19.2144		258	155	101	2128	4971.02	2308.01
Hspa12b	20.4991	protein_coding	0.160403	?	19.0868		0	1	0	16	1	0
Gm5527	20.3702	processed_pseudogene	0.0731929	?	19.035		3.11696e-19	0.553558	4.97886e-10	1.88938	6.48635	10.5104
Adcy4	20.3874	protein_coding	0.06808	?	18.993		0	1	0	9	4	5
Gm8850	20.2437	processed_pseudogene	0.142608	?	18.9099		1.02305	0	2.45268e-17	0	16.2737	3.73829
1500004A13Rik	1459.66	processed_transcript	3.70405e-20	1.99081e-17	18.8921		18.2296	14.7012	46.4416	315.924	510.404	518.947
Vangl1	35.7922	protein_coding	0.0551282	0.380891	18.7858		0	0	2	25	2	3
Ighv1-69	741.94	IG_V_gene	0.146723	0.606754	18.6851		26.0551	12.212	8.71276e-17	584.064	9.59025e-14	25.1669
Sh3gl3	1793.37	protein_coding	2.0901e-21	1.3826e-18	18.6656		33	31	32	326.819	953.463	407.647
AC124457.1	19.9553	miRNA	0.0745012	?	18.6202		0.980585	0	0.00163069	3	11.767	3.92234
Gm25363	9.71576	misc_RNA	0.283972	?	18.5899		0	0	0	0	7	3
B130006D01Rik	9.71576	protein_coding	0.283972	?	18.5899		0	0	0	0	7	3
Igkv9-123	75.9073	IG_V_gene	0.0807752	0.46293	18.1268		4.10503	0	0	1	74.5129	0
Vsig10	1377.62	protein_coding	1.57574e-16	5.76622e-14	18.1079		31	17	28	193	703.001	403
Tspan32os	9.43208	antisense_RNA	0.288818	?	18.065		0	0	0	0	10	0
Gm37885	9.43208	antisense_RNA	0.288818	?	18.065		0	0	0	0	10	0
Tmem28	9.43208	protein_coding	0.288818	?	18.065		0	0	0	0	10	0
Gcg	9.43208	protein_coding	0.288818	?	18.065		0	0	0	0	10	0
Gm23645	9.43208	snRNA	0.288818	?	18.065		0	0	0	0	10	0
Zbtb32	227.48	protein_coding	0.00410686	0.0762785	18.06		12	0	0	138	31	25
2900078I11Rik	19.0779	TEC	0.0784352	?	17.8684		0	0	1	3	9	6
Samd4	33.7067	protein_coding	0.10092	0.514236	17.7623		0	0	2	15	0	14
Cox6a2	36.8463	protein_coding	0.185604	0.664886	17.5462		2	0	0	30	0	0
Cpt1b	36.599	protein_coding	0.117918	0.550959	17.4744		1.89211	0.077625	0.142636	27.996	0.346638	1.79358
Mid2	251.004	protein_coding	5.30629e-06	0.000356496	17.4469		11	1	2	71	86	71
Syt14	114.882	protein_coding	0.00417208	0.077122	17.3438		0	0	7	15	44	48
Myct1	87.9177	protein_coding	0.0565678	0.384853	17.1256		0	5	0	59	0	14
Gm36940	32.773	TEC	0.0378393	0.314926	17.0786		0	0	2	9	13	8
Tctn2	48.8689	processed_transcript	0.0259419	0.258614	17.0425		0	0	3	26	6	10
Twsg1	23137.7	protein_coding	9.71979e-37	2.78618e-33	17.0087		453	454	444	4064	11205	6325
Gm10371	53.4625	antisense_RNA	0.0739202	0.444374	16.9876		3	0	0	22	0	24
A430110L20Rik	18.2173	lincRNA	0.0927556	?	16.9575		0	0	1	9	4	3
Prelp	84.1305	protein_coding	0.0222003	0.237558	16.9098		0	3	2	65	2	2
Ighv1-47	70.3803	IG_V_gene	0.0717082	0.438432	16.7095		4.02263	0	0	49.771	0	8
Mmp16	18.0278	protein_coding	0.0971493	?	16.6671		1	0	0	8	6	2
Cachd1	17.9867	protein_coding	0.183712	?	16.6037		1	0	0	13	2	0
Arhgef9	33.1389	protein_coding	0.0263204	0.260237	16.5341		1	0	1	14	6	9
Hbq1a	46.2204	protein_coding	0.173318	0.649192	16.3513		0	0	3	0.369546	0	41.5572
Col6a6	100.55	protein_coding	0.00153533	0.0375621	16.2933		5	0	1	21	47	25
Gm45737	91.6771	TEC	0.0508024	0.366479	16.2106		0	0	6	0	41	46
Angptl2	1298.88	protein_coding	4.39109e-15	1.45235e-12	16.2037		42	23	13	322	569.001	301
Gm37805	107.559	TEC	0.00633573	0.103582	16.1899		0	0	7	13	42	45
Smim10l2a	236.314	protein_coding	5.46803e-05	0.00250786	16.0298		5	0	10	32	103	85
Clec4b1	101.22	protein_coding	0.0573824	0.387946	15.952		5.74005	0	0	65.1593	0	19.3627
Igkv1-115	17.2617	IG_V_pseudogene	0.284181	?	15.9016		1.05781	0	0	14.4367	0	0
Chst2	17653.3	protein_coding	9.80729e-20	4.96105e-17	15.89		175	470	470	2933	9095	4455
Gm45527	61.3411	TEC	0.0431887	0.337684	15.8236		0	1	3	0	15	42
Gm42500	17.085	lincRNA	0.185149	?	15.7741		0	1	0	9	6	0
Gm15806	16.9126	processed_pseudogene	0.286639	?	15.7506		0	0	1.06893	0	17.4765	0
Esm1	1241.55	protein_coding	4.05469e-08	5.01702e-06	15.5614		19	14	48	259	105	739
Gm43581	48.3075	sense_intronic	0.0139531	0.174658	15.548		2	1	0	5	21	19
Kndc1	139.122	protein_coding	0.000520457	0.0157317	15.5321		0	5	4	16	43	69
Gm8423	32.5444	processed_pseudogene	0.122533	0.561275	15.4543		2	0	1.97355e-13	11.9587	6.73553e-08	15.9381
Tmprss13	31.4612	protein_coding	0.06418	0.412183	15.3051		0	2	0	6	3	19
Tead1	48.4336	protein_coding	0.0904782	0.489721	15.3048		3	0	0	18	26	0
9430087J23Rik	75.8988	TEC	0.00281363	0.0582452	15.2575		2	0	3	11	29	30
Zan	2849.43	protein_coding	9.75768e-18	3.72939e-15	15.1033		86	64	33	484	986	1137
Gm26587	16.36	processed_pseudogene	0.20118	?	15.0526		0.12224	1	0	9.89594	3.74043	0
AC154231.1	16.0248	TEC	0.206896	?	14.7121		1	0	0	4	0	10
Gng3	30.5156	protein_coding	0.104193	?	14.5903		1	1	0	21	0	4
Igkv2-116	1917.8	IG_V_pseudogene	0.253891	0.740113	14.5759		122.434	0.92656	0	1425.4	147.734	4.36995e-10
A430093F15Rik	2280.52	processed_transcript	7.25298e-25	8.31627e-22	14.4342		48	63	44	403	889.999	795
AC154627.2	95.8842	processed_transcript	0.0325084	0.288711	14.4148		3.61982e-18	1.03764e-12	7.1381	1.46175	50.8057	39.459
Gm20673	15.7292	processed_pseudogene	0.21664	?	14.394		1	0	0	10.0003	0	3
Apol11a	15.4068	protein_coding	0.317553	?	14.244		0.00143324	1.4566e-27	1.02248	0	0	13.8875
Gpr155	17408.3	protein_coding	2.05063e-20	1.17563e-17	14.1512		308	316	607.001	2425	8804.07	4951.99
Ifit1	25844.1	protein_coding	3.5876e-10	6.23265e-08	14.0432		671.162	562	569.304	1032.93	10822.8	12255
Spint1	40.4765	protein_coding	0.0480157	0.355358	14.0276		0	0	3	7	26	5
Gm44503	15.2464	protein_coding	0.22355	?	13.9768		0.773258	0.0827129	0.019691	4.78247e-05	2.88165	11.1597
Fam83g	757.63	protein_coding	3.48053e-09	5.07303e-07	13.966		11	30	12	109	426	172
Clec10a	507.961	protein_coding	0.308805	0.783636	13.9247		34.3426	0	0	358.165	0	56.2903
Gm43837	15.104	lincRNA	0.223943	?	13.9177		0	0	1	9	4	0
Krt16	44.3216	protein_coding	0.12622	0.569034	13.8743		2.59897	0	0	32.1886	0	4
Pkd2	152.275	protein_coding	0.000274561	0.00942551	13.6397		6	0	5	32	45	60
Nipal1	1541.96	protein_coding	3.83481e-15	1.29323e-12	13.5951		32	46	33	201	549	660
Gm37226	77.675	TEC	0.0249928	0.252735	13.5107		0.0330067	1.40115e-06	5.57885	17.9754	47.9727	5.99968
Drp2	14.6503	protein_coding	0.229708	?	13.4398		0	1	0	0	9	5
Gm2253	14.5845	processed_pseudogene	0.233152	?	13.3501		1	0	0	0	10	4
Itga7	54.9996	protein_coding	0.015934	0.189054	13.2927		3	0	1	6	16	28
Itga4	34112.6	protein_coding	1.15531e-34	2.48377e-31	13.2868		1072	624	805.999	7606.94	9873.09	13082.9
Fbxo2	14.4899	protein_coding	0.238073	?	13.26		1	0	0	0	11	3
Mup7	26.781	protein_coding	0.121823	?	13.2588		1.33353	0.286824	0.839844	0.00766905	22.1432	3.52641
A130077B15Rik	14.5677	lincRNA	0.240174	?	13.2585		1	0	0	9	0	3
Gm42890	14.4923	processed_transcript	0.339395	?	13.2267		0.760373	1.19811e-09	0.000768694	1.34579e-13	1.01451e-10	12.9002
Ackr2	28.0514	protein_coding	0.10121	?	13.2196		2	0	0	10	1	13
Gm26165	38.0691	snoRNA	0.128727	0.574014	13.2087		0	0	3	18	0	14
Cybrd1	14.5023	protein_coding	0.246179	?	13.1963		1	0	0	10	2	0
Havcr2	2494.84	protein_coding	0.00170544	0.0409092	13.074		124	52	3	867.993	716.996	609.999
Gm45797	14.296	TEC	0.148485	?	13.0452		1	0	0	3	6	4
Cyr61	54.805	protein_coding	0.100021	0.511981	13.0329		1	3	0	43	1	0
Hist2h3c2	24.9852	protein_coding	0.275681	?	13.0246		1.21714e-16	1.16223e-13	2.09909	20.3113	2.97399e-07	4.05422e-15
Raet1d	69.438	protein_coding	0.0911148	0.490966	12.9834		5	0.332156	0	0	21.1854	43
Gm4654	26.3765	processed_pseudogene	0.0710175	?	12.945		1.0384	0	1.15803	14.6732	2.05598	4.57665
Kcnh1	151.822	protein_coding	0.011298	0.15373	12.8994		11	0	0	28	84	28
Gm14115	14.1604	processed_pseudogene	0.173584	?	12.8606		1	0	0	8	3.10046	1
Ptms	36593.9	protein_coding	1.61552e-32	2.77854e-29	12.8293		836.999	967.997	987.001	7380.09	17662.3	8400.03
Slc17a6	14.0658	protein_coding	0.247864	?	12.7827		1	0	0	8	4	0
Gm17366	49.3076	processed_pseudogene	0.0593127	0.395379	12.7787		0	0	3.91699	10.8719	2.24278	29.8697
Gm44836	13.8962	sense_intronic	0.246557	?	12.6916		0	1	0	0	6	7
Rprl2	60.14	ribozyme	0.198277	0.680676	12.5826		0	0	5.21996	48.4415	0	0
Epor	53.9016	protein_coding	0.0747203	0.446996	12.5767		4	0	0	35	1	8
Necab1	24.2431	protein_coding	0.186355	?	12.529		0	0	2	14	0	6
Brinp1	13.7773	protein_coding	0.353804	?	12.4903		1	0	0	11	0	0
Rpl35a-ps7	13.7773	processed_pseudogene	0.353804	?	12.4903		1.00015	0	0	11.0006	0	0
Snai2	13.654	protein_coding	0.353804	?	12.4903		0	0	1	11	0	0
Gm22950	13.7773	snRNA	0.353804	?	12.4903		1.10601	0	0	10.944	0	0
Ophn1	40.1706	protein_coding	0.235353	0.723122	12.4422		3	0	0	32	0	0
Smim5	66.5175	protein_coding	0.0701215	0.431338	12.3847		5	0	0	45	1	8
9630013D21Rik	481.502	processed_transcript	2.75053e-11	5.9133e-09	12.3599		15	9	14	99	138	193
Gm11464	62.2315	lincRNA	0.0128796	0.166179	12.2818		0	3	2	7	37	14
Cacna1s	224.341	protein_coding	0.00997347	0.142707	12.2482		17	0	0	92	46	55
Gm996	339.59	protein_coding	0.000101321	0.00418899	12.2205		1	9	18	29	174	112
AA413626	13.2367	processed_pseudogene	0.281703	?	12.121		0	0	1	0	1	11
Slc9b2	255.452	protein_coding	0.000599777	0.017484	12.1206		4	16	0	50	106	75
BE692007	650.015	processed_transcript	1.69669e-10	3.10439e-08	12.0678		10	20	23	94	293	207
AC165273.1	13.3408	lincRNA	0.273134	?	12.0609		1	0	0	9	2	0
Gm43622	13.2654	TEC	0.272915	?	12.0318		1	0	0	0	2	10
C030034L19Rik	2298.9	lincRNA	5.56554e-19	2.45441e-16	12.0058		73	59	53	352	957.999	780
Gm10575	13.0476	processed_transcript	0.271821	?	11.9425		0	0	1	0	3	9
Gm17455	13.0476	protein_coding	0.271821	?	11.9425		0	0	1	0	3	9
Gm26448	12.9993	snoRNA	0.275172	?	11.8544		0	0	1	8	3	0
4833412K13Rik	22.8729	TEC	0.200433	?	11.8061		0	0	2	6	15	0
Agpat4	2971.22	protein_coding	1.06122e-15	3.80247e-13	11.7894		128	66	46	603	1186	886.001
Gm16098	12.8584	antisense_RNA	0.272345	?	11.7639		0	0	1	0	5	7
Syngr3	342.228	protein_coding	0.00958914	0.138942	11.7076		27	0	0	62	150	98
Gm18953	49.1872	unprocessed_pseudogene	0.229646	0.718454	11.6584		2.4655e-14	3.88772	0.00425514	38.7609	0.00118384	0.000505263
Gm44135	12.5628	TEC	0.282476	?	11.4426		2.63098e-35	2.13694e-30	1.2334	5.76168	5.03336	8.76049e-29
Actg2	12.6861	protein_coding	0.281008	?	11.4425		1.00001	0	0	5.76814	5	0
Igkv3-4	545.882	IG_V_gene	0.152865	0.615574	11.4315		42.7395	6.00788e-05	1.39793	410.057	24.0397	3.20806
Rab39b	382.613	protein_coding	2.73902e-06	0.000202182	11.3418		21	5	6	82	89	166
Nrap	12.5089	protein_coding	0.291373	?	11.3161		1	0	0	0	10	2
Col1a1	84.4386	protein_coding	0.00590672	0.0986308	11.2996		5	2	0	27.0171	28	19
Gpx8	173.802	protein_coding	0.000187907	0.00689085	11.2462		2	8	5	42	24	85
4930558J18Rik	12.4922	lincRNA	0.305055	?	11.223		1	0	0	9	0	1
Ehd2	261.667	protein_coding	0.000578274	0.0169723	11.1935		6	16	0	52	97	85
Serpina9	12.4168	protein_coding	0.375419	?	11.1922		1	0	0	0	0	11
Gm25780	12.4168	misc_RNA	0.375419	?	11.1922		1	0	0	0	0	11
Hoxc8	12.1989	protein_coding	0.308976	?	11.1037		0	0	1	0	1	10
Gm9768	24.0703	TEC	0.312265	?	11.09		2	0	0	19	0	0
BC024386	65.76	processed_transcript	0.076212	0.449972	11.0786		1	0	5	35	0	19
1700034P13Rik	12.2209	antisense_RNA	0.29366	?	11.0318		0	1	0	4	7	0
Spire2	12.2209	protein_coding	0.29366	?	11.0318		0	1	0	4	7	0
Gm37101	12.1263	TEC	0.29484	?	11.0317		0	0	1	4	7	0
Gm29642	12.2277	lincRNA	0.300622	?	11.0146		1	0	0	0	2	9
Mapk8ip1	533.318	protein_coding	3.21909e-06	0.000229731	10.9953		26	11	9	76	331	85
Neb	366.401	protein_coding	0.00240253	0.0521074	10.9939		28	0	3	58	180	95
St6galnac1	44335.2	protein_coding	4.55414e-18	1.78015e-15	10.7992		1441.19	723.729	1833.73	7457.67	20993.4	11674
Gm15470	22.8514	processed_pseudogene	0.324116	?	10.765		3.29112e-11	2.06202	7.23031e-13	17.7896	1.67069e-11	2.46892e-10
Gm5533	11.8742	lincRNA	0.303801	?	10.7556		0	0	1	5	0	5
Arnt2	20451.2	protein_coding	3.28075e-14	9.72855e-12	10.713		949	406.001	457	3122.01	10261.5	5203.02
Gm14421	22.6523	unprocessed_pseudogene	0.220871	?	10.6901		0.00156902	1.82621	5.2919e-37	7.69801	8.07259e-17	10.7252
Gm9149	11.8087	processed_pseudogene	0.220485	?	10.6818		0.0568297	0.000943185	1.1493	5.61845	2.37025	1.7787
Gm43462	113.618	sense_intronic	0.00892988	0.132401	10.629		4	6	0	13	17	70
2810468N07Rik	212.472	processed_transcript	1.94459e-05	0.00104843	10.5853		10	6	3	40	97	54
Zfp457	20.7706	protein_coding	0.142907	?	10.539		0	0	2	5	3	10
Rab3b	55.9595	protein_coding	0.138656	0.592525	10.5342		0	5	0	31	16	0
Gm18180	433.83	processed_pseudogene	0.000245824	0.00864608	10.5309		20.1711	0.0942172	20.3965	149.205	130.991	96.2433
Fsbp	45.6769	protein_coding	0.0950617	0.499379	10.5031		3.9908	5.1365e-12	1.4805e-16	27.7317	1.82421	7.29678
Gm12981	11.6559	antisense_RNA	0.219439	?	10.4546		0	1	0	4	2	4
Clec9a	204.83	protein_coding	0.0518745	0.370817	10.4472		15	3	0	135	0	29
Gm10307	11.4716	processed_pseudogene	0.328974	?	10.4142		0	0	1	1.00002	10	0
Batf3	125.174	protein_coding	0.0609471	0.401192	10.4113		11	0	0	87	4	9
Fbxl16	64.4697	protein_coding	0.0131921	0.168939	10.3642		1	3	2	17	37	4
Gm26876	20.2468	lincRNA	0.253385	?	10.3534		0	0	2	0	2	16
Exd1	20.2639	protein_coding	0.240137	?	10.3334		0	0	2	7	0	10
A130012E19Rik	20.2639	TEC	0.240137	?	10.3334		0	0	2	7	0	10
Gm14213	11.5027	processed_pseudogene	0.331925	?	10.292		1	0	0	1.00062	0	9
Igkj4	140.753	IG_J_gene	0.0131754	0.168855	10.2172		7	3	3	99	3	10
Bpifb4	11.4544	protein_coding	0.394056	?	10.2136		1	0	0	9	0	0
Gm11723	11.4544	antisense_RNA	0.394056	?	10.2136		1	0	0	9	0	0
Gm6693	11.2533	processed_pseudogene	0.394339	?	10.1996		0	0	1.08187	0	11.1186	0
Crnde	59.5338	processed_transcript	0.143544	0.601564	10.1824		0	0	6	36	0	12
Ptger2	4233.44	protein_coding	1.3181e-15	4.62652e-13	10.1347		174	91	134	589	1804	1414
Gm6904	125.666	protein_coding	0.000241177	0.00853497	10.1267		1.93043	5.02149	5.47185	37.5451	47.2269	25.1005
Gm6445	29.9365	unprocessed_pseudogene	0.103622	?	10.1236		2.21768e-40	1.02848e-35	3.30618	11.3642	11.0674	3.67956
Asb4	33.2018	protein_coding	0.295789	0.775784	10.1022		3	0	0	26	0	0
C030029H02Rik	19.774	lincRNA	0.245706	?	10.0885		0	0	2	0	7	11
Gm7599	11.2844	processed_pseudogene	0.338312	?	10.0864		1.13995	9.65183e-06	2.70184e-41	4.86151e-40	1.15436	9.30049
Itgb1bp2	11.1612	protein_coding	0.339925	?	10.0864		0	0	1	0	1	9
Kremen2	275.904	protein_coding	8.27616e-06	0.000510185	10.0144		6	5	16	60	135	52
Ighv5-9	11.2071	IG_V_gene	0.334143	?	9.96965		1.11846	2.11658e-25	0	6.83571	0.000379629	2.16854
Egfr	53.4462	protein_coding	0.141814	0.598463	9.96924		4	0	1	41	1	0
Smco3	19.4735	protein_coding	0.254381	?	9.88947		0	0	2	9	0	7
Gm15531	30.93	processed_pseudogene	0.0753789	0.448285	9.85842		1.19059	1.19982	1.19111	2.38301	2.40182	22.7126
Alcam	2133.72	protein_coding	6.74391e-11	1.30324e-08	9.85761		124	35	44	505	766.001	605
Gm9364	32.2706	processed_pseudogene	0.132346	0.579983	9.84531		3.04285	8.99649e-16	4.32987e-15	19.7917	2.00955	3.6421
Gm16230	19.2066	antisense_RNA	0.257664	?	9.78438		0	0	2	0	13	5
Etl4	64.2475	protein_coding	0.0656245	0.416162	9.77968		6	0	0	30	5	18
Wnt2	177.498	protein_coding	0.0181158	0.206614	9.77084		2	14	1	124	7	10
Gm42717	47.7929	sense_intronic	0.162595	0.631365	9.76499		0	0	5	26	14	0
Tchh	19.3427	protein_coding	0.188203	?	9.75775		0	0	2	11	4	1
Gm37216	10.7829	TEC	0.336045	?	9.73017		0	0	1	0	5	5
Scarf2	19.1899	protein_coding	0.169986	?	9.65657		0	0	2	9	3	4
Rasgrf1	91.5913	protein_coding	0.00884608	0.131272	9.63427		6	0	3	17	23	40
Gm11449	20.5768	processed_pseudogene	0.25392	?	9.61383		6.29555e-15	1.85028	5.79628e-21	7.78054	6.0407e-35	8.67547
Gm2666	177.393	processed_pseudogene	0.0274104	0.265879	9.55324		0.00143891	0.0125796	18.6946	78.7739	39.2914	30.9997
Ushbp1	77.0655	protein_coding	0.0984403	0.507905	9.48386		0	3	5	56	5	0
Tigit	21390.8	protein_coding	2.64007e-11	5.74766e-09	9.45943		573	1208	338	3237	9663	6236
Lrrc3	30.4217	protein_coding	0.227371	?	9.44316		0	3	0	21	0	3
Gm8369	3722.05	protein_coding	6.45833e-13	1.70887e-10	9.42139		91	139	149.001	428	1806	1122
B430319F04Rik	10.5886	TEC	0.353552	?	9.39001		1	0	0	2	0	7
Maf	80662.4	protein_coding	7.15221e-23	5.85766e-20	9.38022		2470.01	3042.02	2664.01	11750.8	31848.1	28140.7
Osr2	60.3259	protein_coding	0.0374179	0.313468	9.346		1	5	0	17	6	28
F730043M19Rik	870.373	bidirectional_promoter_lncRNA	6.67317e-15	2.16551e-12	9.34583		33	20	36	186	291	285
Ak8	29.7346	protein_coding	0.154918	?	9.34062		2	0	1	15	10	0
BC049352	27.6499	protein_coding	0.118339	?	9.2805		0	0	3	7	8	9
Wdr46-ps	10.3101	processed_pseudogene	0.414288	?	9.275		0	0	1	0	10	0
Gm45447	10.3101	antisense_RNA	0.414288	?	9.275		0	0	1	0	10	0
Galnt14	18.4405	protein_coding	0.176584	?	9.26095		0	0	2	6	7	3
Spic	81.9073	protein_coding	0.173888	0.650011	9.25651		8	0	0	62	2	0
Gm10923	10.3053	processed_pseudogene	0.259429	?	9.23642		0	0	1.07723	2.70864	2.89576	3.35675
5033417F24Rik	55.263	antisense_RNA	0.106371	0.527377	9.22649		0	1	5	0	32	19
Plscr4	166.885	protein_coding	0.00548997	0.0946478	9.18866		5	9	3	97	6	31
Snora62	20.074	snoRNA	0.180407	?	9.16426		2	0	0	5	2	10
Gm45881	10.3049	lincRNA	0.264055	?	9.12402		1	0	0	2	3	4
AC153974.2	35.8146	processed_pseudogene	0.23821	0.727444	9.07851		0	0	4.31743	26.8595	1.08214	0
1700084C06Rik	10.218	antisense_RNA	0.373836	?	9.06913		0	1	0	0	1	8
Tmem91	17.8851	protein_coding	0.304719	?	9.06523		0	0	2	0	16	1
AC122774.1	10.1162	lincRNA	0.278137	?	9.06179		0	0	1	3	5	1
Gm6988	39.777	processed_pseudogene	0.110263	0.535558	9.03826		4.22702	0.0165755	0.181259	7.05296	4.25481	22.5854
Mapk11	1253.93	protein_coding	7.83588e-13	1.9819e-10	9.01469		54	29	49	223	560	329
CT009713.10	10.1449	lincRNA	0.364932	?	8.97056		1	0	0	3	6	0
Cyp7b1	28.8892	protein_coding	0.233664	?	8.91959		0	3	0	17	0	6
Nos3	76.1259	protein_coding	0.0146573	0.179589	8.89624		1	6	1	23	9	32
Trdv1	39.392	TR_V_gene	0.211616	0.697905	8.88743		4	0	0	26	0	5
Scarna13	66.3053	scaRNA	0.0240284	0.247927	8.8838		3	2	2	41	5	7
Uevld	2941.32	protein_coding	3.97735e-10	6.84065e-08	8.86588		130.763	38.1138	148.063	463.916	1243.06	897.876
2700097O09Rik	2004.4	protein_coding	4.58312e-08	5.55106e-06	8.85038		111	21	82	316	914.998	550.001
Gm44609	36.1801	processed_pseudogene	0.065754	0.416435	8.81564		1.04969	0	3.34722	15.8833	5.64499	7.9281
Gm7206	17.3226	processed_pseudogene	0.399497	?	8.76455		1.19317e-07	8.26307e-08	2.43091	4.66611e-08	8.57936e-08	14.9926
Gm7763	19.0486	processed_pseudogene	0.218649	?	8.75889		1	1.07741	1.15116e-10	0	5.94042	10.8204
S1pr5	763.988	protein_coding	4.21621e-07	4.0511e-05	8.7579		18	12	55	266	150	227
Dnase1l3	4017.14	protein_coding	6.47692e-06	0.000414114	8.73086		51	326	51	1672	1067	632
Apc2	112.647	protein_coding	0.016466	0.192784	8.72306		9	0	3	12	67	23
Gm23472	360.56	snRNA	0.0279832	0.268723	8.70558		15.8996	0.0162445	23.6973	253.133	26.904	4.09513
Trav13-4-dv7	18.1976	TR_V_gene	0.231917	?	8.69708		0.990998	1.28268e-21	0.659016	0.00657496	14.3199	3.42347
Igkv1-88	48.2689	IG_V_gene	0.205396	0.691176	8.68457		5.01467	0	0	34.1584	4	0
Gm45807	34.2988	TEC	0.12025	0.55761	8.59402		0	8.8866e-21	3.68941	14.0098	11.3742	3.65217
Gm17849	27.8051	processed_pseudogene	0.171066	?	8.56554		0	3	0	9	1	13
Bcam	18.9589	protein_coding	0.229087	?	8.55742		2	0	0	12	1	2
Gm11735	4218.49	unprocessed_pseudogene	1.12259e-12	2.79819e-10	8.53229		120.815	119.27	234.269	544.187	1933.36	1272.96
AA386476	18.8108	bidirectional_promoter_lncRNA	0.199256	?	8.52435		2	0	0	7	7	2
Brsk1	27.5382	protein_coding	0.241901	?	8.48742		0	3	0	0	14	11
Gm43307	18.3604	TEC	0.307722	?	8.48466		0	2	0	0	2	14
4930439D14Rik	16.855	antisense_RNA	0.411132	?	8.48086		0	0	2	13	0	0
1810012K16Rik	16.9033	lincRNA	0.306989	?	8.47096		0	0	2	5	0	9
Cnih2	246.548	protein_coding	0.00232288	0.0512482	8.36592		0	18	10	67	63	80
BC026762	9.36689	lincRNA	0.437017	?	8.35036		0	0	1	0	9	0
Perp	2200.64	protein_coding	1.62315e-08	2.11489e-06	8.32933		52	154	39	387	791	741
Lamc2	35.9695	protein_coding	0.117327	0.549839	8.28372		0	4	0	13	7	10
Cacng7	96.7982	protein_coding	0.00265218	0.0557639	8.27232		5	2	4	20	46	19
Mcub	351.486	protein_coding	0.0190393	0.213884	8.27149		37	1	0	90	161	55
Tshz2	62.416	protein_coding	0.0143115	0.177035	8.25657		2	4	1	22	11	19
Ccdc159	26.5602	protein_coding	0.210686	?	8.24845		2	0	1	0	2	21
Gm9754	16.5904	antisense_RNA	0.223482	?	8.24519		0	0	2	4	2	8
Tdrd12	26.4657	protein_coding	0.204657	?	8.21742		2	0	1	0	3	20
Slc24a3	164.104	protein_coding	0.000372096	0.0121005	8.20234		3	8	8	22	73	50
1700065D16Rik	116.156	antisense_RNA	0.0229675	0.241943	8.19238		2	11	0	12	63	29
Gprc5b	17.09	protein_coding	0.24571	?	8.18854		0	1	1	5	10	0
Trav13d-4	26.2765	TR_V_gene	0.198478	?	8.15484		2.05999	0	1.04136	8.36321e-26	4.96488	18.0053
Faxc	36.2543	protein_coding	0.168726	0.641164	8.11686		4	0	0	22	6	1
Sspn	36.0552	protein_coding	0.123576	0.563379	8.09465		4	0	0	12	6	12
Gm16174	35.2445	antisense_RNA	0.129203	0.574774	8.09158		0	4	0	14	5	10
Alox8	3483.69	protein_coding	2.31643e-19	1.13829e-16	8.07354		127	115	165	731.001	1537.99	771.002
Tmem163	1800.25	protein_coding	2.91747e-24	3.1361e-21	8.06592		64	65	81	495	476.999	555.999
Etnk2	1367.56	protein_coding	3.9102e-08	4.87331e-06	8.06292		23	60	79	181	659.002	370.999
Slc12a8	35.9387	protein_coding	0.15036	0.610576	8.0565		4	0	0	8	2	20
Gm39197	16.7481	processed_pseudogene	0.191862	?	8.00784		0	1.42929	1.0709	2.50668	11.2854	1.22889
1110002J07Rik	48.0086	lincRNA	0.112595	0.540171	7.98972		0	0	6	13	4	23
Npdc1	528.298	protein_coding	2.50874e-07	2.5381e-05	7.97253		26	14	22	75	249.463	142
Ighv1-7	2794.03	IG_V_gene	0.206597	0.692779	7.96941		280.793	31.2944	0.000249865	1996.27	41.4908	120.83
Gm37726	32.8605	TEC	0.0778296	0.453918	7.93153		1	0	3	9	10	9
Gm26614	188.24	lincRNA	0.00225559	0.0501214	7.89089		13	3	6	79	16	58
2610017A05Rik	15.812	TEC	0.330293	?	7.88532		0	0	2	0	5	9
Plcl1	35.2237	protein_coding	0.160159	0.627438	7.86097		4	0	0	19	2	7
Gm19412	126.769	antisense_RNA	0.00206701	0.047198	7.84269		3	9	3	17	52	42
Gzma	76545.2	protein_coding	4.84588e-11	9.75853e-09	7.83529		4175.83	2142.95	2730.94	26499.5	9573.84	27051.1
B3gnt9	568.485	protein_coding	3.11635e-08	3.94104e-06	7.82769		30	22	15	143	236	111
Ighv1-64	1122.24	IG_V_gene	0.299511	0.777576	7.82614		127.263	4.90479e-08	9.40002e-29	369.176	572.127	25.8129
Tubb2a-ps2	140.872	processed_pseudogene	0.000269963	0.00937181	7.82577		4.46741	4.75041	8.34145	38.4021	34.4579	46.5278
C530050E15Rik	79.3777	lincRNA	0.0383156	0.317013	7.82128		1	0	9	13	18	37
AC113282.5	23.3895	protein_coding	0.388886	?	7.80921		1.65577e-19	2.96575e-17	3.08254	0	0	20.3855
Mmp13	43.8414	protein_coding	0.24133	0.729847	7.79218		5	0	0	31	3	0
Celf5	85.6751	protein_coding	0.0773159	0.452653	7.79198		0	0	11	9	20	45
Gm36961	189.671	unprocessed_pseudogene	0.00109791	0.0283954	7.78979		10.2009	1.26336	11.9419	55.9883	40.0802	62.809
Lmcd1	34.0883	protein_coding	0.352384	0.807753	7.76679		0	4	0	26	0	0
Miat	217.585	lincRNA	5.94371e-05	0.00267783	7.74821		11.4706	8.49326	7	41.7114	47.6742	95
Prdm16	68.421	protein_coding	0.0557255	0.381999	7.73643		4	4	0	2	32	27
G530011O06Rik	134.414	processed_transcript	0.00263666	0.0557639	7.70008		4.59681	9.19363	2.29841	29.8793	21.8349	60.9078
Serpine1	385.468	protein_coding	0.0176024	0.202639	7.64315		9	33	4	215	2	86
Pnpla3	24.5481	protein_coding	0.161344	?	7.63663		1	1	1	0	12	10
Dnah7a	42.6632	protein_coding	0.0945616	0.498614	7.63513		4	0.923997	0	24	6	4
A130048G24Rik	23.1449	TEC	0.199118	?	7.62408		0	0	3	11	6	2
AC123645.1	16.122	processed_pseudogene	0.292257	?	7.59589		1.06318	0	1.02208	0	14.0419	1
Gata4	100.153	protein_coding	0.179485	0.656919	7.58716		0	12	0	64	15	0
D630039A03Rik	2133.88	protein_coding	1.47195e-10	2.75174e-08	7.57439		87	47	132	325	902	633
Fhl4	16.6076	protein_coding	0.347803	?	7.55117		0	2	0	11	2	0
Klra14-ps	193.111	transcribed_unprocessed_pseudogene	0.00189442	0.0442692	7.50973		5.19344	10.4927	8.9772	102.901	22.4386	28.5533
Mpzl1	50.7154	protein_coding	0.180958	0.658995	7.47853		6	0	0	35	1	3
Gm37568	16.4257	processed_pseudogene	0.342039	?	7.46169		0	2	0	8	0	5
Gm37094	14.961	TEC	0.453026	?	7.45661		0	0	1.5	0	14.5	0
Gm20236	14.961	TEC	0.453026	?	7.45661		0	0	1.5	0	14.5	0
Robo1	25.1781	protein_coding	0.202188	?	7.45404		3	0	0	13	2	5
Gm37536	16.302	TEC	0.344004	?	7.40018		0	2	0	7	0	6
Il4	17350.7	protein_coding	1.42284e-07	1.53937e-05	7.39912		303	845.001	1071	1482	5364.93	8193.83
Gm34342	48.8326	lincRNA	0.0644232	0.412515	7.3861		1	5	0	8	17	17
Abca9	372.562	protein_coding	0.0564441	0.384312	7.37703		26	19	0	245	1	41
Vash1	24.8701	protein_coding	0.213102	?	7.36625		3	0	0	9	11	1
Gm28707	16.1903	lincRNA	0.350038	?	7.36425		0	2	0	0	3	11
Pou4f1	31.3978	protein_coding	0.185194	0.664266	7.35704		2	0	2	0	15	13
Gm37873	22.1602	TEC	0.30203	?	7.32839		0	0	3	0	13	7
Rps27-ps1	38.0257	processed_pseudogene	0.127891	0.572366	7.32596		1.06291	5.17523e-13	4.0096	20.2717	0.959891	9.33305
Synpo2	24.8243	protein_coding	0.311987	?	7.30482		3	0	0	17	0	2
Trav15d-1-dv6d-1	134.737	TR_V_gene	0.0559164	0.382693	7.29406		0.386748	14.406	2.78084	58.1815	52.4511	1.94175
Serpinb1b	46.2028	protein_coding	0.263075	0.74936	7.28999		0	3.20966	3	34.7538	0	0
Lgmn	5862.02	protein_coding	6.89292e-07	6.30592e-05	7.28605		406	261	54	1655.98	1752.97	1520.01
Pcyt1b	104.388	protein_coding	0.0267426	0.261928	7.28463		0	2	12	33	37	18
Ddx25	16.4468	protein_coding	0.353101	?	7.27014		2	0	0	10	3	0
Gm15653	14.5321	processed_pseudogene	0.465145	?	7.17981		0.000791382	0	2.07405	11.0257	0	0
Gm13783	16.2286	processed_transcript	0.355085	?	7.1641		2	0	0	9	4	0
P3h4	21.896	protein_coding	0.209703	?	7.161		0	0	3	7	3	8
Gm37529	165.204	sense_intronic	0.00744757	0.116633	7.15245		0	9	13	40	44	55
Ephb4	193.409	protein_coding	0.0442537	0.341209	7.14781		2	16	7	131	1	16
Gm9341	29.8011	processed_pseudogene	0.126863	?	7.1439		4.88313e-19	1	2.51005	15	6.39595	2.95076
Cfap45	28.9161	protein_coding	0.28474	?	7.13988		0	0	4	17	6	0
Snph	148.059	protein_coding	0.0048867	0.0867352	7.13608		12	1	6	29	70	29
Fam171a2	53.3075	protein_coding	0.116746	0.549171	7.12912		0	4	3	35	1	5
Cacna1b	16.1049	protein_coding	0.276458	?	7.12541		2	0	0	8	4	1
Gm15745	15.1988	processed_pseudogene	0.229282	?	7.12243		6.37739e-30	1.28953	1.26269	7.91809	1.26695	2.52046
Gm42930	21.6826	TEC	0.212834	?	7.10525		0	0	3	3	11	5
Cass4	2860.2	protein_coding	1.22436e-05	0.000711413	7.09558		240	93	26	748.001	656.002	982.001
Gm6684	31.3859	processed_pseudogene	0.225346	0.71363	7.09301		3.0154	0	1.02338	21	0	3.10117
Lrrn4	701.627	protein_coding	7.90046e-10	1.26991e-07	7.06378		18	42	32	166	203	222
Gm27005	14.3138	processed_pseudogene	0.39167	?	7.02501		0	0	2	10	1	0
Adgra2	160.062	protein_coding	0.0652543	0.415208	7.00644		4	11	6	109	0	13
Apba1	135.588	protein_coding	0.104507	0.523857	6.99794		16	1	0	87	1	16
Tox2	420.941	protein_coding	0.000343197	0.0112861	6.99527		25	24	5	179	61	99.0001
Pnpla1	15.9401	protein_coding	0.462399	?	6.99016		2	0	0	12	0	0
Gm5473	15.8647	processed_pseudogene	0.366446	?	6.98762		2.08076	0	0	3.13229	0	9.59895
1110046J04Rik	76.6115	antisense_RNA	0.0325876	0.28886	6.97394		7	0	3.00456	19	30	16
Ighv1-62	51.0168	IG_V_pseudogene	0.267499	0.753352	6.95804		1.96694	7.01855e-19	4.68467	5.312e-06	8.32502e-12	42.5877
Spry1	3189.3	protein_coding	2.02735e-11	4.52836e-09	6.95072		166	128	126	439	909.005	1369
Gm35558	23.7111	TEC | lincRNA	0.311869	?	6.94417		3	0	0	8	0	11
Rundc3a	543.39	protein_coding	2.33366e-06	0.000176814	6.93625		27	32	12	97	243	128
Gm5381	30.6617	processed_pseudogene	0.182851	?	6.91817		0	4	4.99494e-11	9	13.637	3
Rps6kl1	93.7431	protein_coding	0.0699589	0.430645	6.90869		8	4	0	50	23	2
Gm14665	30.4187	processed_pseudogene	0.168345	?	6.89967		2	1	1	18	6	0
Gm37080	15.5858	TEC	0.368061	?	6.87091		2	0	0	0	10	4
Hotairm1	15.2642	antisense_RNA	0.371925	?	6.86234		0	2	0	7	0	5
Fn1	8996.75	protein_coding	0.159274	0.626738	6.84756		923.001	168	67	5939.99	4	912.999
Ube2l6	5643.78	protein_coding	1.61094e-09	2.4519e-07	6.83278		353	113	293	817.999	2047	1968.01
Tmem221	208.136	protein_coding	5.17219e-05	0.00239775	6.82664		7	12	9	66	54	52
Mfsd4a	29.371	protein_coding	0.125702	?	6.78962		2	0	2	8	3	13
Pla2g4f	13.8773	protein_coding	0.389592	?	6.78339		0	0	2	8	3	0
Ispd	46.518	protein_coding	0.178011	0.65447	6.78185		6	0	0	27	2	7
Syce1	22.6626	protein_coding	0.4287	?	6.76961		0	3	0	17	0	0
Cd209d	376.835	protein_coding	0.0335084	0.292841	6.76243		33	16	0	232	15	43
Gm11632	20.555	processed_transcript	0.437128	?	6.75859		8.22301e-12	1.24294e-06	2.92279	0.0124539	19.4272	0.044339
Ccl2	1603.15	protein_coding	0.163134	0.631647	6.74337		135	73	1	1055	5	160
Slc6a9	37.4982	protein_coding	0.0978198	0.507053	6.72722		4	0	1	12	11	8
Kcnf1	746.408	protein_coding	5.56227e-11	1.0996e-08	6.71967		38	37	26	207	195	217
Cacnb2	23.0372	protein_coding	0.330802	?	6.71093		3	0	0	14	4	0
Cyp27a1	240.31	protein_coding	0.0238151	0.246737	6.70729		16	12	4	159	5	19
Tnfrsf8	402.205	protein_coding	6.3399e-06	0.000408389	6.70383		22	24	8	113	125	97
Gm8241	21.3574	processed_pseudogene	0.189947	?	6.69		1	0	2	7	10.2622	1
AC122428.2	154.102	lincRNA	0.000566612	0.0168124	6.67615		10	5	6	29	48	53
Gm43982	43.9844	TEC	0.0785397	0.455737	6.6605		4	0	2	7	11	19
Gm15337	22.2743	antisense_RNA	0.235605	?	6.66042		0	3	0	7	2	9
AC158990.1	14.8277	TEC	0.288426	?	6.65393		0	2	0	5	2	5
Gm9157	15.1082	processed_pseudogene	0.288679	?	6.65046		2.03235	0	0	3	8.30691	2.10562
Bcl6b	29.6774	protein_coding	0.222541	?	6.64903		0	4	0	14	9	1
Cadm3	30.5005	protein_coding	0.32824	?	6.64285		4	0	0	22	1	0
Nanos1	7420.44	protein_coding	9.96346e-11	1.90402e-08	6.63131		180	475	376	1242	3387	1745
Gnrh1	13.5473	protein_coding	0.392392	?	6.62857		0	0	2	0	7	5
Sez6	21.9707	protein_coding	0.272816	?	6.62422		2	0	1	14	3	0
Cma1	94.8877	protein_coding	0.0620239	0.404684	6.62268		0	11	2	24.7689	5.5042	46
Igkv5-39	2483.73	IG_V_gene	0.211227	0.697427	6.62252		316.028	7	3	1764.18	10	95.9858
Syp	144.373	protein_coding	0.0790757	0.457151	6.62006		19	0	0	25	57	41
Ackr1	43.1087	protein_coding	0.194948	0.675717	6.61089		0	4	2	26	0	7
Gm5896	22.3493	processed_pseudogene	0.227866	?	6.60805		1	2.25302	0	15.0083	1.23025	1.16181
Fth-ps2	197.682	processed_pseudogene	0.0496618	0.362472	6.60527		7.04075	15.1263	5.06965	137.719	11.0525	1.01245
Gm44891	35.4115	TEC	0.20604	0.69199	6.60125		2	0	3	20	8	0
Gm11285	36.5582	unprocessed_pseudogene	0.0999054	0.511884	6.58823		2.14212	2.1248	1.05961	13.9102	1.07197	13.8374
Gcom1	14.9797	protein_coding	0.304039	?	6.55658		2.4136	4.43079e-27	1.79811e-28	4.90356	1.35545	5.92231
Ighv3-6	7083.69	IG_V_gene	0.135078	0.586075	6.55207		901.903	34.1675	2	3191.63	1617.76	878.717
Srgap1	30.1003	protein_coding	0.308221	?	6.54747		4	0	0	18	0	5
Gm20621	28.7286	sense_overlapping	0.173301	?	6.53951		1	2	1	0	11	14
Syt5	43.0596	protein_coding	0.123643	0.563415	6.52719		0	5	1	2	25	11
Syt11	10130.5	protein_coding	1.14919e-27	1.79681e-24	6.52056		434.771	495.298	489.557	2020.07	3842.55	2710.04
Slc39a5	50.6402	protein_coding	0.0725785	0.441556	6.51707		5	0	2	10	10	22
Gm44104	26.6243	TEC	0.312024	?	6.51458		0	0	4	0	8	15
Klc3	1139.33	protein_coding	9.66941e-09	1.30948e-06	6.50962		26	54	83	312.999	410	229
Runx2os1	377.021	antisense_RNA	2.09619e-06	0.000162398	6.50814		23	9	21	94	124	97
Rbfox3	14.1897	protein_coding	0.26439	?	6.5007		1	0	1	8	1	2
Cnrip1	819.393	protein_coding	5.4125e-05	0.0024957	6.49563		78	17	17	179	311	201
Gm26461	13.2952	misc_RNA	0.419207	?	6.47842		1.64469e-20	0	2.06493	1.03983	8.1304e-14	10.0761
Slc13a3	28.9975	protein_coding	0.26102	?	6.47565		3	0	1	20	2	0
A430110C17Rik	46.1439	TEC	0.257992	0.74448	6.45996		0	0	7	0	16	24
Lsr	1005.35	protein_coding	7.38162e-08	8.69565e-06	6.4389		54	52	35	198	486.001	175
Nek11	13.1715	protein_coding	0.490641	?	6.43361		0	0	2	0	0	11
Dlk1	117.525	protein_coding	0.0555874	0.38196	6.42689		12	4	0	7	21	71
Gm3508	36.0946	processed_pseudogene	0.228053	0.717474	6.40715		4.34083	0	1.08161	22.3369	5.72417	0
Chrnb4	14.7787	protein_coding	0.489652	?	6.40551		2	0	0	11	0	0
Dhrs13os	14.7787	antisense_RNA	0.489652	?	6.40551		2	0	0	11	0	0
Krt76	14.7787	protein_coding	0.489652	?	6.40551		2	0	0	11.0954	0	0
Tnfaip6	73.8933	protein_coding	0.339531	0.801591	6.39012		10	0	0	55	0	0
Cyp4a12a	42.9599	protein_coding	0.10978	0.534877	6.37728		0.732049	5.41372	0	3.59357	19	13.7244
Gm19337	19.6142	TEC	0.352773	?	6.37398		0	0	3	0	7	10
Gad1-ps	51.433	processed_pseudogene	0.277933	0.761052	6.35864		6.56796	0	0	35	4	0
A530064D06Rik	145.103	protein_coding	0.124005	0.563656	6.35068		11.4987	8.6488	0	82.313	0	28.8352
Efna1	26.0865	protein_coding	0.335032	?	6.34619		0	0	4	17	3	0
Gm38182	14.2069	processed_transcript	0.49259	?	6.338		5.02987e-35	1.9694	3.42314e-30	6.8318e-07	13.0061	0
Tmsb15l	135.593	protein_coding	0.199913	0.683287	6.33429		0.00899164	0.00252807	20.518	0.0154209	88.5089	31.7812
Gm37303	46.4324	TEC	0.0950573	0.499379	6.32241		1	0	6	12	8	18
Gm2885	14.5604	lincRNA	0.417461	?	6.30802		2	0	0	10	1	0
Mtus2	27.4602	protein_coding	0.139228	?	6.29658		2	0	2	4	7	12
Abca4	14.3832	protein_coding	0.307325	?	6.27313		2	0	0	4	6	2
Ryr1	436.102	protein_coding	0.000720002	0.0204009	6.27271		8	18	39	171	41	134
Chadl	12.9752	protein_coding	0.321694	?	6.26345		0	0	2	3	6	2
Tppp3	503.721	protein_coding	0.0450694	0.344357	6.25052		57	11	2	316	3	62
Gm13462	41.1967	processed_pseudogene	0.0583554	0.392359	6.24106		2.03648	2.00574	2.05082	4	13.7207	17.4246
C3ar1	257.15	protein_coding	0.0475362	0.354235	6.22419		22	14	0	154	10	32
Rdh16	38.3658	protein_coding	0.292444	0.772973	6.22001		0	0	6	22	8	0
Mrc1	1354.29	protein_coding	0.0924157	0.494542	6.20057		13	152	31	899	26	94
Sv2a	629.711	protein_coding	7.29871e-05	0.00318606	6.18629		17	61	13	135	240	153
Gm13542	14.2643	processed_pseudogene	0.498195	?	6.17908		2.04775	0	0	0	13.304	0
Gja4	38.7976	protein_coding	0.251379	0.739041	6.17007		0	1	5	27	0	2
Gm44005	34.6722	TEC	0.298555	0.777576	6.15455		0	5	0	0	14	16
Kctd12b	59.4548	protein_coding	0.193723	0.674332	6.14739		0	4	5	40	5	0
Ifngas1	176.8	lincRNA	0.00277525	0.0576467	6.14204		6	13	7	17	50	82
A730071L15Rik	27.6139	protein_coding	0.223919	?	6.12882		0	4	0	8	12	3
Arhgap32	56.8037	protein_coding	0.197812	0.68057	6.1165		8	0	0	36	3	4
Kif5a	99.7262	protein_coding	0.0119607	0.159466	6.11352		5	2	8	29	42	12
Tmem98	474.891	protein_coding	0.0243983	0.250673	6.08866		60	0	8	93	221	88
9530082P21Rik	48.7551	antisense_RNA	0.200742	0.684821	6.0875		3	4	0	28	0	9
4930579C12Rik	33.1253	lincRNA	0.146821	0.606866	6.08618		0	3.03711	2.49618	2.31763	19.5584	7.41554
Gm13689	25.6811	processed_pseudogene	0.261241	?	6.07357		0	1	3	0	8.17941	14
A430105I19Rik	18.819	protein_coding	0.375291	?	6.06238		0	0	3	5	0	10
Gm28047	57.3321	protein_coding	0.179839	0.65717	6.05504		1.45892e-07	2.06055	7.095	1.1869e-11	28.3604	21.7452
Gm35037	155.306	lincRNA	0.00524661	0.0914366	6.02055		5	3	16	59	28	37
Slc17a7	62.9695	protein_coding	0.160401	0.627587	6.01824		9	0	0	32	9	8
Tub	154.835	protein_coding	0.0125798	0.165034	6.01554		3	6	15	10	90	35
Sag	327.085	protein_coding	0.00065234	0.0188248	6.01362		16	28	4	98	83	85
Gm38302	69.6526	TEC	0.0416056	0.331285	5.98309		1	1	9	15	24	19
Gprc5c	54.5922	protein_coding	0.208555	0.694474	5.97346		2	6	0	34	0	7
Igkv3-9	40.6793	IG_V_gene	0.403316	0.841661	5.97154		1.15083e-14	6	0	30.2918	3.32569e-10	2.36577e-11
Gm27286	13.4528	misc_RNA	0.429479	?	5.95978		0	2	0	0	10	2
Micalcl	40.5635	protein_coding	0.119215	0.554156	5.91671		2.88975	3	1.23466e-29	4.09111	22.9862	7.86874
Robo4	204.506	protein_coding	0.106707	0.528282	5.89615		2	23	6	140	13	0
Gm4425	30.5191	lincRNA	0.327699	?	5.88811		0	0	5.18298	16	7.60262	7.66899e-18
Gm15302	13.3607	processed_pseudogene	0.510221	?	5.88741		5.45659e-08	1.90146	9.75796e-06	7.1087e-11	0.019159	10.785
Gm16284	255.623	processed_pseudogene	0.00022339	0.00802104	5.88724		8.61897	7.85408	22.6504	44.0442	93.9924	75.5623
Gm37274	51.2074	TEC	0.0716831	0.438432	5.88265		0	4	4	14	16	12
Gm2676	118.3	processed_pseudogene	0.00209754	0.047468	5.88056		6.64777	5.59269	5.38592	29.84	34.8218	32.3877
Gm12332	20.2854	processed_pseudogene	0.208424	?	5.87591		2	1	0	8	3	5
Tmem102	12.2092	protein_coding	0.512457	?	5.87109		0	0	2	9	0	0
Magix	12.2092	protein_coding	0.512457	?	5.87109		0	0	2	9	0	0
Dclk1	47.8533	protein_coding	0.28558	0.768773	5.86485		7	0	0	0	29	13
Gm13501	19.0345	processed_pseudogene	0.235818	?	5.86307		1	0	2	5	10	1
AC125409.1	13.2637	TEC	0.511692	?	5.85165		0	2	0	0	12	0
Gm43339	13.3124	TEC	0.438072	?	5.84808		0	2	0	8	0	2
Gm12568	120.854	processed_pseudogene	0.11357	0.542127	5.84128		2.97869e-05	1.75254e-11	19.6148	47.655	24.0831	23.5077
Ifi207	1555.74	protein_coding	0.152324	0.614262	5.83821		83.6382	132.572	16.4906	999.048	2.36863	160.432
Gm15954	126.702	processed_transcript	0.104598	0.523857	5.83401		1.13108e-10	9.15604e-17	20.606	31.1065	36.9532	35.7837
Robo2	13.6172	protein_coding	0.512507	?	5.82171		2	0	0	10	0	0
Styxl1	20.4258	protein_coding	0.478089	?	5.81734		3	0	0	15	0	0
Traj50	78.2791	TR_J_gene	0.0146603	0.179589	5.8162		4	5	3	22	14	27
Hspb1	298.289	protein_coding	0.0118559	0.158684	5.80847		15.8069	15.1333	14.9564	172.954	47.5661	7.55921
BC037039	13.4763	antisense_RNA	0.345307	?	5.80637		2	0	0	2	2	7
Gm20705	24.0759	sense_intronic	0.353303	?	5.80348		0	0	4	0	13	8
4930447K03Rik	78.5081	processed_transcript	0.106808	0.528411	5.80266		0	11.37	1.05918	5.0721	45.3491	18.4973
Cldn4	30.1141	protein_coding	0.334258	?	5.7939		0	0	5	15	0	8
Six5	171.011	protein_coding	0.0135881	0.171917	5.78971		19	1	6	45	65	31
Gm17173	947.392	antisense_RNA	0.000372916	0.0121005	5.78706		9	61	80.6524	104.959	372.977	321.64
Igf2bp3	12.0974	protein_coding	0.353329	?	5.77352		0	0	2	2	3	5
Gpr135	37.5938	protein_coding	0.116655	0.549171	5.76511		2	0	4	13	7	10
Chn1	17.9145	protein_coding	0.403889	?	5.7505		0	0	3	0	14	2
Gm14049	13.2003	processed_pseudogene	0.373742	?	5.7454		1	1	0	0	2	9
3110053B16Rik	13.3527	transcribed_unprocessed_pseudogene	0.361394	?	5.74389		1.97731	2.39916e-16	0	0.600673	2.23709	8.15871
Gm4989	35.7469	processed_pseudogene	0.316765	0.786259	5.7388		0.00851728	2.05309e-08	5.56366	10.365	20.3332	1.34982e-14
Zfp948	135.513	protein_coding	0.03601	0.307058	5.72943		14	0	7	28	24	58
Ggt7	89.9875	protein_coding	0.0115221	0.155916	5.71699		7	3	4	24	34	16
Klra7	1110.77	protein_coding	6.21412e-11	1.21451e-08	5.71586		71.9471	39.787	61.7123	314.966	325.097	262.527
Grhl1	650.616	protein_coding	0.000470337	0.014523	5.7137		23	68	9	109	215	216
Gm5176	13.2581	transcribed_processed_pseudogene	0.358589	?	5.70006		2	0	1.49748e-23	1.0413	3	7
Sstr3	32.5811	protein_coding	0.188166	0.668097	5.6895		4	0	1	18	5	2
Zfp879	19.9893	protein_coding	0.39955	?	5.6821		3	0	0	13	2	0
Cnksr2	19.9893	protein_coding	0.39955	?	5.6821		3	0	0	13	2	0
Myo1h	38.1293	protein_coding	0.0732589	0.443484	5.66338		3	1	2	11	12	8
Mtmr11	210.13	protein_coding	0.00141008	0.0351478	5.6469		8	7	19	63	81	28
Cabp4	29.5176	protein_coding	0.242473	?	5.63328		0	0	5	14	5	4
Flrt3	26.3514	protein_coding	0.266089	?	5.6296		4	0	0	6	2	13
Omp	11.7555	protein_coding	0.454863	?	5.6246		0	0	2	0	4	6
Gm37809	13.1344	TEC	0.444643	?	5.6179		2	0	0	0	3	8
Mafb	1484.56	protein_coding	0.0931599	0.494741	5.61354		157	43	29	988	28	83
Ighj1	573.978	IG_J_gene	0.0114899	0.155603	5.61324		55	30	3	303	96	43
Timp1	19.7319	protein_coding	0.413624	?	5.60921		3	0	0	1	0	15
Ifna2	25.5918	protein_coding	0.362623	?	5.58786		0	4	0	13	7	0
Myh14	13.057	protein_coding	0.373909	?	5.56978		2.00161	0	0	7	2.00234	1.00187
Fam131b	130.764	protein_coding	0.0157248	0.187683	5.56782		3	12	6	9	58	44
Ighv1-53	2962.51	IG_V_gene	0.217551	0.704703	5.56558		376.129	1.26451	84.352	1962.36	219.492	25.4076
Onecut1	31.8722	protein_coding	0.34402	0.80304	5.55807		4.52858e-08	5	1.06122e-07	17.416	0	6.50294
Nphs2	92.714	protein_coding	0.00878974	0.130661	5.53178		5	4	6	31	22	21
Mir7001	17.82	miRNA	0.431149	?	5.5163		0	1	2	0	16	0
Hap1	44.2361	protein_coding	0.208947	0.694853	5.51136		0	7	0	12	4	19
Itgax	1262.75	protein_coding	0.124112	0.563656	5.50706		107.012	65	27.1443	850.643	7.33292	70.8006
Car5b	448.493	protein_coding	1.16105e-05	0.000679213	5.50252		35	16	21	139.126	98	121
Gm14653	41.1542	processed_pseudogene	0.189333	0.668922	5.49598		1	0	6.04742	25	4.05176	2.02966
Gm16025	25.796	lincRNA	0.363542	?	5.48642		4	0.499875	2.34317e-22	3.75432e-35	11.1176	11
Dppa4	17.8276	protein_coding	0.435027	?	5.48365		0	1	2.18519	13	0	0
Gm14335	471.303	processed_pseudogene	1.13045e-05	0.000665842	5.43789		31.355	20.0641	25.5437	64.4687	187.97	141.477
Cdkn2c	3996.28	protein_coding	5.18777e-19	2.41147e-16	5.41525		202	245	208	770	1233.99	1267
Timp2	12557.5	protein_coding	1.03326e-18	4.33438e-16	5.41414		801	676.998	566.999	2465.02	4438.03	3421
Fam217b	1043.44	protein_coding	4.37562e-06	0.000298636	5.40855		93	44	31	212	417	232
Gm37470	28.3442	TEC	0.378729	?	5.39734		0	0	5	19	2	0
Gm8565	11.3725	processed_pseudogene	0.393944	?	5.36548		0	0	2.32646	3.16598	1	4.58687
Olfr920	33.8457	protein_coding	0.240505	0.729229	5.36195		0	0	6	3	9	16
Apbb1	1125.91	protein_coding	5.4573e-06	0.000365214	5.35416		31	48	113	173	451.751	309.864
Ltc4s	12.3229	protein_coding	0.533477	?	5.35233		0	2	0	0	0	10
AC154682.1	28.179	protein_coding	0.247242	?	5.34247		0	0	5.02156	7.40505	10.0033	5.99841
Gm26882	16.86	lincRNA	0.425784	?	5.32814		0	0	3	9	4	0
AC123698.1	4393.88	processed_pseudogene	0.000503841	0.0154191	5.3281		291	54	399	714	462	2346
Rasgef1a	1101.56	protein_coding	4.77938e-05	0.00223371	5.32266		16	74	98	184	364	357.001
A530041M06Rik	64.9178	sense_intronic	0.101149	0.514236	5.31272		5	0	6	4	20	30
Rtn2	142.431	protein_coding	0.00306147	0.0620724	5.30848		9	4	11	28.0609	53	36
Slc6a8	562.088	protein_coding	1.15334e-05	0.000677004	5.30278		40	19	35	78	205	182
Cdkn2a	462.915	protein_coding	3.30229e-05	0.0016415	5.29824		34	29	13	142	108	118
Alas2	12378.9	protein_coding	0.0238287	0.246737	5.2973		1006	135	941.999	1597.01	1176	7178.02
Gtpbp4-ps1	11.6609	unprocessed_pseudogene	0.401526	?	5.29055		0.0243805	0.970741	1.31239	0	5.53222	3.54538
Icam5	66.134	protein_coding	0.038021	0.3156	5.27915		2	7	2	13	22	19
Igkv12-89	75.5243	IG_V_gene	0.165005	0.634739	5.26293		1	5.21903	6.82739	49.1664	7.36062	0
Dusp14	923.035	protein_coding	0.000699232	0.0199438	5.25789		97	43	10	233	216	290
Tmem26	30.4151	protein_coding	0.464541	?	5.25386		0	5	0	22	0	0
Hba-a1	487983	protein_coding	0.0102114	0.145082	5.24724		36090.5	4752.08	42540.8	76908.3	52983.9	260724
Nos1	37.2747	protein_coding	0.253719	0.739737	5.2382		6	0	0	11	2	16
Gcsam	24.9115	protein_coding	0.485098	?	5.23193		4	0	0	18	0	0
AC122828.2	12.3779	TEC	0.538747	?	5.23075		2	0	0	0	11	0
Gdf5	12.3779	protein_coding	0.538747	?	5.23075		2	0	0	0	11	0
Car10	12.3779	protein_coding	0.538747	?	5.23075		2	0	0	0	11	0
Gm6682	103.861	processed_pseudogene	0.118286	0.551925	5.23055		1.773	6.13319	9.84447	53.7319	26.1423	0.0173401
Mok	18.6096	protein_coding	0.425399	?	5.22171		3	0	0	11	3	0
Pcdhgc5	11.0477	protein_coding	0.541357	?	5.21675		1.47381e-15	1.96173e-05	2.03301	8.37682	0.00138106	1.64218e-20
Entpd2	18.3527	protein_coding	0.360395	?	5.21476		2	1	0	0	1.53727	13
Gm21960	24.1582	processed_pseudogene	0.218567	?	5.21274		1.00837	3.02566	0	5.04985	12.1168	3.03022
AC167565.2	60.2491	lincRNA	0.0880867	0.48201	5.20978		3	6	1	31	11	4
AC157650.3	64.8169	sense_intronic	0.0327706	0.289185	5.20304		4	3	4	24	16	11
Gm9194	17.6863	processed_pseudogene	0.216491	?	5.19876		1.02314	1.02998	1.00194	4.03296	2.02816	8.16336
Fbn2	36.9375	protein_coding	0.23095	0.7188	5.19391		6	0	0	6	10	14
Paqr4	1544.14	protein_coding	1.62809e-10	3.01091e-08	5.19196		113	59	90	326	542	390
Gm37842	24.5691	TEC	0.386213	?	5.17857		4	0	0	0	13	8
Enpep	199.703	protein_coding	0.0552369	0.380922	5.17542		3	12	20	129	11	7
Cavin2	251.589	protein_coding	0.102938	0.519187	5.17348		1	30	12	171	2	10
Gm28151	57.9174	lincRNA	0.098625	0.508496	5.17283		0	6	4	22	9	14
Aqp1	2870.51	protein_coding	0.17624	0.652983	5.168		10	377	101	1909	32	152
Foxd1	17.8807	protein_coding	0.33266	?	5.16513		0	3	0	2	9	4
B230217C12Rik	57.8052	protein_coding	0.0531092	0.374358	5.14686		1	5	4	14	11	21
Dclk2	951.459	protein_coding	1.96934e-12	4.70426e-10	5.14359		52	57	54	240	264	259
Gm44091	32.6479	sense_intronic	0.247894	0.73626	5.13728		0	0	6	4	12	11
Duox2	12.2375	protein_coding	0.49051	?	5.13637		2	0	0	8	1	0
Ighv14-2	607.174	IG_V_gene	0.306234	0.781326	5.12748		74.3365	23.2939	3	416.326	0	24.2082
AC153891.1	16.3242	antisense_RNA	0.448537	?	5.12363		0	0	3	10	0	2
Ric3	179.022	protein_coding	0.00245401	0.0526611	5.10954		8	12	11	25	85	39
Gm20429	39.8144	processed_transcript	0.250754	0.738859	5.10905		3	0	4	0	21	13
Gm37019	460.485	TEC	1.22245e-05	0.000711413	5.10003		21	17	43	103	166	105
Gm7435	171.546	transcribed_processed_pseudogene	0.0210841	0.230531	5.09746		2	16.0412	12.0707	20.577	24.7879	91.6444
Zfp652os	18.1803	antisense_RNA	0.349171	?	5.0952		3	0	0	6	1	7
Xcr1	107.865	protein_coding	0.237583	0.726847	5.09456		7	11	0	76	2	0
Gm43775	17.2674	TEC	0.367757	?	5.09186		0	2	1	10	3	0
Apc-ps1	16.1251	transcribed_processed_pseudogene	0.535899	?	5.08378		0	0	3.15207	0	0	13
A530083M17Rik	16.8133	TEC	0.36231	?	5.07788		1	0	2	0	5	9
Yy2	456.221	protein_coding	0.000350312	0.0114981	5.07331		24.587	7.76506	48.4973	95.2527	131.173	142.184
Creg2	42.8813	protein_coding	0.348375	0.805879	5.06319		0	0	8	26	6	0
Gm16177	35.2742	processed_pseudogene	0.268469	0.754156	5.05352		0	5.51625	7.56421e-42	13	2.13023	12
Mastl	142.258	protein_coding	0.0279624	0.268673	5.05086		9	4	12	69	8	30
AC117588.1	44.1441	processed_pseudogene	0.145495	0.604729	5.03255		1	1	6	23	2	8
Gm7155	11.343	processed_pseudogene	0.437521	?	5.02582		1.00979	0	1.01503	1.02056	0	8.07825
Myadm	3795.63	protein_coding	0.00113261	0.0291613	5.01255		415.996	174	52	1718	435.999	730.002
Ighv9-3	3991.5	IG_V_gene	0.135505	0.587634	5.0124		617.89	21.9317	27	2095.28	605.887	310.612
AC158777.2	17.522	protein_coding	0.440781	?	5.00855		9.68716e-06	2.73946	2.86756e-10	8.59531	7.9394e-08	3.98169
Mycl	148.694	protein_coding	0.0944527	0.498614	5.00638		20	4	1	90.9999	5	13
AC154532.2	15.9359	processed_pseudogene	0.456578	?	4.99842		0	0	3	0	2	11
Gm8290	28.9635	processed_pseudogene	0.155914	?	4.9968		3.00352	1.18316	1.00756	5.32401	3.73128	14.4078
Prr5l	375.293	protein_coding	0.00237967	0.0519292	4.99419		13	42	10	145	66	79
Ache	77.0983	protein_coding	0.122024	0.560623	4.99386		10	3	0	7	11	44
Dll4	160.914	protein_coding	0.05864	0.393697	4.97726		5	18	5	98	6	14
Gm15477	21.6757	antisense_RNA	0.340119	?	4.97434		0	1	3	5	13	0
B230217O12Rik	122.343	lincRNA	0.0696842	0.430223	4.97331		4	17	0	23	29	46
Trdv5	40.6309	TR_V_gene	0.352934	0.808222	4.97291		0	7	0	21	10	0
Eno2	299.276	protein_coding	0.00109285	0.0283071	4.97143		23	8	22	42	76	124
Nanp	47.6257	protein_coding	0.269101	0.754526	4.96703		7.85728	0.0432834	0.343113	18.7423	1.41916	16.4136
Rpl30-ps1	125.937	processed_pseudogene	0.0884775	0.482781	4.96635		13.4517	1.71771	6.94138	65.4646	30.4419	0.679661
Parvb	437.339	protein_coding	0.059178	0.394956	4.95325		38	12	27	284	2	31
Nlrp3	5589.67	protein_coding	0.26737	0.753217	4.94644		754	183	8	3700.02	6	333.999
1110035H17Rik	55.3358	antisense_RNA	0.105675	0.526052	4.94534		4	0	6	17	18	9
Krt19	23.75	protein_coding	0.505297	?	4.94047		4	0	0	17	0	0
Cyp3a13	17.1066	protein_coding	0.374136	?	4.93806		2	0	1	9	4	0
AC113441.2	36.7945	TEC	0.278288	0.7613	4.93377		0	0	7.19589	6.09341	2.1033	20.9919
A930037H05Rik	86.8733	processed_transcript	0.0816317	0.465203	4.92711		4	11	0	29	21	18
Dpy19l2	11.801	protein_coding	0.494235	?	4.92589		2	0	0	6	3	0
Plxna3	360.986	protein_coding	5.8868e-05	0.0026644	4.91118		12	26	27	64	116	112
D13Ertd608e	10.4632	protein_coding	0.51745	?	4.91095		0.000157494	9.64213e-06	2.24281	1.00365	7.96036	0.00119543
Ighv1-2	70.8136	IG_V_pseudogene	0.347398	0.805676	4.90111		11.679	1.1308e-12	0	49.0538	2.22665	1.14929e-36
1700018L02Rik	39.074	antisense_RNA	0.165601	0.6357	4.89787		0	5	2	13	14	4
Gm21969	130.538	protein_coding	0.0571333	0.387169	4.89565		15.5467	3.1466e-12	7.39622	41.4785	27.451	33.5338
Gm11346	103.684	transcribed_processed_pseudogene	0.0575664	0.388726	4.89488		0	9	10	20	26	37
Krt17	23.5318	protein_coding	0.436633	?	4.89074		4	0	0	16.3395	1	0
Plek2	28.6352	protein_coding	0.39598	?	4.88984		0	5	0	16	0	5
Gm9480	21.5639	processed_pseudogene	0.356624	?	4.88283		1	0	3	13	3	0
Chrm4	52.3975	protein_coding	0.17319	0.649192	4.87891		8	1	0	4	29	11
Aplp1	6038.42	protein_coding	7.68428e-09	1.0573e-06	4.86184		222	483.999	384	885.007	2475.03	1585.98
Adam23	252.019	protein_coding	0.0866806	0.478287	4.86046		11	32	1	162	10	11
Hbb-bs	631648	protein_coding	0.0160445	0.189656	4.85815		52251.2	6313.67	56219.9	98322.5	63850.6	336687
Cyp2f2	15.5868	protein_coding	0.377286	?	4.85306		0	0	3	1	7	5
Trim47	90.5286	protein_coding	0.201905	0.686005	4.84978		10	2	4	63.447	2	1.97521e-15
Gm3839	27.0798	protein_coding	0.257331	?	4.83676		2	0	3	3	19	1.18972
Gm9029	85.0372	processed_pseudogene	0.154662	0.619189	4.83375		3.64809	0.0168226	11.8489	1.4857	35.2671	34.7574
Gzmk	5131.35	protein_coding	3.34348e-06	0.000236644	4.83318		164	272.999	512.002	1658.98	662.997	1638.01
Gm6463	16.1059	processed_pseudogene	0.324351	?	4.83024		3.60152e-18	1	1.68498	9	1.51233	1
Ccser1	16.8181	protein_coding	0.476634	?	4.82958		2	0	1	12	0	0
Mcoln3	759.753	protein_coding	4.19989e-06	0.000288936	4.8252		21	60	58	172	263	175
Hba-a2	339380	protein_coding	0.0136583	0.1726	4.82312		24933.8	4551.84	32900.4	52782.3	34940.8	180038
Sgce	63.8813	protein_coding	0.299632	0.777576	4.81004		11	0	0	43	2	1
5830418P13Rik	57.4179	antisense_RNA	0.147759	0.607396	4.80553		7	3	0	27	5	11
Cd4	137265	protein_coding	1.93374e-09	2.89203e-07	4.79977		5072.99	8259.89	12020.1	21211	59637.9	31521.4
AC163040.1	52.7252	lincRNA	0.14007	0.595713	4.79539		2	0	8	20	14	7
Dleu2	3055.72	processed_transcript	1.66966e-14	5.12793e-12	4.78118		163	197	198	534	961.001	964
Slc24a5	20.4974	protein_coding	0.444712	?	4.77857		0	0	4	13	2	0
Sptbn5	11.1906	protein_coding	0.518734	?	4.77397		0	2	0	0	1	8
Gm44699	32.6895	sense_intronic	0.212299	0.698965	4.77141		0	4	2	15	8	2
Tnfrsf17	155.622	protein_coding	0.201772	0.686005	4.76364		27	0	0	90	9	15
Gm45746	45.5027	TEC	0.241268	0.729847	4.73541		6	2	0	29	3	1
Mir719	25.3322	miRNA	0.408721	?	4.7346		1.12751e-07	7.15844e-33	5.42479	5.30515e-20	9.23781	11.8394
Pla2r1	33.768	protein_coding	0.410299	0.845017	4.73271		2	4	0	24	0	0
Gm36932	25.3665	TEC	0.41558	?	4.7286		0	0	5	14	5	0
Creb5	38.9699	protein_coding	0.280073	0.762396	4.72813		0	7	0	19	3	7
Tnip3	704.107	protein_coding	0.23029	0.7188	4.72746		82.0001	42	0	386	33	98
Gm43814	159.98	TEC	0.00548643	0.0946478	4.72492		4	11	15	27	54	48
Sowahc	1673.72	protein_coding	0.00774446	0.120323	4.70839		172	63	68	981	84	156
Gm37328	27.1241	sense_intronic	0.332608	?	4.70449		0	4	1	0	16	7
Npr2	50.5151	protein_coding	0.150588	0.610576	4.69916		5	4	0	23	7	8
Klf12	222.437	protein_coding	0.022728	0.240632	4.69687		1	21	20	31	54	93
Nqo1	70.4448	protein_coding	0.296726	0.775784	4.68676		7	1	5	50	0	0
Chst1	61.88	protein_coding	0.30386	0.779726	4.68288		7	4	0	43	0	1
Gm8849	42.361	processed_pseudogene	0.205104	0.690601	4.68127		1.94332	1.86838	3.78298	0.121741	26.3141	9.75733
Shank3	76.6518	protein_coding	0.16516	0.634767	4.679		2	10	2	50	1	4
CT030170.3	27.5439	unprocessed_pseudogene	0.303739	?	4.674		0	5	0	11	5.16201	5
Ccdc87	15.6738	protein_coding	0.400835	?	4.66876		1	0	2	3	10	0
Mmrn2	318.573	protein_coding	0.0671552	0.421698	4.66065		4	32	24	206	8	15
Phex	10.9895	protein_coding	0.521723	?	4.65052		0	2	0	6	0	2
Krt80	252.704	protein_coding	0.195353	0.676617	4.64934		41	2	2	171	0	9
Clec14a	269.979	protein_coding	0.14191	0.598463	4.6424		3	28	20	177	0	16
C430002N11Rik	111.826	processed_transcript	0.131459	0.578844	4.63678		19	0	1	27	18	42
Colec11	21.8892	protein_coding	0.433806	?	4.63642		0	4	0	9	8	0
Nid2	143.909	protein_coding	0.111092	0.53686	4.63588		6	11	10	94	1	8
Gm11452	10.9069	processed_pseudogene	0.517395	?	4.63449		2.9269e-24	1.57087	3.63036e-16	6.22089e-23	4.20917	4.50956
Gm5974	15.5166	processed_pseudogene	0.306908	?	4.62479		1.24473e-16	1	2.13172	4.57841	2.67403	4.38349
Gm10038	21.8114	pseudogene	0.529695	?	4.62423		0	4	0	0	19	0
Gm38329	770.858	TEC	0.000129473	0.00506091	4.6222		22	75	48	109	212	296
Pmaip1	14812.5	protein_coding	1.27583e-07	1.4066e-05	4.61841		1180	847	719	2655	2543	6450
Psrc1	315.914	protein_coding	0.00188526	0.0441751	4.61684		36	11	11	64	83	103
Jakmip2	11.1463	protein_coding	0.518178	?	4.60926		2	0	0	3	6	0
Rpl27-ps2	26.0863	processed_pseudogene	0.23431	?	4.60718		1.33734	1.3453	2.73739	14.7639	1.33689	2.66491
Tenm4	16.6817	protein_coding	0.467246	?	4.59771		3	0	0	0	9	5
Grid1	21.0568	protein_coding	0.392876	?	4.5779		2	0	2	14	0	1
Rn7s2	14486.5	misc_RNA	0.141578	0.598412	4.57315		1836.05	442.027	377.258	9332.22	809.27	275.147
Rn7s1	14486.5	misc_RNA	0.141578	0.598412	4.57315		1836.05	442.027	377.258	9332.22	809.27	275.147
Gm11743	9.86908	processed_pseudogene	0.536916	?	4.56817		0	0	2	0	2	6
Snora34	9.86908	snoRNA	0.536916	?	4.56817		0	0	2	0.00184098	2	6
Dcstamp	88.2122	protein_coding	0.260653	0.747584	4.55197		12	4	0	56	0	7
Lama4	47.7732	protein_coding	0.137529	0.590602	4.55197		4	2	3	27	5	3
Nrn1	1366.9	protein_coding	2.79389e-05	0.00143012	4.5518		35	105	124	331.001	542.001	217
Ttbk1	282.521	protein_coding	0.000534281	0.0160368	4.55024		19	23	11	57	107	62
Gm13357	31.3305	processed_pseudogene	0.315123	0.786007	4.54661		3	0	3	14	10	0
4930426L09Rik	41.2443	protein_coding	0.153882	0.61736	4.54418		0	4	4	12	9	11
Tubb2b	783.608	protein_coding	0.00208703	0.0472922	4.54327		35.918	92.8958	17.3486	305.893	116.982	170.14
Dntt	29.4113	protein_coding	0.428032	?	4.53859		0	0	6	19	0	2
Gm34091	15.3634	processed_pseudogene	0.346668	?	4.53728		1	0	2	1.61086	1.43968	8.91137
Stag3	63.528	protein_coding	0.126367	0.569034	4.53585		7	1	4	5	5	40
Hbb-bt	79977.4	protein_coding	0.0223104	0.238038	4.53522		7116.5	1093.45	7129.88	12585	6696.15	42973.1
Ighv1-77	64.6262	IG_V_gene	0.387677	0.834252	4.5302		1.41701	10.5034	0.000277935	5.29112e-25	9.59566e-14	50.724
Adgrf5	304.882	protein_coding	0.0771811	0.452433	4.52803		4	39	15	185	4	30
AC107757.2	10.9643	lincRNA	0.523735	?	4.52296		2	0	0	0	4	5
AC159244.3	83.6073	TEC	0.147911	0.607723	4.52262		9	0	7	2	36	31
A130071D04Rik	962.106	TEC	0.00183878	0.043621	4.52069		23	123	36	354	132	243
Gm44901	73.2271	TEC	0.11081	0.53686	4.52046		8	0	6	8	24	27
Rnase4	18426.2	protein_coding	2.23173e-11	4.92096e-09	4.50624		1343.61	946.248	1230.83	2970.23	7598.18	4301.17
Rap2a	8947.96	protein_coding	4.58622e-14	1.31464e-11	4.50609		578.237	510.451	626.804	1567.71	3498	2121.53
9130213A22Rik	10.6523	protein_coding	0.53912	?	4.50604		0	2	0	1	8	0
Ctnnd2	60.438	protein_coding	0.27959	0.76213	4.49999		11	0	0	35	6	3
Ntf5	166.399	protein_coding	0.0464495	0.351158	4.48919		2	11	20	7	73	57
Gsdmc3	21.5899	protein_coding	0.4669	?	4.48873		2	2	0	0	2.49841e-09	17
Dpp4	8629.63	protein_coding	7.30485e-13	1.87517e-10	4.48611		489	481	701	1421	3298.01	2211.99
Gm4510	21.0281	processed_pseudogene	0.346249	?	4.48218		1.07984	2.16784	1.31758	14.0331	1.07984	0
Gm44147	10.9232	processed_pseudogene	0.529995	?	4.47878		2	0	0	5	0	3
Klra17	1303.12	protein_coding	0.0108684	0.150451	4.47668		150	65	28	659.467	57	237
AC163280.1	100.313	lincRNA	0.0267302	0.261928	4.47657		7	9	3	14	30	36
Gm45446	10.3052	processed_pseudogene	0.480906	?	4.4744		1.07098	0	1	1	0	7
Soga1	161.327	protein_coding	0.153487	0.616061	4.47281		11	19	0	101	11	4
Has2	21.7858	protein_coding	0.446023	?	4.46608		4	0	0	8	9	0
Rab7b	653.057	protein_coding	0.466119	0.870633	4.46133		100	20	0	420	0	44
Tnc	10.8578	protein_coding	0.535343	?	4.44614		2	0	0	6	2	0
Ppp1r1b	10.8578	protein_coding	0.535343	?	4.44614		2	0	0	6	2	0
Gm44888	25.9156	TEC	0.283616	?	4.44574		3	0	2	4	1	15
Gm37194	135.199	TEC	0.565159	0.908681	4.43902		19	6	0	95	0	0
Gm15675	119.317	lincRNA	0.0509879	0.366921	4.43008		8	8	7	65	10	12
Gm33782	794.21	lincRNA	8.60696e-08	9.80339e-06	4.42212		47	37	72	188	209	224
Gm38218	9.58539	TEC	0.546397	?	4.41564		0	0	2	0	5	3
Rtn1	27.0743	protein_coding	0.524204	?	4.41508		5	0	0	19	0	0
Gm5507	57.3699	processed_pseudogene	0.21496	0.702734	4.40837		0	9.61622	1.03675	28.2032	2.69623	11.2722
Rnf138rt1	16.1167	protein_coding	0.486266	?	4.40214		3	0	0	0	4	9
Lrp1b	32.3551	protein_coding	0.414824	0.84724	4.40096		6	0	0	17	7	0
Itga9	341.879	protein_coding	0.00561966	0.0954123	4.40061		12	41	13	138	66	54
Hpn	807.908	protein_coding	0.000511208	0.0155886	4.39738		71	44	41	63	345	250
Gm27019	39.1735	lincRNA	0.181025	0.659072	4.38951		0	2	6	9	14	8
Sema3f	83.8693	protein_coding	0.385657	0.833424	4.38865		0	16	0	58	1	0
Gm44597	244.511	processed_transcript	0.194055	0.674494	4.38784		19.1399	0.00100175	29.6893	0.00298895	56.1687	140.886
Sox8	151.608	protein_coding	0.0261433	0.259256	4.38583		8	19	2	28	49	43
Gm43331	23.8751	sense_intronic	0.334284	?	4.38372		0	0	5	5	9	5
Gm10226	18.9817	protein_coding	0.468311	?	4.37449		5.34586e-06	6.83077e-23	3.55588	2.32187e-22	12.0566	4.25323
Smlr1	51.7359	protein_coding	0.126584	0.569034	4.37238		3	5	2	27	7	4
Ptprg	16.0684	protein_coding	0.490005	?	4.37212		3	0	0	8	4	0
Gm37212	14.2362	TEC	0.502347	?	4.37067		0	0	3	0	9	3
Prg4	111.422	protein_coding	0.0308351	0.282242	4.36997		4	10	8	10	31	48
Gm9057	61.1939	processed_pseudogene	0.287555	0.770596	4.36092		6.53653	1.01633e-17	4.85375	38.1403	5.85282	3.76017e-23
Gm45884	278.892	TEC	0.00025192	0.00884238	4.35361		14	22	19	68	94	57
Gm37472	304.212	TEC	0.0147392	0.18017	4.34493		4	40	16	39	136	71
Gm43411	19.5295	TEC	0.392553	?	4.33795		1	0	3	8	7	0
Plek	24331.7	protein_coding	0.0335441	0.293004	4.3379		2964.93	1339	327.001	10842	2969.05	4220.97
Gm44686	24.6245	antisense_RNA	0.24753	?	4.33774		0	2	3	8	7	4
Krt14	64.0631	protein_coding	0.403279	0.841661	4.33711		12	0	0	44.4719	1	0
Igkv12-40	89.2084	IG_V_pseudogene	0.146979	0.606936	4.33292		7.41179	0	11.1788	47.6034	9.23177	8.14389
Sparc	654.794	protein_coding	0.0841926	0.471585	4.31499		2	102	25	409	27	30
Cx3cr1	1447.52	protein_coding	0.00162818	0.0393854	4.31382		159	65	57	566.998	113	395
AC121801.1	994.429	antisense_RNA	4.8355e-09	6.93048e-07	4.30821		69	64	64	182	331	273
9530052C20Rik	19.1708	lincRNA	0.3976	?	4.29445		0	1	3	0	11	5
Bcas1	60.2207	protein_coding	0.153287	0.615981	4.29314		7	0	5	5	28	16
Xirp2	26.4195	protein_coding	0.450679	?	4.28996		5	0	0	16	3	0
Serpinb8	250.493	protein_coding	0.190182	0.670276	4.28784		41	2	5	157	0	20
Gm8319	31.0975	processed_pseudogene	0.224789	0.713443	4.28406		3.31975	3.32415	0	5.96346	5.00498	12.5573
Rgs16	99362	protein_coding	1.52744e-05	0.000858511	4.27871		5004	11862	2592	18736	28706	30548
Cep126	9.77453	protein_coding	0.485656	?	4.2742		0	1	1	0	4	4
Gm26202	40.4172	snoRNA	0.335682	0.799143	4.27358		0	7	1	0	27	7
Olfr1152	20.3917	protein_coding	0.422359	?	4.26985		3	0	1	0	1	15
Gm13496	9.30171	antisense_RNA	0.592186	?	4.26852		0	0	2	0	8	0
Ncs1	179.677	protein_coding	0.00560184	0.0953921	4.26721		10	14	12	21	69	54
Gm45779	15.5043	TEC	0.450355	?	4.26629		1	2	0	10	1	0
Gm10548	351.851	transcribed_processed_pseudogene	0.0122393	0.161892	4.26525		18	4	51	51.3335	124.406	104.601
Rgl3	18.611	protein_coding	0.568142	?	4.26219		0	0	4	13	0	0
9330161L09Rik	79.3997	protein_coding	0.120613	0.557996	4.25367		0	11	5	28	15	17
Havcr1	41.8045	protein_coding	0.334436	0.798977	4.25289		7	1	0	21	10	0
Rasa1	21931.2	protein_coding	7.12216e-10	1.1556e-07	4.25078		1030	1394	2038.01	3140.99	7592.92	6692.12
Stxbp1	2109.36	protein_coding	1.03818e-06	9.01803e-05	4.23682		107	117	207	345	928.002	415
Reln	10.4213	protein_coding	0.549291	?	4.23584		2	0	0	4	4	0
AC154552.6	45.1315	TEC	0.173623	0.649587	4.2326		6	0	3	9	10	16
Gprasp2	487.223	protein_coding	0.000356448	0.011655	4.22869		35.6799	29.5442	32.173	56.826	221.866	113.505
Syt7	30.1519	protein_coding	0.454259	?	4.22739		4	0	2	21	0	0
Kif5c	943.369	protein_coding	9.98986e-06	0.000602862	4.21949		33	95	63	187	312	242
Ifnz	60.752	protein_coding	0.305167	0.780339	4.21878		3.053e-16	11.8203	6.40726e-06	0.933875	31.4247	17.8511
Ttc30a2	76.4354	protein_coding	0.271988	0.756946	4.21671		3.41952	11.7523	0.0163852	28.1546	30.6986	0.21923
Ltbp4	271.585	protein_coding	0.0401253	0.325219	4.21651		7	40	7	135	39	25
9630010A21Rik	35.4081	TEC	0.439772	0.858358	4.19968		0	7	0	23	2	0
2810029C07Rik	15.0874	bidirectional_promoter_lncRNA	0.510498	?	4.18838		0	3	0	0	3	9
Adcy9	135.5	protein_coding	0.0287299	0.271801	4.18631		9	15	3	17	52	39
Rarb	39.7334	protein_coding	0.287533	0.770596	4.18359		2	4	2	26	2	0
Gm43753	50.2477	TEC	0.280771	0.763075	4.18031		0	10	0	5	17	18
Dapk1	503.257	protein_coding	0.0815936	0.465203	4.17946		26	46	30	315.001	2	37
Fam46b	24.7434	protein_coding	0.303305	?	4.17709		0	4	1	12	2	4
Adamts3	10.3048	protein_coding	0.59611	?	4.17478		2	0	0	0	0	8
Gm13868	22.9854	processed_pseudogene	0.369303	?	4.17447		0	0	5	10	3	4
Esyt3	15.4572	protein_coding	0.591473	?	4.16576		3	0	0	0	0	12
Zfp365	410.207	protein_coding	0.00027372	0.00942551	4.16187		20	35	29	56	154	116
Gm9399	24.5822	processed_pseudogene	0.302626	?	4.15462		3.04368	0	2.0674	10.0408	1.07399	7.34719
Ang	777.031	protein_coding	0.000178001	0.0065696	4.15264		58.3752	63.7545	35.1682	92.7832	339.499	190.9
Zfp366	20.1795	protein_coding	0.502767	?	4.1488		1	3	0	14	0	0
4930417O13Rik	777.642	processed_transcript	0.00258916	0.0551125	4.14861		18	98	43	86	236	293
Gm38365	42.2452	TEC	0.207418	0.69368	4.14759		2	0	7	11	5	16
AC130217.1	118.844	antisense_RNA	0.0451895	0.344968	4.14421		1	10	14	25	29	38
Asap3	34.053	protein_coding	0.250103	0.737983	4.14374		4	0	3	2	20	6
Itgb4	15.3626	protein_coding	0.52487	?	4.14329		3	0	0	0	1	11
Dlgap3	101.64	protein_coding	0.0639189	0.410969	4.13717		1	13	7	15	43	23
Mettl5os	13.5767	antisense_RNA	0.522516	?	4.11866		0	0	3	0	5	6
Igkv4-51	268.422	IG_V_gene	0.461178	0.869912	4.11649		32.0644	20.5429	0	177.245	0	10.1381
Plau	917.285	protein_coding	0.0158136	0.18822	4.1148		83	61	42	508.999	39	106
AC107757.3	15.2657	lincRNA	0.594948	?	4.11096		3	0	0	0	13	0
Pcdhgc4	35.6793	protein_coding	0.43036	0.85451	4.10246		6.63833	0.00779113	0.0170528	18.8195	7.18717	7.39677e-05
Zc3h12c	757.792	protein_coding	0.0404953	0.326161	4.09976		78	49	26	461	21	52
Pdcd1	11590.1	protein_coding	0.000140497	0.00543012	4.09267		1540	372	424	2742	2335	3784
Gm20045	38.1837	lincRNA	0.260567	0.747546	4.07904		1	4	3	0	16	15
Vangl2	163.906	protein_coding	0.0468337	0.353015	4.07718		13	19	1	46	52	28
Gm37593	57.6513	TEC	0.101086	0.514236	4.06712		6	1	5	18	17	9
Hmgn2-ps1	157.074	processed_pseudogene	0.157019	0.62369	4.05284		7.57303	1.55972	24.1891	12.83	0.845788	106.497
Csf1	54455.4	protein_coding	0.0210434	0.230232	4.05095		7218.11	775.001	3189.02	6913.05	23884	12639.5
Gm17249	22.3961	bidirectional_promoter_lncRNA	0.372454	?	4.04688		0	0	5	6	4	7
Trav8-1	49.4159	TR_V_gene	0.341276	0.802078	4.027		1.45966	6.55916e-05	10.0635	9.59873	0.000734855	27.1849
Igkv6-32	3757.83	IG_V_gene	0.301414	0.778464	4.0254		539.531	26	207.463	2548.56	25	25
Pou3f4	9.9848	protein_coding	0.570945	?	4.02507		2	0	0	2	6	0
Bgn	275.894	protein_coding	0.171888	0.647373	4.02173		0	42	16	172	6	15
Gm20482	14.1417	transcribed_unprocessed_pseudogene	0.544128	?	4.01986		2.66501e-05	2.2769	0.54599	5.55417e-32	11.648	0.0061488
Snora2b	14.9772	snoRNA	0.523729	?	4.01912		3	0	0	3	9	0
AC123061.2	9.70911	processed_pseudogene	0.580326	?	4.01737		0	2.0363	0	1.01771	7.14367	0
Gm44668	13.9354	TEC	0.467837	?	4.01665		1	0	2	8	2	0
Tm4sf4	83.8815	protein_coding	0.337783	0.800984	4.01342		7	10	0	57	1	0
Gm8534	14.2195	processed_pseudogene	0.477131	?	4.01241		0	1.87067	1.00092	9.00861	1.00128	0
Gm15358	29.952	processed_pseudogene	0.451056	?	4.00022		6.47017	0	0	8.91451	8.27747e-42	12.655
Ephx1	11666.1	protein_coding	3.33799e-13	8.97032e-11	3.99848		532.8	918.741	1032.05	2473.96	3544.95	3002.2
Sh2d1b1	84.7886	protein_coding	0.255066	0.741822	3.99378		17.3909	0	0	29.7363	13.6574	18.6237
Mmp12	159.452	protein_coding	0.237215	0.726508	3.99356		29	3	0	101	2	8
Slc29a4	449.14	protein_coding	0.000434139	0.0137256	3.98611		24	50	20	86	147	116
Erbb3	1103.5	protein_coding	2.23296e-06	0.000170688	3.98582		75	61	99	185	450	234
AC107864.1	139.1	unprocessed_pseudogene	0.0309124	0.282265	3.98572		14.2932	8	7	46.2552	47.9295	11.8326
Bace2	120.328	protein_coding	0.303285	0.779523	3.98554		0	23	2	73	0	11
Epha2	704.944	protein_coding	0.068817	0.427595	3.98127		42	86	18	435	10	47
Gm27008	32.4687	antisense_RNA	0.463385	0.87012	3.97182		0	4	3	0	0	25
AC122314.1	42.3677	TEC	0.212768	0.699561	3.97008		5	0	4	9	5	18
Prickle2	210.165	protein_coding	0.0482183	0.356411	3.96387		25	17	1	51	38	70
Gm14109	71.9496	processed_pseudogene	0.159427	0.626738	3.96068		3.10236	3.34395e-36	12.8718	22.1566	12.5111	18.8083
Cdh5	551.325	protein_coding	0.11235	0.540037	3.95848		6	100	9	336	10	39
Gm2767	19.2778	processed_pseudogene	0.501523	?	3.95778		0	4.32732	0	10.0129	4.00126	0
Gm43493	29.632	processed_pseudogene	0.353426	?	3.9557		5.51616	4.82635e-09	4.52451e-08	11.0212	5.90689	5.19625
Fgf11	29.1341	protein_coding	0.287165	?	3.95369		2	4	0	14	3	4
Rabgap1l	47300.1	protein_coding	1.83388e-12	4.44239e-10	3.95138		2670.98	3676.98	3761.01	7421.1	16442	13124.1
Tmem254a	333.161	protein_coding	0.00162794	0.0393854	3.94396		34.2715	19.004	16.7889	108.324	63.8165	77.0671
Gm37716	22.8035	TEC	0.296692	?	3.9415		0	2	3	7	3	7
Rpl15-ps2	26.1744	processed_pseudogene	0.558831	?	3.94103		2.25851e-07	3.63082e-08	5.59206	17.7221	0.00237883	1.07979e-06
Gm38366	30.4828	TEC	0.450974	?	3.93978		0	0	7	0	17	8
Fcrls	3916.22	protein_coding	1.60671e-05	0.000894296	3.93534		138	337	373	544	1709	847.002
Gm43420	17.4496	TEC	0.595981	?	3.93467		0	0	4	12	0	0
9830107B12Rik	217.212	protein_coding	0.596774	0.921687	3.93061		44.4366	2.32382e-17	0	133.115	0	18.1515
Gm13350	27.8777	processed_pseudogene	0.378491	?	3.93014		3.00606	0	3.02099	12	0	8.09686
Gm45286	46.2333	TEC	0.12693	0.569993	3.93001		4	1	5	9	17	10
Gm3160	14.4202	processed_pseudogene	0.387221	?	3.92546		1.04281	1.55562	0	2.09352	2.28245	7.32172
n-R5s169	19.0787	rRNA	0.504314	?	3.9185		0	4	0	0	4	11
Gpr35	406.788	protein_coding	0.367989	0.821625	3.91406		72	11	0	258.328	6	18
Galr3	65.0423	protein_coding	0.165833	0.636107	3.91199		5.80245	2	5.7627	16.6843	1.14533	30.3846
Fam81a	14.107	protein_coding	0.474246	?	3.91138		2	0	1	0	2	9
Nova1	9.73742	protein_coding	0.581633	?	3.90668		2	0	0	0	6	2
Flt3	506.885	protein_coding	0.0905182	0.489721	3.90581		59	41	5	310	12	31
Pcdh12	141.653	protein_coding	0.185674	0.664886	3.89564		4	22	4	90	1	7
Ikzf2	14920.6	protein_coding	5.34048e-08	6.42314e-06	3.89543		829.999	1149	1252	1814	4604.98	5224.98
Tbc1d9	325.819	protein_coding	0.117962	0.551013	3.89075		27	38	3	194	4	29
AC153959.1	21.6129	TEC	0.492689	?	3.88766		0	0	5	5	0	11
Gm16344	17.3015	antisense_RNA	0.513952	?	3.88746		0	0	4	7	6	0
Gm37334	33.4705	TEC	0.271694	0.756946	3.88058		6	0	1	9	5	11
Igkv19-93	2701.83	IG_V_gene	0.252619	0.739169	3.87733		323	42	216	1788.01	26	45
Gm42520	47.1259	TEC	0.149204	0.60867	3.87634		3	6	1	5	17	15
Gm18562	18.9115	unprocessed_pseudogene	0.508462	?	3.87585		2.04079e-05	4.06099	0.0110745	4.33139	10.683	0.000235874
Vegfd	14.6185	protein_coding	0.610692	?	3.8732		3	0	0	10	0	0
Chl1	131.3	protein_coding	0.248343	0.736844	3.86695		27	0	0	20	21	59
Nipal4	28.3709	protein_coding	0.469586	?	3.86686		0	6	0	6	0	15
Gm15927	60.8431	processed_transcript	0.0886363	0.483188	3.8604		4	7	2	12	21	14
Gm9828	27.7081	bidirectional_promoter_lncRNA	0.224695	?	3.85925		2	2	2	4	3	14
Zfp839	354.496	protein_coding	0.00700653	0.111167	3.85829		37	9	31	64	158	56
Gm7609	783.33	transcribed_unprocessed_pseudogene	3.27442e-05	0.00163237	3.85733		37.3921	69.201	64.6629	127.004	193.839	281.223
1600010M07Rik	14.0005	antisense_RNA	0.473996	?	3.85506		2	0	1	6	0	4
Clec7a	4000.06	polymorphic_pseudogene	0.320722	0.788699	3.85381		598.996	218	14	2482.04	5	278
Gnb4	676.259	protein_coding	5.49223e-06	0.000366127	3.85261		55	38	54	137	242	144
Tspan33	154.432	protein_coding	0.163714	0.632602	3.84882		27	5	0	67	10	34
Rtkn2	78.0956	protein_coding	0.115307	0.546175	3.84552		7	3	7	40	11	5
Igkv15-103	3351.24	IG_V_gene	0.374835	0.827253	3.84101		467	231	0	33	1423.54	1231
Ajuba	122.238	protein_coding	0.0630168	0.407453	3.83943		11	2	14	10	41	45
Gm36371	72.7318	bidirectional_promoter_lncRNA	0.168763	0.641164	3.83782		0	10	6	29	9	15
6330562C20Rik	51.5183	antisense_RNA	0.198224	0.680676	3.83281		2	8	1	26	8.26694	3
Gm5302	70.1131	processed_pseudogene	0.217652	0.704703	3.83111		0	4.29749	11.9716	32.8558	2.75718	13.5574
Gm12409	18.3246	processed_transcript	0.534207	?	3.82868		0	3	1	0	0	14
Phlda3	719.101	protein_coding	0.00169292	0.0407794	3.82758		36	62	60	85	382.001	107
Igkv1-117	3076.86	IG_V_gene	0.540337	0.899219	3.81757		259.022	389.859	1.33224e-10	1758.78	418.809	2.35732e-18
Gm10552	141.18	antisense_RNA	0.0607362	0.401153	3.81621		15.7705	11.0321	3	59.3834	13.9309	28.6916
Dnajc28	231.902	protein_coding	0.00263115	0.0557304	3.81568		13	19	19	34	77	69
2210011C24Rik	767.279	protein_coding	0.000274558	0.00942551	3.8107		70	37	61	95	327	182
Zic3	9.5483	protein_coding	0.620245	?	3.80819		2	0	0	0	8	0
Olfr1508	9.5483	protein_coding	0.620245	?	3.80819		2	0	0	0	8	0
Hist1h3c	9.5483	protein_coding	0.620245	?	3.80819		2.48708	0.00448038	1.03237e-10	2.10788e-10	7.7673	2.53524e-12
Htr2c	9.5483	protein_coding	0.620245	?	3.80819		2	0	0	0	8	0
Gm43984	54.0469	TEC	0.104361	0.52357	3.8073		3	3	6	17	8	15
Fam89a	310.741	protein_coding	0.00556298	0.0950644	3.80548		38	14	15	54	126	62
Zfp521	28.8005	protein_coding	0.488548	?	3.80166		6	0	0	18	2	0
Gipc3	17.0131	protein_coding	0.53239	?	3.80037		0	0	4	10	2	0
Slamf9	294.817	protein_coding	0.105807	0.526291	3.79795		29	27	7	179	5	20
4930556H04Rik	75.278	TEC	0.161246	0.628388	3.7805		0	8	9	28	10	17
Rbm3os	70.2172	antisense_RNA	0.191436	0.671262	3.77558		5	0	11	6	13	35
Pcp4	19.1042	protein_coding	0.599911	?	3.77511		4.11312	0	9.19899e-05	13.3015	0	0
Rpl10a-ps2	18.8285	processed_pseudogene	0.465956	?	3.77333		2.14328	2.19751	0	12.1361	1.10424	0
Dnm1	14.2522	protein_coding	0.54654	?	3.77174		3	0	0	4	7	0
Ugt2b34	18.5528	protein_coding	0.528124	?	3.76778		0	4.24531	0	11	2	0
Rpl21-ps12	64.3772	processed_pseudogene	0.0856782	0.475501	3.76519		7.69705	2.83366	2.55042	15.2523	20.4647	13.9776
Gm8152	14.2303	processed_pseudogene	0.552846	?	3.76518		3.25521	8.36005e-39	0	2.41676e-35	1.99683	9.05061
Snca	366.364	protein_coding	0.0758919	0.449415	3.76501		57	6	16	31	20	226
Ighv1-55	382.072	IG_V_gene	0.17769	0.65447	3.75969		19.0661	62.6313	1.08784e-07	117.862	3.24381	156.348
Gm10634	57.4138	antisense_RNA	0.21131	0.697565	3.75328		1	4.96289	6.78427	32.6824	2.36222	4.58446
Gm15603	13.0409	processed_pseudogene	0.425282	?	3.74735		0	1.05988	2.14673	1.06778	2.12117	7.402
Hcar2	4284.86	protein_coding	0.384851	0.833109	3.74643		724	181	2	2740	6	187
Sh3rf1	2429.95	protein_coding	1.14674e-06	9.62086e-05	3.74376		147	213	180	306	798.004	780.001
Klrg1	3855.83	protein_coding	9.63194e-05	0.00403065	3.74093		188	303	376	971	403	1479
Loxl2	42.6941	protein_coding	0.537328	0.898306	3.74091		9	0	0	29	0	0
Zfp618	14.182	protein_coding	0.556764	?	3.7345		3	0	0	8	2	0
Serpinb6a	8814.62	protein_coding	1.43178e-06	0.000116157	3.7345		1003.94	445.357	482.887	1624.96	3163.8	2005.37
C130021I20Rik	12.539	antisense_RNA	0.561286	?	3.73072		0	0	3	0	5	5
Kcnk6	1090.41	protein_coding	0.000104671	0.00429653	3.7163		132	47	61	220	324	287
Zfp9	32.8282	protein_coding	0.404257	0.842458	3.71267		6	1	0	16	0	7
Ppfia4	504.806	protein_coding	0.366352	0.820108	3.71147		79	18	12	312.001	0	34
Gm6240	13.0868	processed_pseudogene	0.509947	?	3.70825		1.00448	0	2.00789	8.04316	0	1.00096
AC163637.2	40.2551	protein_coding	0.26927	0.754633	3.70569		1.33564e-22	6.687	1.50255	2.87671	8.7483	18.6392
Dock7	451.769	protein_coding	0.0560878	0.383408	3.70373		67	29	1	127	126	86
Nat8l	94.1413	protein_coding	0.439888	0.858358	3.70336		20	0	0	63	1	0
Gm11624	24.9375	processed_pseudogene	0.49303	?	3.70136		0	0	6.17333	7.58277	0	9.99147
Smpdl3a	72934.5	protein_coding	4.53876e-14	1.31464e-11	3.70092		5406.96	4624.98	6380.95	12981.6	25697.7	17443.6
Akr1c18	27.5609	protein_coding	0.42998	?	3.69921		1	5	0	16	0	3
Cntfr	77.6258	protein_coding	0.384546	0.833062	3.69329		0	17	0	50	1	2
Nectin4	73.1679	protein_coding	0.134603	0.58505	3.69322		8	6	2	36	9	7
Tbc1d4	20023.1	protein_coding	2.74334e-10	4.81456e-08	3.693		1176	1617.99	1726.01	3069.04	7339.95	5076.96
Grm6	42.1798	protein_coding	0.448861	0.863241	3.69155		9	0	0	18	13	0
Gm29336	22.2931	lincRNA	0.333312	?	3.689		3	0	2	6	9	2
Snx31	13.6594	protein_coding	0.558573	?	3.68678		0	3	0	6	4	0
Fzd4	1057.83	protein_coding	0.00207146	0.047198	3.68662		50	151	33	177	389	250
E230016M11Rik	27.3187	processed_transcript	0.487101	?	3.68529		0	6	0	12	8	0
Gm42571	20.6429	TEC	0.531442	?	3.68466		0	0	5	1	16	0
CT485612.1	16.5838	processed_pseudogene	0.536714	?	3.68312		0	6.83474e-38	3.53931	4.69141	1.04767e-31	7.07134
Gm45762	16.5766	TEC	0.538163	?	3.6806		0	0	4	8	4	0
A630023P12Rik	3152.7	lincRNA	5.83224e-06	0.000382857	3.67924		184	180	358	395	1155	897.001
Rnase2a	28.0756	protein_coding	0.574525	?	3.67714		6	0	0	19	0	0
Alpl	106.176	protein_coding	0.170431	0.644796	3.67623		13	10	0	43	8	25
Gm18942	31.7901	processed_pseudogene	0.474938	0.87496	3.67248		1.39612e-32	7	0	8.57376	0	14.1895
Dmpk	63.559	protein_coding	0.517345	0.892149	3.66645		0	14	0	43	0	0
Kcne3	13.9638	protein_coding	0.560419	?	3.66428		3	0	0	7	3	0
Mxra7	28.8462	protein_coding	0.404827	?	3.66112		0	0	7	2	4	16
Rin2	1896.88	protein_coding	3.43509e-05	0.00169284	3.66056		109	93	236	357	765.002	341
Gm16386	29.1614	lincRNA	0.424626	?	3.65959		0	1	6	0	21	3
Kif7	269.241	protein_coding	0.0567784	0.385524	3.65193		48	3	8	49	91	66
Cep295nl	127.752	protein_coding	0.0297693	0.276608	3.64963		5	15	9	25	48	25
Pcsk1	109.839	protein_coding	0.13845	0.592045	3.64939		13	11	0	16	43	26
Gm21762	466.963	protein_coding	0.386197	0.833818	3.64563		37.9998	57	7.75719	302.996	0.0396402	13.9988
Thbd	209.982	protein_coding	0.0728473	0.442408	3.64328		18	18	11	115	10	21
Gm13460	17.4201	processed_pseudogene	0.417473	?	3.63782		1	1	2	10	0	2
Gm15314	40.9591	processed_pseudogene	0.428131	0.85435	3.63373		5.69211e-08	4.2452e-07	10.0672	25.7992	1.16661	1.01285
Pde1c	93.6934	protein_coding	0.183104	0.662469	3.63055		15	0	6	7	45	22
Large2	13.6342	protein_coding	0.497175	?	3.62434		2	1	0	0	8	3
Timd2	16.9181	protein_coding	0.476487	?	3.61928		1	0	3	9	3	0
Rnf216	4827.84	protein_coding	1.27034e-09	1.98624e-07	3.61816		421.999	398	269	1136.01	1481.99	1026
F2rl1	4749.63	protein_coding	3.81172e-12	8.85917e-10	3.61583		368	300	420	846	1357	1405
Tlr11	46.0594	protein_coding	0.388011	0.834487	3.60813		10	0	0	26	4	2
AC163354.1	387.928	lincRNA	0.000901221	0.0244867	3.60717		31	33	24	127	82	76
Dgkeos	28.4608	antisense_RNA	0.389675	?	3.59813		0	0	7	5	12	5
Rdh7	41.1187	protein_coding	0.269634	0.754807	3.59776		0	1	9	9	11	11
Olfr1444	62.4399	protein_coding	0.150846	0.611023	3.59091		2	1	12	15	18	14
Plxnb1	384.644	protein_coding	0.00210626	0.0475401	3.5896		27	25	37	41	132	124
CAAA01194877.1	106.385	TEC	0.139791	0.595409	3.58274		10	0	15	16	30	35
AC102291.3	52.1968	processed_pseudogene	0.137682	0.590815	3.57905		3.03381	5.0738	4.01611	14.541	5.10965	17.5114
Gm8513	42.7857	processed_pseudogene	0.157325	0.6241	3.57774		3	2	5.1482	5	15	13
Gm10130	45.6574	protein_coding	0.258715	0.745158	3.57684		1.77563	0	8.96449	16.1142	5.40232	11.6385
Tmem132a	42.5678	protein_coding	0.218679	0.7055	3.57436		3	1	6	20	3	7
Zfp125	40.1274	transcribed_unprocessed_pseudogene	0.202272	0.686442	3.57122		4.59864	3	1	13	4	12
Gm42737	12.0661	TEC	0.634111	?	3.56565		0	0	3	0	10	0
Plekha4	18.086	protein_coding	0.47152	?	3.56512		3	1	0	5	0	8
Cdc25c	139.233	protein_coding	0.181979	0.660866	3.56454		27	0	4	42	14	45
Slc4a1	143.468	protein_coding	0.152736	0.615396	3.56167		11	2	21	19	3	84
Gm609	16.1644	protein_coding	0.565599	?	3.56092		0	0	4	10	0	1
Vpreb3	102.686	protein_coding	0.143543	0.601564	3.55844		16	4	3	53	12	7
Cd209b	66.2481	protein_coding	0.356842	0.811108	3.54055		0	15	0	34	3	9
Nxpe1-ps	49.1703	transcribed_unprocessed_pseudogene	0.472155	0.874201	3.5354		5	6	0	33	0	0
Pou2f2	3822.12	protein_coding	7.51924e-06	0.000468563	3.53235		260	174	471	613	1432	882.999
Sarm1	442.905	protein_coding	0.00991616	0.142123	3.53128		27	13	66	78	193	70
Gm5257	22.5932	processed_pseudogene	0.455214	?	3.52799		5	0	0	11	4.44651	1.00052
Trbv24	155.492	TR_V_pseudogene	0.0353479	0.302364	3.52658		9	7	21	26	25	65
9130604C24Rik	68.9026	lincRNA	0.152749	0.615396	3.52414		6	5	5	2	17	34
Mzb1	2865.76	protein_coding	0.174848	0.651758	3.522		420	184	39	1614	215	149
4930503L19Rik	4770.49	protein_coding	4.87955e-11	9.75853e-09	3.5165		315	408	392	802	1555	1268
Cyp26b1	241.616	protein_coding	0.240354	0.729075	3.50855		3	33	21	153	11	0
Rec114	119.389	protein_coding	0.0842768	0.471585	3.50776		5	3	21	26	16	46
Gm7412	16.4816	processed_pseudogene	0.484473	?	3.50556		1.00021	0	3.00035	7.00121	5.00025	0
Acoxl	70.8867	protein_coding	0.205487	0.691193	3.50324		0	8	9	23	6	22
Ccdc106	34.9172	protein_coding	0.230897	0.7188	3.49856		3	4	1	12	3	10
Cdk6	8101.4	protein_coding	1.19835e-08	1.58422e-06	3.49779		708.234	636.09	540.31	1183.55	2574.92	2404.58
Gm20430	32.7398	processed_pseudogene	0.403764	0.841854	3.49532		2.06828	2.94945e-11	5.86388	2.02757e-11	16.2781	10.294
Lyve1	360.483	protein_coding	0.204512	0.689726	3.49354		8	67	8	228	1	14
Svep1	15.917	protein_coding	0.561556	?	3.49158		0	0	4	8	0	3
Gm4258	50.6678	processed_transcript	0.252843	0.73944	3.491		6	0	6	5	7	26
Fam71e1	46.3429	protein_coding	0.192729	0.672732	3.49058		3	3	5	3	7	25
Rab25	11.9257	protein_coding	0.639985	?	3.48887		0	0	3	8	0	0
Gm17745	705.19	lincRNA	0.000436087	0.0137315	3.48639		64	56	44	241	117	152
Gm17354	13.4571	lincRNA	0.639053	?	3.4848		3	0	0	9	0	0
Ppargc1a	17.9427	protein_coding	0.627802	?	3.48391		4	0	0	12	0	0
Ddr1	3016.86	protein_coding	1.42949e-09	2.21493e-07	3.47909		256	178	278	677	972.996	616
Trim59	3850.41	protein_coding	6.50224e-14	1.83331e-11	3.47691		325	251	331	807.004	1117	962.997
Gm18360	30.1513	unprocessed_pseudogene	0.312686	?	3.4756		5	0	2	3	9	11
Gm42731	15.8516	TEC	0.56709	?	3.4742		0	0	4	9	2	0
Glis1	13.3816	protein_coding	0.640079	?	3.47163		3	0	0	0	0	10
Ramp2	197.196	protein_coding	0.24559	0.734189	3.47108		0.0009766	38.5509	7.00139	119.306	7.23486	8.00084
Gm6335	34.2018	processed_pseudogene	0.200898	0.684821	3.47059		3.39357	3.49212	1.6821	6.86192	14.3213	5.12067
Col17a1	30.6015	protein_coding	0.436399	?	3.45837		2	5	0	18	3	0
Slc7a11	667.593	protein_coding	0.401813	0.841238	3.45196		108	43	0	372	6	77
Gm8100	64.6532	processed_pseudogene	0.160382	0.627587	3.45077		3.46192	11	1.38419	9	20.0677	20.408
H1fx	30.5432	protein_coding	0.365266	?	3.45064		2	5	0	16	1	4
Ccl4	41490.6	protein_coding	7.10864e-09	9.85979e-07	3.44806		4015	2952	2775	11453	7813	11073
Cacna1h	30.765	protein_coding	0.315683	?	3.44352		5	2	0	11	4	7
Serpinb2	52.6197	protein_coding	0.36698	0.820576	3.43858		7.00006	5	0	19	0	17.8344
Klhl10	25.5543	protein_coding	0.43881	?	3.43335		4	0	2	9	0	9
Gpihbp1	214.51	protein_coding	0.326993	0.794353	3.43159		0	38	13	135	0	9
Gm11284	69.4002	processed_pseudogene	0.164221	0.633424	3.43154		12.3955	2.40733	1.57229	12.8863	9.48086	28.8798
Gm42860	129.602	TEC	0.104275	0.523476	3.43131		1	10	21	15	33	50
Gm4575	71.2322	processed_pseudogene	0.0926114	0.494741	3.42952		2.71669	8.23483	6.43449	18.6306	11.5648	20.8288
Gm5292	43.4321	processed_pseudogene	0.264029	0.749762	3.42197		7.00753	2.49998	1.19192	22.8082	4.09894	2.61494
Fam167b	181.926	protein_coding	0.295497	0.775784	3.41708		0	36	7	116	2	4
Tinagl1	424.396	protein_coding	0.157985	0.625193	3.41703		53	37	8	267	5	13
Siglech	920.928	protein_coding	0.0903902	0.48949	3.40968		100	91	23	553	19	50
Cmtm8	97.4442	protein_coding	0.108088	0.530647	3.40724		7	11	5	44	18	7
Cgnl1	39.0661	protein_coding	0.50227	0.885459	3.40512		4	5	0	26	0	0
Eomes	590.483	protein_coding	0.00353172	0.068173	3.40324		62	47	30	223	97	102
Adap1	4056.18	protein_coding	0.000304055	0.0102538	3.40239		582.001	195	170	920	1111	980.999
Dbndd2	1415.87	protein_coding	2.47851e-05	0.00129568	3.40128		91.6001	97.424	154.107	210.153	566.771	304.147
Cxcl10	45722.7	protein_coding	0.00123178	0.0312008	3.39621		6277.82	2174.02	2277.99	3732.87	19002.6	12587.4
Klra11-ps	209.046	unprocessed_pseudogene	0.0351646	0.302096	3.3957		27.6321	11.5729	9.04692	64.8856	24.0777	61.2064
Cttnbp2nl	208.702	protein_coding	0.199525	0.682911	3.39429		29	19	0	111	10	22
Cds1	74.7242	protein_coding	0.466409	0.870795	3.39226		17	0	0	47	0	3
Nuggc	21.9337	protein_coding	0.541262	?	3.38898		5	0	0	11	0	4
Matk	1869.86	protein_coding	1.09196e-05	0.000649847	3.38836		215	116	112	383	623.001	396
Gm37078	13.098	TEC	0.589853	?	3.38662		3	0	0	0	3	7
AC117949.1	17.0119	processed_pseudogene	0.417368	?	3.38551		3.00033	0	1.00021	7	2	3
Foxd2os	737.863	processed_transcript	2.8603e-05	0.00145116	3.38296		71	44	62	197	161	182
Gpr4	64.1645	protein_coding	0.305617	0.780646	3.38088		2	13	0	35	5	4
Gm42466	19.341	TEC	0.548804	?	3.37585		0	0	5	8	6	0
Ptprf	293.882	protein_coding	0.039512	0.322596	3.37371		34	26	9	127	52	29
Gm35363	1746.94	lincRNA	0.0031126	0.0627593	3.37105		63	65	311	290	604	425
Lgals4	509.291	protein_coding	0.00309337	0.0625917	3.36816		40	18	67	154	107	109
Dusp18	490.625	protein_coding	0.0153961	0.185562	3.36493		31	62	24	135	40	177
Pcolce	33.3647	protein_coding	0.420197	0.85048	3.36081		5	0	3	15	0	8
Gm156	59.0122	protein_coding	0.265398	0.751336	3.35954		0	3	12	19	4	19
Id3	3186.86	protein_coding	0.0135942	0.171917	3.3561		306	224	236	1632	159	395
Gm36933	121.287	TEC	0.0725019	0.441246	3.3545		14	8	7	8	44	41
Pald1	94.8531	protein_coding	0.0930757	0.494741	3.35402		4	11	8	39	13	15
Skida1	70.749	protein_coding	0.208036	0.69368	3.34879		11	0	6	14	13	25
AC144772.2	32.7757	TEC	0.347336	0.805676	3.34699		4	0	4	12	1	10
Otp	13.0206	protein_coding	0.598409	?	3.34556		3	0	0	7	2	0
AC107711.1	45.1208	TEC	0.294399	0.775498	3.34314		3	4	4	0	17	18
Wnt9b	33.7641	protein_coding	0.412992	0.846423	3.34284		0	8	0	11	3	10
Zfp955b	298.778	protein_coding	0.0318915	0.286329	3.33864		27.852	4.31818	42.2378	51.2727	92.8919	79.7185
A930004D18Rik	40.4049	protein_coding	0.221089	0.70863	3.33789		2	3	5	2	14	15
Tpbg	72.6543	protein_coding	0.366056	0.819719	3.3365		8	9	0	40	10	0
Gm21860	45.8	protein_coding	0.175703	0.652964	3.33501		2.70159	5.90319	2.3508	7.06036	10.0826	17.0461
Gm21748	45.8	protein_coding	0.175703	0.652964	3.33501		2.70159	5.90319	2.3508	7.06036	10.0826	17.0461
H2-M10.5-ps1	20.9921	unprocessed_pseudogene	0.563671	?	3.33299		0	5	0.000236443	0	16	1.41265
Gm37420	48.3137	TEC	0.271935	0.756946	3.32979		5	0	7	3	17	17
Klra8	5930.24	protein_coding	9.96448e-05	0.00415969	3.32746		592.672	449.862	385.95	1941.28	695.924	1589.08
Phldb1	122.54	protein_coding	0.0767156	0.451386	3.32128		18	8	3	37	30	22
Traj34	36.8673	TR_J_gene	0.203037	0.687309	3.31992		2	4	3	11	11	5
Ryk	1384.5	protein_coding	3.41887e-09	5.02574e-07	3.31726		96	117	126	332	355	331.001
Runx2	9246.67	protein_coding	2.70253e-13	7.44865e-11	3.3135		806.8	644.002	807.997	1710.99	2530.99	2628.91
Gm43088	25.1267	TEC	0.439528	?	3.31113		0	6	0	8	4	6
Gm11767	58.2505	antisense_RNA	0.253417	0.739483	3.31067		0	3	12	6	17	21
Kcnk5	31785.5	protein_coding	4.00137e-05	0.00193313	3.30965		1339	3063.01	3480.01	3615.02	10866.1	9599.88
2810039B14Rik	220.581	transcribed_unitary_pseudogene	0.0160969	0.190145	3.30778		22	22	9	39	50	74
Gm20441	94.7995	protein_coding	0.446073	0.862046	3.30648		8.06259e-14	5.05464e-08	24.6344	52.3964	0.000415421	11.7013
Klra9	8736.08	protein_coding	5.89474e-06	0.000385489	3.30408		811.43	666.413	649.358	2693.09	1213.52	2344.7
2500002B13Rik	148.972	processed_transcript	0.0513222	0.36871	3.29964		21	5	10	47	27	33
Gm29610	78.7494	processed_pseudogene	0.159323	0.626738	3.29879		3.8398	11.9003	3.28047	31.1425	5.18659	18.6426
Igkv6-17	971.074	IG_V_gene	0.371019	0.824944	3.29797		154.587	4.87077	75.4072	625.005	4.85431	13.5457
Gpr174	26866.5	protein_coding	1.64576e-07	1.7581e-05	3.2974		1573	2137.99	2957.98	3686.02	8360.03	8141.35
Nckap5	12.8143	protein_coding	0.598532	?	3.29537		3	0	0	0	6	4
Pla2g12a	874.263	protein_coding	0.000381312	0.0122812	3.29391		89	81	41	178	310	165
Gm37522	40.1827	TEC	0.274612	0.759444	3.29368		0	6	4	6	11	13
Abca8b	12.3127	protein_coding	0.616009	?	3.2926		2	0	1	0	10	0
Hcn2	228.658	protein_coding	0.0184997	0.20974	3.29125		13	16	28	75	64	27
Gas2l3	549.814	protein_coding	0.0351347	0.30199	3.29079		80	35	16	219	42	123
Map3k6	34.1878	protein_coding	0.40497	0.842774	3.28667		8	0	0	8	8	9
Gm28884	80.5681	antisense_RNA	0.0835211	0.469745	3.28611		3	9	8	16	26	18
AU021092	16.6664	protein_coding	0.650786	?	3.28047		0	4	0	11	0	0
Gm45753	15.1267	protein_coding	0.654166	?	3.27868		1.04026e-29	1.63025e-22	3.96282	9.64532	2.07502e-29	4.41743e-32
Gm5398	85.5694	processed_pseudogene	0.358532	0.812757	3.27836		20.1434	0	0	41.324	8	10
Plvap	156.099	protein_coding	0.309924	0.783892	3.27544		0	33	5	96	2	6
Spaca6	52.9842	protein_coding	0.13173	0.579276	3.27531		5	4	4	10	12	17
Hist1h2bm	40.2613	protein_coding	0.425034	0.854114	3.27274		4.51489	1.7188e-11	5.21495	22.8307	2.25652e-26	4.09987
Tnfsf8	1772.9	protein_coding	1.24888e-06	0.000104269	3.27144		142	97	203	420	399	476
Lrfn4	103.858	protein_coding	0.172338	0.648021	3.2708		12	0	14	17	37	24
Gm17415	23.6735	processed_pseudogene	0.36095	?	3.26755		2.41565	2.57123e-17	3.63415	7.50087	5.46452	3.54042
4933413C19Rik	18.8243	sense_intronic	0.578898	?	3.2665		0	0	5	0	1	13
Gm46404	134.231	lincRNA	0.0275591	0.266586	3.26336		9	15	9	32	31	35
Pagr1b	61.928	protein_coding	0.433091	0.855843	3.26031		10.6679	0.0619572	4.30504	39.518	0.985897	0.151193
Cyp2s1	226.017	protein_coding	0.0116288	0.156865	3.25512		12	16	29	44	83	42
Cadm1	259.939	protein_coding	0.241227	0.729847	3.25441		28	34	0	153	7	14
Slco4a1	2776.28	protein_coding	4.09274e-06	0.00028416	3.25416		266	226	190	374	895.001	814.002
Fam129c	342.197	protein_coding	0.00617891	0.102184	3.2511		27	17	42.2413	69.9987	133	53.4633
Dusp22	552.68	protein_coding	0.00148847	0.0366241	3.2459		55	42	39	163	80	152
Wisp1	59.4046	protein_coding	0.387247	0.833832	3.24487		14	0	0	26	4	11
Gm37183	11.2175	TEC	0.625566	?	3.24174		0	0	3	0	8	1
Ndrg1	3534.75	protein_coding	0.000944454	0.0251974	3.23719		438	315	102	964	942.999	666
Col27a1	49.6341	protein_coding	0.251463	0.739041	3.23568		9	1	2	15	3	17
Gm26847	15.4267	lincRNA	0.517475	?	3.23454		1	0	3	0	7	5
Amph	33.7269	protein_coding	0.433618	0.855907	3.23419		8	0	0	2	16	8
Gm44250	679.609	TEC	0.00241926	0.0523749	3.23192		86	28	54	110	254	146
Zfp41	875.515	protein_coding	0.00434437	0.0793193	3.22709		65	24	135	145	286	222
Crygn	36.2608	protein_coding	0.277375	0.761052	3.22595		3	3	3	15	1	9
Sept3	89.1692	protein_coding	0.331844	0.797976	3.22508		12	3	7	57	2	0
Klra3	633.266	protein_coding	0.0128283	0.16614	3.21378		83.2143	23.4185	51.405	215.338	68.2877	163.274
Gm8410	31.2412	processed_pseudogene	0.345802	0.804663	3.21306		3	0	5.17273	8.77038	11.5897	1.93413
R74862	28.8555	processed_transcript	0.451733	?	3.21297		2	5	0	10	11	0
Tomm6os	14.8306	antisense_RNA	0.659736	?	3.2129		0	0	4	0	12	0
Gm44937	14.8306	TEC	0.659736	?	3.2129		0	0	4	0	12	0
Notch4	210.851	protein_coding	0.0496736	0.362472	3.21051		11	22	20	91	20	35
Gm13511	40.8543	processed_pseudogene	0.501975	0.885393	3.21027		0	10	0	0	22	10
Rpl26-ps2	12.5306	processed_pseudogene	0.620272	?	3.20204		3.15463	0	0	0	9.4893	1.05519
Hsp25-ps1	330.576	processed_pseudogene	0.039675	0.323551	3.2018		24.1931	28.8667	30.0436	155.046	51.4338	23.4408
Zeb2	3958.93	protein_coding	0.00178457	0.0425636	3.20111		606	161	204	1198	682	946.001
Klra10	5097.04	protein_coding	3.38476e-05	0.00167283	3.19963		474.412	404.582	392.995	1651.86	678.373	1276.66
Arntl2	52.0945	protein_coding	0.162553	0.631365	3.19496		5	4	4	15	6	16
Xdh	8048.9	protein_coding	0.000229309	0.00819933	3.19488		1113	309	574	1788	2659	1489
Arg2	536.16	protein_coding	0.56628	0.909124	3.19369		83	46	0	331	0	23
CT009713.5	16.6696	lincRNA	0.502059	?	3.18522		4	0	0	4	3	5
Rgs13	36.5869	protein_coding	0.418954	0.850097	3.18366		0	9	0	13	8	5
Gm43696	62.8715	sense_intronic	0.187482	0.667183	3.18185		2	8	6	3	25	20
BC055308	36.1044	TEC	0.307049	0.78226	3.18167		6	0	3	10	8	8
Gm42884	12.2095	antisense_RNA	0.664326	?	3.17965		0	3	0	8	0	0
Rab3il1	212.578	protein_coding	0.139757	0.595409	3.17668		22	17	14	110	3	30
Gm8757	20.3652	processed_pseudogene	0.442804	?	3.17328		4.04051	0	1.48056	10.1384	3.23845	1.21403
Gm12380	40.887	processed_pseudogene	0.294652	0.775498	3.17265		3.60825	5.73142	0.407005	10.255	14.3706	5.74276
Gm4841	58.3492	protein_coding	0.569576	0.910991	3.17142		14	0	0	0	46.8526	0
1110006O24Rik	39.7993	lincRNA	0.239741	0.728505	3.16532		1	7	2	8	9	12
AC132833.3	12.436	lincRNA	0.66538	?	3.16456		3	0	0	0	10	0
Isg15	53577.9	protein_coding	0.00113585	0.029201	3.16423		2923	5814	4880	3395	16119	20780
Gm45857	19.108	processed_pseudogene	0.584776	?	3.16385		0	2	3	0	0	14
Dynlt1a	607.261	protein_coding	0.0930028	0.494741	3.16377		98.8852	1.94765	51.4231	218.925	158.637	54.7424
AV039307	43.1155	processed_transcript	0.18843	0.66828	3.1596		4	2	5	11	8	12
Rhov	448.362	protein_coding	0.0851861	0.474608	3.15794		78	8	25	214	37	55
Nid1	258.173	protein_coding	0.121894	0.560398	3.15594		12	47	5	126	34	17
Plekhs1	16.0735	protein_coding	0.526058	?	3.15477		3	0	1	4	8	0
Eea1	4710.32	protein_coding	2.88998e-05	0.00145762	3.15319		305	465	429	555	1891.01	1106
Gm26580	24.4763	lincRNA	0.567827	?	3.15177		2	4	0	16	0	0
Adra2b	12.2382	protein_coding	0.631338	?	3.15084		1	2	0	8	0	0
Ptpro	826.209	protein_coding	0.587215	0.918284	3.14759		163	37	0	504.999	0	39
Plpp3	715.478	protein_coding	0.177958	0.65447	3.14583		13	155	10	424	15	35
Epha7	20.6824	protein_coding	0.5673	?	3.14556		5	0	0	7	8	0
AC105958.1	95.3761	TEC	0.0786591	0.455814	3.14429		6	13	5	25	25	19
B630019A10Rik	37.5609	processed_transcript	0.331591	0.797961	3.14269		2	0	8	8	16	4
Fbxo41	33.0263	protein_coding	0.427892	0.85435	3.14108		8	0	0	7	8	9
Efna4	32.1753	protein_coding	0.40264	0.84143	3.14065		1	7	0	1	18	6
P3h3	78.2397	protein_coding	0.278646	0.761347	3.13713		17	2	0	17	10	29
Gm13881	12.3658	lincRNA	0.618496	?	3.13541		3	0	0	4	5	0
Mpdz	23.3483	protein_coding	0.486197	?	3.12909		3	0	3	12	4	0
Gm24270	202.014	miRNA	0.205962	0.691863	3.12795		26.9994	18	5	121	9.99991	3
2700081O15Rik	143.432	protein_coding	0.0586586	0.393697	3.12632		15	14	7	44	17	40
Spink10	16.048	protein_coding	0.594564	?	3.12538		0	4	0	6	0	5
Mpp2	591.119	protein_coding	0.000278426	0.00952019	3.12527		44	66	40	149	157	122
Cd300ld5	131.613	protein_coding	0.387099	0.833832	3.12388		27.9109	4.45989	1.02295e-42	76.2851	1.29e-25	11.4323
Heph	29.0919	protein_coding	0.620619	?	3.12339		0	0	8	19	0	0
Grk3	2117.93	protein_coding	0.0112347	0.153231	3.12243		352	130	40	467	594	483
Kdm5d	3542.07	protein_coding	0.183345	0.662469	3.12039		305	560	11	529	1068	1022
Gm12136	11.3943	processed_pseudogene	0.568155	?	3.10891		1.10099	6.33386e-15	1.54855	5.12355	2.51189	1.08011e-05
Traj49	16.4102	TR_J_gene	0.597998	?	3.10437		4	0	0	8	0	3
Gm9949	126.751	protein_coding	0.0436273	0.339523	3.10383		9	8	16	28	43	22
AL603834.1	35.7716	miRNA	0.395842	0.83854	3.10171		7.04178	0	2.02174	1.09684	22.6238	4
Ryr2	24.5912	protein_coding	0.636667	?	3.0953		6	0	0	16	0	0
Wdr54	111.253	protein_coding	0.103194	0.520024	3.09392		15	9	4	10	36	37
Ipcef1	54171.5	protein_coding	2.82204e-07	2.80556e-05	3.0929		3864.01	3457	6838.01	8387.06	18144.1	13568.8
Muc20	1370.89	protein_coding	0.000466214	0.0144476	3.09279		172	59	120	373	298.999	309
Cst7	36836	protein_coding	1.64522e-06	0.000131001	3.09264		4203	2034	3205	6320	12996	7937
Fam131a	459.704	protein_coding	0.000285712	0.00973061	3.09168		45	35	38	93	137	106
Ccl6	3994.49	protein_coding	0.299417	0.777576	3.09164		731.003	225	29	2271.01	91	284
Gfra1	14.4719	protein_coding	0.609247	?	3.08833		0	0	4	7	3	0
9930120I10Rik	332.38	TEC	0.097271	0.505275	3.08451		4	57	25	21	73	152
Gm43858	45.3988	TEC	0.291646	0.772633	3.08343		0	6	6	5	17	12
Cd68	2148.02	protein_coding	0.311405	0.784052	3.08261		444	64	22	1209.99	48	165
Gm38357	20.3114	TEC	0.493786	?	3.08204		5	0	0	4	8	3
Amotl1	34.7091	protein_coding	0.343112	0.802797	3.0815		3.00041	2	4	20	1	2
B930095G15Rik	423.528	sense_intronic	0.0450391	0.344279	3.07975		19	62	28	20	169	132
Elovl3	79.2236	protein_coding	0.177613	0.654407	3.07158		6	3	12	5	44	12
Phyhd1	89.4287	protein_coding	0.3892	0.835107	3.06882		1.33327e-11	9.49739	15.463	50.4668	10.0493	0.0165424
Gm8925	151.856	processed_pseudogene	0.0471753	0.35348	3.06762		9.67717	9.20711	21.3587	45.9345	21.6274	38.7035
Gm9142	12.1184	processed_pseudogene	0.557948	?	3.0664		3.33263	0.00245193	2.51866e-09	2.09738	4.65468	1.6299
Gm12017	53.002	processed_pseudogene	0.204158	0.689169	3.06481		4	2.02386	8.42526	16.8574	5.35139	15.2969
Rasal2	346.313	protein_coding	0.0497164	0.362472	3.06393		8	65	16	55	99	100
Acta2	77.2335	protein_coding	0.433278	0.855843	3.06236		19.1024	0	0	45.1903	3.01295	3.01498
Gm44673	18.3802	TEC	0.519531	?	3.06122		1	0	4	0	7	7
Gm6723	127.526	processed_pseudogene	0.199757	0.68326	3.06116		11.6467	1.07059e-41	21.8709	44.024	28.0033	18.051
Gm28791	10.7471	sense_intronic	0.641719	?	3.05631		0	0	3	0	2	6
AC116680.1	35.849	lincRNA	0.365368	0.819635	3.05012		8	0	1	9	12	5
Gm37728	82.3766	TEC	0.147358	0.607334	3.04851		12	5	4	26	26	7
2610528A11Rik	32.4011	protein_coding	0.62183	0.92651	3.04654		8	0	0	21	0	0
Lekr1	35.6309	protein_coding	0.385675	0.833424	3.0448		2	7	0	17	2	5
Gm20532	29.9413	protein_coding	0.478966	?	3.04446		2.84527	1.13014e-07	5.47275	5.54229e-13	3.38737	18.7051
Klrg2	40.395	protein_coding	0.439392	0.858345	3.0444		10	0	0	13	3	12
Il6ra	1775.59	protein_coding	0.0531183	0.374358	3.04426		297	115	34	858	191	154
Cdc25b	6542.64	protein_coding	2.74536e-08	3.5237e-06	3.04225		636	530.001	531.001	1845	1372	1433
H3f3a-ps1	59.3654	processed_pseudogene	0.36576	0.819719	3.04085		9.52802	3.20957	1.87099	34.0506	2.91111e-07	5.26915
Gm37358	288.77	processed_pseudogene	0.0126661	0.165497	3.03978		17	37	21	89.2515	57	58
Gm42937	55.856	sense_intronic	0.428113	0.85435	3.03623		9	5	0	0	6	35
Gm10644	43.5924	protein_coding	0.303957	0.779726	3.03057		6	5	0	6	13	13
Farp1	3078.36	protein_coding	1.70922e-07	1.81462e-05	3.03014		262	274	268	467	1017	783.001
Cfhr2	11.0308	protein_coding	0.650497	?	3.02983		4.08124e-24	0.61119	2	2.42316e-26	4.33337e-17	8
CT025639.2	61.1875	antisense_RNA	0.268838	0.754403	3.02916		0	12	4	15	16	13
Gm43017	14.2537	sense_intronic	0.615083	?	3.02908		0	0	4	6	4	0
2010109A12Rik	14.29	protein_coding	0.549919	?	3.02803		0	0	4	4	1	5
Klk1	124.208	protein_coding	0.297001	0.775957	3.02715		28	2	1	68.9767	3.16345	9.51112
Tspan15	76.8157	protein_coding	0.27874	0.761399	3.02696		2	13	5	40	1	10
C130013H08Rik	239.299	antisense_RNA	0.0106892	0.149163	3.02693		24	12	27	48	70	56
Trbv31	1766.38	TR_V_gene	0.000520383	0.0157317	3.02536		139	181	141	170	572.999	568.002
Snx21	214.245	protein_coding	0.0235401	0.245659	3.02163		12	17	28	67	52	33
Gm13508	15.0772	processed_pseudogene	0.620337	?	3.02052		2.00468	0	2.00552	0	12.0309	0
Fads3	107.643	protein_coding	0.425075	0.854114	3.02043		18	9	0	68	2	0
BC023105	14.1711	pseudogene	0.616795	?	3.0195		0	0	4	0	8.14736	3
Gm4852	14.1711	processed_pseudogene	0.616795	?	3.0195		1.2072e-07	4.45787e-07	3.70464	7.3643e-07	8.43738	3.17101
B4galnt4	6229.25	protein_coding	1.64497e-06	0.000131001	3.01918		592.999	514	520	822.001	2175.99	1611
Arhgef17	15.9857	protein_coding	0.605516	?	3.01268		4	0	0	0	5	7
Bex1	58.9186	protein_coding	0.334329	0.798977	3.01236		4.04231	11	0	15	2.23262	23.75
Npr1	192.626	protein_coding	0.304567	0.780339	3.01024		13	36	0	105	2	20
Art2a-ps	4999.13	polymorphic_pseudogene	0.000162592	0.006146	3.01018		321.968	243.401	783.288	845.752	1301.4	1487.15
Lat2	2622.49	protein_coding	0.00960998	0.13903	3.00816		343	214	117	1027	229	539.001
Spta1	31.9714	protein_coding	0.545224	0.900571	3.00601		8	0	0	0	10	14
Gm5370	11.0886	processed_pseudogene	0.532243	?	3.00374		1.00034	0	2.00009	1.00005	1.00071	6.0033
Gm44974	10.6406	TEC	0.654639	?	3.0004		0	0	3	6	0	1
Ighv1-83	48.021	IG_V_pseudogene	0.601856	0.923343	2.99774		12.1718	5.01378e-24	0	30.7978	0	1.4638e-21
Aldoc	847.782	protein_coding	0.00784541	0.121561	2.99339		87	23	117	188	285.086	143
2700012I20Rik	70.7792	lincRNA	0.300125	0.77769	2.99054		16	0	2	22	17	11
Gm14057	49.2446	transcribed_processed_pseudogene	0.431731	0.854877	2.98873		1.54839e-08	10.3584	2.99992	0.0232185	15.5601	20.6985
Ppl	38.8445	protein_coding	0.410372	0.845066	2.98812		7	1	2	21	5	0
Ltbp3	179.556	protein_coding	0.0851298	0.474529	2.98601		32	9	5	27	52	52
Gm8066	48.6444	lincRNA	0.176466	0.653259	2.98296		4	3	6	11	13	11
Platr1	15.9083	lincRNA	0.611507	?	2.98269		4	0	0	7	4	0
Dnah8	1884.87	protein_coding	0.000316576	0.0106136	2.97955		239	113	142	270	489	613
Acta1	23.204	protein_coding	0.514476	?	2.97807		0	5.55081	0	9.81887	5.15266	1.05248
AC123920.1	81.7392	processed_pseudogene	0.309018	0.783678	2.97691		4.73466	16.3677	0.136361	27.456	3.34848	26.1786
Slc26a10	69.9164	protein_coding	0.260527	0.747546	2.97167		3	5	11	30	1	16
Rasd1	2284.98	protein_coding	5.05645e-05	0.00235043	2.97033		214	183	209	338	925	428
Gm43330	29.8532	sense_intronic	0.486545	?	2.96974		0	5	3	16	4	0
4921501E09Rik	17.5029	protein_coding	0.602379	?	2.96904		0	0	5	0	4	9
Pld4	3529.92	protein_coding	0.346396	0.80498	2.96722		751.003	120	24	2015.01	67	228
Gm43011	127.149	TEC	0.105612	0.526044	2.96682		12	18	3	16	37	40
Galnt15	32.5513	protein_coding	0.392947	0.836984	2.96564		2	0	7	15	3	4
AC154361.2	2356.6	processed_pseudogene	4.17138e-06	0.000288127	2.96509		178.065	144.225	314.21	526.381	660.845	508.502
Arhgef16	58.5361	protein_coding	0.334683	0.798981	2.96415		2	5	9	0	31	14
Gm23444	432.532	snRNA	0.187145	0.666864	2.9638		15.8996	74.187	23.6973	253.133	26.904	4.09513
Jchain	52238.3	protein_coding	0.296469	0.775784	2.96261		10322.3	2531.01	438.999	28666.7	2836.96	2971.98
Gm13032	47.5328	processed_transcript	0.299462	0.777576	2.95972		0	6	7	6	16	13
Arhgef15	106.236	protein_coding	0.292365	0.772973	2.95695		5	17	6	64	1	4
Rorb	23.7254	protein_coding	0.578506	?	2.95611		6	0	0	9	0	7
Fkbp14	66.434	protein_coding	0.338847	0.801184	2.95176		10	7	0	35	4	5
Uty	2607.3	protein_coding	0.271557	0.756946	2.94993		204	466	3	398	659.942	831.26
Sh2d4a	13.9652	protein_coding	0.683403	?	2.9499		0	0	4	9	0	0
Gm17936	13.9652	processed_pseudogene	0.683403	?	2.9499		9.77273e-22	2.70537e-16	3.92205	8.84983	2.67023e-37	8.56653e-24
Dchs1	85.079	protein_coding	0.411767	0.845674	2.94819		5	17	0	53	1	1
Gm16574	13.8874	processed_pseudogene	0.683785	?	2.94586		0	0	4.02501	0	11.0339	0
Gm12421	22.9482	processed_pseudogene	0.351942	?	2.94535		3.0035	2.00225	1.00131	7.88921	5.00416	3.35684
Prss41	164.974	protein_coding	0.0524555	0.372341	2.94224		16	14	14	14	56	52
Snx9	2198.62	protein_coding	0.00739291	0.116106	2.94094		236	284	52	398	776	430
Traj39	13.8898	TR_J_gene	0.68446	?	2.93875		0	0	4	0	0	10
Gm37618	13.8898	TEC	0.68446	?	2.93875		0	0	4	0	0	10
Gpm6b	85.7842	protein_coding	0.251629	0.739041	2.93861		16	6	0	15	24	23
Clec2d	29058.1	protein_coding	1.77676e-05	0.000976312	2.93855		1640.51	2107.37	4197.39	4591.47	7260.73	9153.72
Gpr179	27.5492	protein_coding	0.568342	?	2.93846		7	0	0	12	7	0
Gm17430	17.8153	protein_coding	0.551013	?	2.93303		1.05876	0	4.27056	0	2.13618	10.6473
Hemgn	72.5961	protein_coding	0.329903	0.79687	2.93197		9	7	3	35	0	13
Tacc2	2305.8	protein_coding	9.22046e-09	1.25859e-06	2.93132		197	178	246	530.001	651.001	472
Gm43868	32.8474	TEC	0.286542	0.769918	2.93035		1	3	5	10	6	7
Kank1	15.2867	protein_coding	0.632913	?	2.92563		0	4	0	9	1	0
Gm38336	133.801	antisense_RNA	0.087209	0.480124	2.92466		15	6	15	47	16	29
Dnah2	43.0573	protein_coding	0.444414	0.860822	2.91968		11	0	0	15	10	5
Gm2238	23.1373	TEC	0.414451	?	2.9196		3	3	0	8	4	4
Gm43254	176.694	lincRNA	0.0909712	0.4909	2.9184		5	14	30	56	52	17
Fgf2	44.3487	protein_coding	0.248541	0.736858	2.91598		1	6.99999	3.99994	9.99984	14.9999	6.99992
Gm9974	66.3396	processed_pseudogene	0.282069	0.76519	2.91569		9	0	9	19	7	20
Xkr5	112.495	protein_coding	0.0786335	0.455814	2.91354		15	6	9	31	22	26
Tox	7507.23	protein_coding	4.68487e-12	1.07434e-09	2.91051		634	732	652.999	1390	2127.99	1894
Ppip5k2	9499.97	protein_coding	3.70961e-11	7.78069e-09	2.90867		842	772.001	953.002	1650.99	2939.02	2293.01
Car13	82.1384	protein_coding	0.504485	0.886431	2.90834		21	0	0	41	0	13
Gm37474	106.729	TEC	0.217552	0.704703	2.90674		3	5	22	52	6	13
Gm18310	18.1277	TEC	0.617245	?	2.90527		2	0	3	0	0	13
1190005I06Rik	21.6634	protein_coding	0.426402	?	2.90505		2	0	3.99801	6.9907	3	5.22131
Cxcl12	40.9111	protein_coding	0.310006	0.783892	2.90352		5	2	4	12	1	15
5830462O15Rik	15.6198	TEC	0.6871	?	2.90174		4	0	0	10	0	0
Mapk10	42.8897	protein_coding	0.544705	0.900571	2.90136		11	0	0	6	0	24
Gm12356	26.553	processed_transcript	0.651181	?	2.89727		0	7	0	17	0	0
Nkd2	19.1464	protein_coding	0.536421	?	2.89613		2	3	0	9	4	0
Gm42868	20.6675	sense_intronic	0.511727	?	2.89603		0	0	6	4	7	4
Efna5	14.6068	protein_coding	0.5587	?	2.89289		2	0	2	0	6	5
Pcdhb9	42.2015	protein_coding	0.555294	0.906231	2.89142		4.62772	6	0	27	0	0
Ston2	1275.23	protein_coding	0.000123295	0.00488608	2.89088		83	165	96	236	332	347
Gm15506	142.864	processed_transcript	0.0539423	0.377596	2.88902		11	11	17	45	22	32
Cldn3	34.3916	protein_coding	0.571269	0.911412	2.88893		3	6	0	22	0	0
Dlk2	11.6409	protein_coding	0.651292	?	2.88701		3	0	0	5	3	0
Ccr5	39487.7	protein_coding	1.47413e-06	0.00011903	2.88579		3929.56	3279.57	3459.31	5311.71	10119.4	13116.3
Gm28875	1228.02	lincRNA	6.0099e-07	5.64833e-05	2.8853		113	104	116	268	354	257
AC151971.6	39.361	lincRNA	0.348991	0.806302	2.88272		1	3	7	21	3	2
Col4a2	206.572	protein_coding	0.266473	0.752756	2.88191		7	33	16	126	2	5
Matn2	2745.32	protein_coding	0.00320127	0.0637253	2.87539		449	150	129	476	881	629.001
2810429I04Rik	50.9524	lincRNA	0.294493	0.775498	2.87212		5	3	6	1	30	8
Ocstamp	57.7838	protein_coding	0.491923	0.880905	2.87018		12	3	0	36	0	1
Casp4	3151.95	protein_coding	0.00281379	0.0582452	2.86947		524	153	161	621	789.999	838.999
Gm29667	21.416	processed_pseudogene	0.432851	?	2.86413		2	1.76003e-42	4	5	3	7
Vsir	94617.3	protein_coding	3.95432e-07	3.84239e-05	2.86394		8595.98	8220.05	8980.72	14348.3	35773.5	19005.2
AC153821.1	18.8005	lincRNA	0.679738	?	2.86252		0	5	0	12	0	0
AC115735.3	29.0457	sense_overlapping	0.399018	?	2.86203		0	5	3	11	6	3
Dnm3	23.1824	protein_coding	0.602122	?	2.86192		6	0	0	13	0	2
Gm38118	86.8844	TEC	0.285184	0.768773	2.85997		0	5	20	17	10	34
Snord32a	41.8246	snoRNA	0.313745	0.785458	2.85895		1	1	10	14	8	7
Gm18629	14.6683	processed_pseudogene	0.571849	?	2.85745		0	3	1.24063	4	0	6
Ace	500.19	protein_coding	0.540283	0.899219	2.85709		113	17	0	303	1	17
Chmp4c	249.081	protein_coding	0.0289987	0.272876	2.85621		31	12	25	45	95	41
A430027C01Rik	25.4856	TEC	0.507457	?	2.85581		0	5	2	0	9	10
AC122811.1	10.1797	TEC	0.6951	?	2.85471		0	0	3	0	8	0
Mllt11	937.912	protein_coding	0.00183152	0.043569	2.85216		103	45	110	139	235	300
Neurl1b	67.3565	protein_coding	0.413284	0.846423	2.85194		0	18	0	11	14	23
Tmie	177.259	protein_coding	0.127752	0.571892	2.84964		4	7	40	23	68	39
Rilpl1	659.759	protein_coding	6.27024e-05	0.00279383	2.84791		63	61	56	138	176	156
Gm45606	1256.25	antisense_RNA	0.00076605	0.0213538	2.84766		150	54	141	240	348	311
Ptafr	3451.16	protein_coding	0.425857	0.854274	2.84518		798	85	18	1988.97	15	221
Evpl	26.0793	protein_coding	0.471555	?	2.84504		2	4	1	15	2	0
Klrb1f	1649.21	protein_coding	0.00651328	0.105585	2.84416		152	112	191	485.001	130	515
Ranbp10	30124.3	protein_coding	5.56211e-06	0.000368756	2.84187		2018	2804	3523	4050	10958	6980
Trbv26	101.516	TR_V_gene	0.173436	0.64931	2.84152		1	18	9	23	26	23
Spaca9	59.0591	protein_coding	0.336652	0.800037	2.83607		11	0	5	12	4	25
Cacng8	171.125	protein_coding	0.10546	0.525705	2.83512		16	4	28	62.0947	26	28.7649
Bmp8a	17.8903	protein_coding	0.479901	?	2.83461		2	0	3	8	2	2
Itga8	26.4209	protein_coding	0.538944	?	2.83107		3	4	0	16	1	0
Zfp964	50.7257	protein_coding	0.455864	0.865962	2.82723		8	0	6.38458	0	31.6908	7.15817
AC159314.1	52.0398	antisense_RNA	0.324075	0.791954	2.82697		3	0	12	10	12	15
Gm10766	11.1254	TEC	0.668957	?	2.8224		0	3	0	0	1	7
Gm37052	21.0338	TEC	0.468034	?	2.82211		0	2	4	10	2	2
Gm14239	14.8502	processed_pseudogene	0.637763	?	2.81724		0	4.00685	0	7	3.00897	0
Gm22753	27.4353	snRNA	0.526238	?	2.81364		1	0	7	13	0	5
K230015D01Rik	22.3217	antisense_RNA	0.448056	?	2.81153		5	0	1	4	7	5
Gm38342	13.9648	TEC	0.596804	?	2.81095		1	0	3	8	0	1
Cdc42ep4	1544.36	protein_coding	0.0300802	0.278493	2.80924		249	91	77	622	128	285.001
Gm13525	47.8414	processed_pseudogene	0.447455	0.862603	2.80764		0	12	1.09693	26.2651	1.03378	3.75156
Capn5	319.811	protein_coding	0.0294876	0.27533	2.8061		34	27	27	108	84.0001	30
Pcdhgb6	202.833	protein_coding	0.143023	0.600784	2.80564		1.94373	21.9646	33.7717	15.4485	72.6774	60.5079
Gm27254	11.06	processed_pseudogene	0.603576	?	2.8054		4.98985e-15	3.44438	3.42328e-39	1	2.93848	4.46195
Zfp459	184.192	protein_coding	0.0341751	0.296763	2.80458		10.1532	15.2877	27.3962	39.7305	53.3122	38.1523
1110028F11Rik	210.691	sense_intronic	0.0185782	0.210354	2.80424		13	20	26	49	56	44
Lct	55.4379	protein_coding	0.541716	0.899754	2.80408		0	15	0	0	7	33
Lrp1	1626.27	protein_coding	0.411893	0.845674	2.79571		372	44	15	905	7	135
Gm9795	122.2	processed_pseudogene	0.101865	0.516809	2.79556		14.0818	6.23405	13.6761	33.7677	14.0999	35.8831
Pcdhgb7	108.724	protein_coding	0.18	0.657361	2.79505		17.3925	1.72709	10.614	42.2415	19.5268	11.623
Tmem154	32940.8	protein_coding	1.0832e-07	1.21765e-05	2.79423		2624.01	2687	3919.01	4832.98	10184	8711.04
Cep55	1304.71	protein_coding	0.0687425	0.427465	2.79104		241	76	33	531	85.0001	254
Pkn3	184.191	protein_coding	0.0442689	0.341209	2.79059		25	8	18	39	44	47
Begain	29.3245	protein_coding	0.402834	?	2.78982		6	0	2	5	9	7
Prkca	4898.91	protein_coding	9.25532e-05	0.00391111	2.78564		313	454	614	624	1797	1142
Serpina3f	23041.2	protein_coding	0.00528931	0.0920757	2.78527		3411.36	733.011	2231.31	2470.28	8883.52	5498.17
Raf1	44161.8	protein_coding	2.5833e-06	0.000191509	2.78399		4153.02	3734.01	4420	6648.82	17023.5	8394.13
Gm17967	11.048	processed_pseudogene	0.701547	?	2.78082		0	3	0	7	0	0
Cnmd	11.3061	protein_coding	0.701645	?	2.77749		3	0	0	0	0	8
Ankrd29	227.838	protein_coding	0.0630966	0.407663	2.7771		12	18	35	50	93	21
Rab5a-ps	35.5532	processed_pseudogene	0.273256	0.758341	2.77428		2	4.02885	4.0213	7.06927	7.12246	11
Stk32c	4125.96	protein_coding	0.00147317	0.0364172	2.77396		131	467.999	576.998	973.994	970.997	949.997
Gm4780	103.878	transcribed_processed_pseudogene	0.24131	0.729847	2.77311		0	12.4422	18.3944	18.6889	28.9954	26.4441
Gm10101	120.097	bidirectional_promoter_lncRNA	0.167335	0.638419	2.77222		22	2	9	23	19	42
Stac2	266.243	protein_coding	0.15772	0.624599	2.77084		34	34	4	124	36	17
Gm4810	84.7967	processed_pseudogene	0.146533	0.606466	2.77067		7.44543	5.22744	12.2765	30.221	15.6321	12.0673
Gm42913	28.9383	TEC	0.468054	?	2.76731		1	6	1	0	17	5
Gm12021	40.7692	processed_pseudogene	0.375639	0.827436	2.76344		2.0341	0	9.51775	6	9.33461	14.3256
Mup15	69.6605	protein_coding	0.483778	0.878901	2.76229		1.47507	17.8535	1.01441e-05	36.4283	0.0858482	9.43032
Masp1	46.9101	protein_coding	0.407618	0.844617	2.76141		0	11	2	20	2	9
Gm10814	32.1469	lincRNA	0.50297	0.885693	2.76085		0	7	2	0	14	10
Gm10521	310.279	protein_coding	0.0959063	0.501129	2.76064		11	12	68	25	103	98
Wfdc2	56.4611	protein_coding	0.558888	0.907179	2.76051		15	0	0	33	0	3
D830044I16Rik	54.5508	protein_coding	0.215121	0.702862	2.7589		6	7	2	9	17	13
Gm43137	24.8061	antisense_RNA	0.353326	?	2.75561		2	2	3	7	3	7
Gm10941	43.7913	bidirectional_promoter_lncRNA	0.266351	0.752665	2.75502		7	3	2	14	8	8
Prr5	278.123	protein_coding	0.121646	0.559941	2.7546		52	10	14	115	23	47
Rpl19-ps1	431.729	processed_pseudogene	0.0809938	0.463411	2.75291		31.9739	79.5532	5.80209	113.127	80.8644	104.585
Gas2l1	768.162	protein_coding	0.0023661	0.0518083	2.75189		67	63	87	166	284	98.9999
Gpr146	1049.84	protein_coding	0.0243268	0.250087	2.74999		172	63	53	305	105	305
Ift43	119.351	protein_coding	0.0858012	0.475723	2.7466		14	13	6	28	34	22
Gm37070	14.3187	processed_pseudogene	0.457123	?	2.74626		1.49425	2.07219	1.22609	3.63556	4.21621	2.15253
Muc3a	135.411	protein_coding	0.162557	0.631365	2.74504		7	21	10	5	44	50
Gm38150	23.1726	lincRNA	0.532199	?	2.74295		0	0	7	8	6	2
Psd	44.1393	protein_coding	0.475779	0.87496	2.74188		3	0	10	0	20	13
Vsig10l	1272.36	protein_coding	6.38798e-05	0.00283894	2.74119		130	93	136	322	351	219
Trav4d-4	42.1534	TR_V_gene	0.305003	0.780339	2.73901		3.99908	2.21823	6.13462	19.1997	5.45737	4.37759
Trav4n-4	42.1534	TR_V_gene	0.305003	0.780339	2.73901		3.99908	2.21823	6.13462	19.1997	5.45737	4.37759
Adgrg6	18.6967	protein_coding	0.633044	?	2.73778		5	0	0	10	0	2
Parm1	83.8763	protein_coding	0.310167	0.783892	2.73512		4	19	0	25	20	13
Tmem25	35.7424	protein_coding	0.298578	0.777576	2.73042		2	6	2	7	7	11
Mrgpre	1801.1	protein_coding	7.67458e-05	0.00329988	2.72999		132	152	231	272	616	406
Miga1	1088.43	protein_coding	0.000778173	0.0216566	2.72821		118	95	93	179	418	187
Gm5129	28.2501	protein_coding	0.518034	?	2.72814		0	6	2	0	12	9
Klra13-ps	5758.9	transcribed_unprocessed_pseudogene	0.000173114	0.00640299	2.72672		620.99	508.121	489.225	1511.35	754.756	1682.53
Gm15624	14.1081	antisense_RNA	0.538202	?	2.71955		0	3	1	1	2	7
Gm1123	35.4044	protein_coding	0.410264	0.845017	2.71496		4	3	3	0	12	14
Plekhg2	14235.9	protein_coding	2.44831e-06	0.000184686	2.71425		985.998	1531	1545	2051.01	4687.02	3468.95
Gm9030	456.414	processed_pseudogene	0.214784	0.702734	2.71146		86.1218	0.0200806	41.7769	143.321	129.482	44.4812
Foxq1	49.3325	protein_coding	0.217199	0.704652	2.70965		6	3	5	9	15	11
Zfp329	1328.81	protein_coding	0.0182177	0.207363	2.70937		88	41	262	186	414	351
Gm6155	17.7092	processed_pseudogene	0.513824	?	2.7084		1.54224e-24	3.54647	1.42492	7.07415	4.36994	1.43522
Gm44083	11.1341	processed_pseudogene	0.708763	?	2.70803		3.00008	0	0	7.0002	0	0
Shc3	11.1341	protein_coding	0.708763	?	2.70803		3	0	0	7	0	0
Myo15b	11.1341	protein_coding	0.708763	?	2.70803		3	0	0	7	0	0
Rbms3	11.1341	protein_coding	0.708763	?	2.70803		3	0	0	7	0	0
Gm33370	11.1341	lincRNA	0.708763	?	2.70803		3	0	0	7	0	0
Nectin2	80.605	protein_coding	0.473852	0.874598	2.70698		12	10	0	48	0	3
Gstp2	14.7588	protein_coding	0.648832	?	2.70607		3.52543	0.000303226	0.00150902	0.000256619	7.36528	3.67701
Cldn34c1	130.48	protein_coding	0.136565	0.589088	2.70566		11	4.76228	22	10	47.9978	36.9999
AC174780.1	94.5164	processed_pseudogene	0.29962	0.777576	2.70441		9.60345	15.8848	0.189648	8.88591	18.1564	40.1033
Cdnf	189.162	protein_coding	0.120783	0.557996	2.70407		12	12	31	82	17	26
Rgl1	621.157	protein_coding	0.134058	0.583563	2.70222		89	61	22	305	16	81
Gm18856	149.327	transcribed_processed_pseudogene	0.0907636	0.490431	2.69985		5.1416	21.189	16.5264	23.4124	51.8047	31.6216
Ighv5-2	36.3074	IG_V_gene	0.538668	0.89886	2.6981		3	7	0	22	1	0
A830005F24Rik	84.847	protein_coding	0.189989	0.669733	2.69675		14	2	8	12	20	28
4930589O11Rik	63.593	TEC	0.245576	0.734189	2.69595		8	4	6	26	4	12
Gm15850	28.1268	processed_transcript	0.539774	?	2.69509		0	6	2	15	0	3
H2-M2	169.903	protein_coding	0.253992	0.740259	2.69454		19.081	25.0407	3.01935	92.1077	6.01325	11.0265
Gm13421	41.6698	processed_transcript	0.370862	0.824944	2.69187		6	0	6	7	6	16
Gm9958	66.0115	protein_coding	0.159501	0.626844	2.68911		5	6	8	14	14	18
Gm7815	35.7308	processed_pseudogene	0.353962	0.809159	2.68877		7	1.03304	2.00686	5	17.0942	4
Il1rn	2725.67	protein_coding	0.537198	0.898306	2.68825		606.999	134	1	1513.98	1	219
Gm13529	25.7936	processed_pseudogene	0.547954	?	2.68719		7.40645	1.6452e-32	8.03554e-32	9.80859	1.23881	6.17561
Lpin3	39.5565	protein_coding	0.391522	0.836566	2.68635		9	0	2	7	12	9
Rexo5	4429.11	protein_coding	1.39447e-05	0.000802121	2.6857		282	530	460	697.001	1198	1241
Olfr755-ps1	22.8015	unprocessed_pseudogene	0.531863	?	2.68527		0	0	7	5	6	5
Cd200r3	50.3668	protein_coding	0.379332	0.829831	2.6831		3	11	0	14.5218	16	4
Gpr31b	20.8072	protein_coding	0.553564	?	2.68204		3	0	3	9	5	0
Ffar1	25.5514	protein_coding	0.463016	?	2.68065		6	1	0	6	9	3
Gm9436	24.2922	processed_pseudogene	0.477387	?	2.67665		2.23051	2.21715	3.27388	12.4483	4.11371	0
5930430L01Rik	19.5304	lincRNA	0.569188	?	2.67633		0	0	6	7	1	5
Gm43328	324.795	sense_intronic	0.0263663	0.260468	2.67493		23	32	39	32	88	112
Gm2546	39.4456	processed_pseudogene	0.351229	0.807053	2.67441		7.03404	2.90066	1.42714	2.11269	17.5376	9.37593
Gm5342	16.9188	processed_pseudogene	0.584705	?	2.67204		0	2	3	8.92604	1.8868	0
Gm8557	34.9851	processed_pseudogene	0.291855	0.772717	2.67147		3.65963	2.8205	3.08908	5.17923	11.6078	8.19628
Ighv2-5	658.252	IG_V_gene	0.49518	0.881974	2.67086		12.5222	170.871	0	68.8287	30.0007	356.689
Nxpe3	10223.9	protein_coding	1.04336e-05	0.000625254	2.67079		871	665	1442	1689	3228	2344
Snord42a	29.1208	snoRNA	0.516333	?	2.66798		0	0	9	3	10	8
Maneal	496.629	protein_coding	0.0161839	0.190535	2.66794		33	81	27	96	148	106
Rpl15-ps1	10.6526	processed_pseudogene	0.684083	?	2.66721		3.67795e-20	3.22713	6.56188e-05	0	5.83284	2.11814
Hmcn2	53.6857	protein_coding	0.401908	0.841238	2.66444		12	0	3	25	4	6
Gsta1	14.3722	protein_coding	0.669408	?	2.6632		0.88471	3.27226	0	9	0	1.03749e-17
Etnppl	28.146	protein_coding	0.545934	?	2.66143		0	7	1	6	0	13
H2-Eb1	29228.2	protein_coding	0.197729	0.680509	2.66093		3540.45	3887.92	748.836	14137.4	2323.33	2537.56
Gm15547	14.2027	processed_pseudogene	0.604313	?	2.66082		0	4.00092	0	1.00003	2.00016	7.00089
Mkx	23.9463	protein_coding	0.625458	?	2.65806		0	4	3	15	0	0
Kdr	875.556	protein_coding	0.398995	0.839851	2.65794		16	198	35	501	7	46
Rilpl2	29449.4	protein_coding	1.06228e-06	9.18098e-05	2.65774		3373.04	2871.98	2142.01	7322.12	6173.93	6812.92
Hk1os	96.8229	antisense_RNA	0.111574	0.53828	2.65708		10	7	11	15	22	31
Trex1	16229.7	protein_coding	3.10251e-06	0.000224202	2.65641		1913.04	1469.55	1245.76	2784.07	5350.05	3382.75
Cd36	605.19	protein_coding	0.249898	0.737983	2.65372		44	106	21	362	6	13
Gm20481	27.9867	protein_coding	0.488993	?	2.6536		5	0	3	15	2	1
Icam4	85.9898	protein_coding	0.270212	0.755568	2.65323		14	8	2	38	15	4
Gm45588	13.7753	processed_pseudogene	0.606162	?	2.65091		1.79068	0.00215523	2.01199	6.50946	2.46788	2.1677e-21
Ccdc184	169.906	protein_coding	0.166951	0.637834	2.64974		9	35	4	56	20	38
Tek	134.421	protein_coding	0.386774	0.833832	2.64884		3	23	13	80	5	0
Gm26923	42.6003	processed_pseudogene	0.305451	0.780625	2.64566		8	2	2	11	6	12
Ttc12	36.4306	protein_coding	0.586051	0.917819	2.64521		10	0	0	13	12	0
Rims4	10.7348	protein_coding	0.585364	?	2.64419		1	2	0	5	1	1
Gm38067	17.0545	TEC	0.500977	?	2.64345		0	3	2	4	6	2
AC137842.1	145.207	TEC	0.228606	0.718112	2.64288		5	6	33	4	65	38
C430049B03Rik	38.5021	processed_transcript	0.335578	0.799143	2.64287		2	7	2	10	3	13
Rbpj	52447.4	protein_coding	1.09616e-06	9.29632e-05	2.64234		3997.01	5670.29	5560.59	7354.77	16609.5	13335.3
Fcrl1	370.417	protein_coding	0.0350806	0.301724	2.63808		40	51	14	93	103	61
Fbxo24	23.797	protein_coding	0.463188	?	2.63794		3	0	4	7	2	7
E2f2	2657.56	protein_coding	0.00769648	0.119685	2.63652		425	174	155	810	362	621
Gm5453	57.8984	processed_pseudogene	0.293203	0.773983	2.63525		2.7483	6.89293	6.81843	1.89607	30.545	9.59565
Samd14	272.807	protein_coding	0.0754346	0.44832	2.63473		34	36	7	57	92	43
Gm27326	66.7921	snoRNA	0.496175	0.882708	2.63454		0	18	1	23	23	0
Klra1	17778.8	protein_coding	0.000115364	0.00461481	2.63401		1759.84	1593.3	1799.61	4858.61	2265.65	4919.85
4930532G15Rik	44.2088	lincRNA	0.359686	0.813978	2.63381		6	0	7	9	13	9
Pltp	1010.53	protein_coding	0.0948505	0.499379	2.63369		122	107	59	509	42	98
Gm43031	28.9989	sense_intronic	0.522786	?	2.63301		8	0	0	8	8	4
Snx2	22212.6	protein_coding	3.90089e-06	0.000272729	2.63152		2306.72	1723.62	2426.43	3681.3	7997.91	4120.59
Frmd5	36.5764	protein_coding	0.399389	0.840358	2.63008		3	0	8	11	8	6
Ncam2	21.7735	protein_coding	0.630617	?	2.62801		6	0	0	10	0	4
Lepr	28.5549	protein_coding	0.563295	?	2.6277		3	5	0	17	1	0
Gm12109	10.0217	processed_pseudogene	0.700447	?	2.62742		1.41317	1.6714e-15	2.11886	0	2.2645e-42	7
Prr11	776.201	protein_coding	0.0811374	0.4638	2.62735		109	78	33	310	35	163
Adcy10	16.0047	protein_coding	0.714665	?	2.62575		0	0	5	10	0	0
Gm9256	463.58	processed_pseudogene	0.0134725	0.171132	2.62556		48.2368	55.8862	28.9374	114.086	144.938	64.1251
Gm7432	57.9663	processed_pseudogene	0.560073	0.907179	2.62472		15.8401	1.51117e-08	4.7829e-08	14.8454	26.2805	5.33142e-08
Gm32391	17.639	lincRNA	0.709345	?	2.6235		0	5	0	11	0	0
Edn3	17.639	protein_coding	0.709345	?	2.6235		0	5	0	11	0	0
Cd209f	17.639	protein_coding	0.709345	?	2.6235		0	5	0	11	0	0
Edn1	111.285	protein_coding	0.465507	0.870434	2.62195		20	11	0	64	0	6
G430095P16Rik	391.467	protein_coding	0.0579374	0.390161	2.61763		72	12	28	65	120	91
Gm23119	51.1502	scaRNA	0.235118	0.723122	2.61737		3	6	6	15	12	8
Cd300ld3	137.76	protein_coding	0.378603	0.829236	2.61696		27.9109	4.45989	7	76.2851	1.29e-25	11.4323
D930048N14Rik	639.834	protein_coding	0.00212356	0.0478567	2.61653		54	55	79	87	179	186
Gm10505	613.395	lincRNA	0.123369	0.563115	2.61427		56	3	126	94	171	167
Hoxd8	20.8602	protein_coding	0.64348	?	2.61399		4	0	2	13	0	0
Pou5f1	43.1096	protein_coding	0.310788	0.78399	2.61356		2	2	9	14	6	9
Rnase6	588.957	protein_coding	0.17966	0.656919	2.60924		93	63	10	306	24	46
Hepacam2	106.29	protein_coding	0.317981	0.786441	2.6078		13	16	1	56	7	5
Depdc1a	143.855	protein_coding	0.370151	0.823895	2.60711		34.6856	5	0.00113267	53.6633	3	37.1956
Arhgef25	82.8578	protein_coding	0.201892	0.686005	2.60707		4	15	5	15	12	30
Reps1	21558.9	protein_coding	2.07611e-07	2.16406e-05	2.60492		1585.01	2440.01	2301.01	3634	6800.95	4762.93
Ms4a4d	19.0404	protein_coding	0.638791	?	2.60318		0	0	6	0	8.00076	6.00025
Gm12543	5282.25	transcribed_processed_pseudogene	1.36097e-06	0.000112535	2.60313		550.281	453.202	540.575	940.77	1778.94	1007.44
Gm44696	10.4635	lincRNA	0.720298	?	2.6017		0	3	0	0	8	0
Prr16	19.123	protein_coding	0.567512	?	2.60155		0	0	6	6	4	3
Cacnb3	209.444	protein_coding	0.0503617	0.365165	2.60007		18	25	18	67	46	29
Nbea	272.282	protein_coding	0.0620059	0.404684	2.59883		48	15	15	47	91	54
Gm42576	85.7252	TEC	0.459057	0.868696	2.59852		0	20	5	0	26	36
Rbpsuh-rs3	25417.9	processed_pseudogene	1.10278e-06	9.29737e-05	2.59833		1857.97	2778.61	2848.36	3764.52	7865.96	6323.26
Gm10297	342.488	processed_pseudogene	0.0139129	0.174536	2.59626		29.9792	41.3769	29.4441	49.7759	119.169	74.3088
Cyp2c67	48.3412	protein_coding	0.520476	0.893522	2.59605		6.28496e-25	12	1.75965	25.9184	5	0
Gm8580	17.301	processed_pseudogene	0.443804	?	2.59581		2.00785	2.22885	1.14843	4.3733	4.94857	3.12942
AC159649.2	20.9293	bidirectional_promoter_lncRNA	0.634864	?	2.59463		0	6	0	0	5	10
Gm6331	47.1337	processed_pseudogene	0.258785	0.745158	2.59438		5.00271	2.06059	6.61969	9	13.9502	9.94829
Scimp	270.088	protein_coding	0.0749884	0.447666	2.59373		21	23	36	109	44	26
AC174678.1	180.821	antisense_RNA	0.0393418	0.321994	2.59371		13	23	17	40	44	41
Gata1	17.4084	protein_coding	0.651661	?	2.59254		0	5	0	0	10	3
Ighg1	39922.7	IG_C_gene	0.452645	0.865409	2.59161		10867.5	209	34	14400.2	7576.68	4756.18
Gm10087	271.962	processed_pseudogene	0.633074	0.928555	2.59134		73.443	2.47245e-14	2.8007	135.403	1.6106e-22	38.419
Mfge8	6192.32	protein_coding	3.219e-06	0.000229731	2.59081		584.001	672.999	552.999	1123	2107	1133
4930539E08Rik	264.554	protein_coding	0.0155678	0.186716	2.58935		19	30	29	53	59	71
Gm7582	258.752	unprocessed_pseudogene	0.40245	0.84143	2.5893		0.00176729	0.0334388	82.4286	62.9426	27.632	84.0108
Gm13822	67.1069	antisense_RNA	0.368171	0.82172	2.58928		8	11	0	29	9	6
Ociad2	252.926	protein_coding	0.0629969	0.407453	2.58927		33	16	25	46	107	27
AC155729.1	202.03	bidirectional_promoter_lncRNA	0.0553797	0.381295	2.58883		12	32	15	44	42	53
Zfp30	281.461	protein_coding	0.0166588	0.19438	2.58881		30	29	23	71	53	68
Plpp2	1139.64	protein_coding	0.000241914	0.00854349	2.58791		142	103	86	251	297	241
Atp1a3	1766.62	protein_coding	0.3071	0.78226	2.58783		253	160	95	980.001	32	102
Smim24	2952.95	protein_coding	3.04524e-08	3.87963e-06	2.58745		265	319	282	659.999	762.001	621.001
1810062G17Rik	56.8674	protein_coding	0.223473	0.711497	2.58223		5	3	9	13	11	15
Gm43598	17.5441	lincRNA	0.611902	?	2.5821		1	4	0	10	0	1
Lamb1	24.9745	protein_coding	0.517873	?	2.58208		6	1	0	12	1	3
H2-Ab1	28013.9	protein_coding	0.25484	0.741497	2.5793		3865.61	3537.06	587.166	14214	1519.67	2163.43
Gm42551	26.1326	TEC	0.483483	?	2.57913		2	0	6	3	2	13
Gm9733	407.791	protein_coding	0.594393	0.92053	2.57518		111	3	0	236	1	18
Tm4sf1	62.5601	protein_coding	0.460411	0.869358	2.57481		9	6	3	38	1	0
Kcnab3	197.408	protein_coding	0.0752674	0.448285	2.57324		20	9	30	62	36	35
Synpo	154.485	protein_coding	0.12208	0.560623	2.57244		9	19	18	12	69	31
Egfl8	170.783	protein_coding	0.10777	0.529885	2.56935		11.7585	6	33.9986	43.9864	39.9976	32.995
Myrf	21.994	protein_coding	0.632009	?	2.56788		0	0	7	0	8	8
Zfp85os	10.6442	processed_transcript	0.700717	?	2.56779		3	0	0	0	7	1
Gm15573	100.504	processed_pseudogene	0.354634	0.809467	2.56767		7.14976	0	23.9977	43.8404	16.4712	6.3061
Abtb2	7914.31	protein_coding	0.000420134	0.0133416	2.56689		527	1145	658.002	1048	2282	2241.02
Cd74	90335.4	protein_coding	0.216694	0.704255	2.56542		11644.4	11559	2772.57	43811.7	7071.78	7171.76
Slamf6	10768.3	protein_coding	9.74292e-06	0.00059003	2.56381		718	881.001	1646	2273	2639.75	2522.04
Fam124a	58.0526	protein_coding	0.534405	0.897496	2.56214		2	2	14	36	0	0
Elobl	267.045	protein_coding	0.0826215	0.467457	2.55739		9	28	43.9753	90	39	49
Mertk	181.614	protein_coding	0.448726	0.863154	2.55611		17	35	0	99	0	15
Pvrig-ps	12.5855	processed_pseudogene	0.69004	?	2.55525		0	0	4	7	1	0
Prss2	45.558	protein_coding	0.421437	0.851311	2.55513		4	0	10	11	19	2
AW011738	5184.42	protein_coding	0.000420441	0.0133416	2.55508		260	615	683	785	1415	1426
Nupr1l	43.574	protein_coding	0.301589	0.778599	2.5539		5	2	6	14	5	10
AC125399.1	93.028	processed_pseudogene	0.195365	0.676617	2.55316		11	12	4	27	9	26
Gm16486	37.6343	protein_coding	0.390978	0.836566	2.55285		1	9	1	4	16	7
Gm16028	17.7826	antisense_RNA	0.717184	?	2.55248		5	0	0	11	0	0
Gm5850	33.7414	processed_pseudogene	0.363053	0.817846	2.55215		4.41845	2.31709	4.45998	14.1172	2.53809	5.14328
1700001J11Rik	224.407	transcribed_processed_pseudogene	0.26414	0.749762	2.55179		34.4107	29.8557	0.264104	78.5618	34.0855	36.1818
Acacb	178.047	protein_coding	0.141414	0.598312	2.55054		12	33	7	15	62	50
Camk2n2	248.836	protein_coding	0.0564615	0.384312	2.54963		19	39	15	72	59	38
Gm24105	220.169	misc_RNA	0.431159	0.854788	2.54912		61.7326	1.03717e-35	9.98752e-34	66.8352	73.3504	11.3384
Arvcf	267.875	protein_coding	0.101254	0.514621	2.54884		23	6	53	43	95	51
Ticam2	209.251	protein_coding	0.422174	0.852127	2.54768		56.4814	3.13192	0	117.647	3	9.59303
Gm10845	27.283	lincRNA	0.566584	?	2.5472		0	7	1	12	6	0
Gm44075	157.242	processed_pseudogene	0.280801	0.763075	2.54697		24.7493	3.29398e-26	21.5733	25.3745	68.181	19.4698
Gm7867	16.9667	processed_pseudogene	0.548784	?	2.54694		1.3117	2.69422	1.29702	1.0145e-28	2.64324	8.52545
Mir1668	58.8996	miRNA	0.38437	0.833062	2.54653		4	13	0	6	11	24
Hes5	47.4417	protein_coding	0.255248	0.741856	2.54379		5	5	4	13	8	11
Adgrl2	109.543	protein_coding	0.220368	0.707903	2.54324		15	10	7	44	5	22
3110067C02Rik	94.2398	processed_pseudogene	0.146927	0.606936	2.54054		12.2662	6.21242	10.2845	15.4272	18.4923	31.9362
1700048O20Rik	315.668	lincRNA	0.0504376	0.365407	2.5401		14	52	28	50.9908	64	102.997
Gm26819	14.0586	lincRNA	0.622541	?	2.53936		3	1	0	6	0	3
AC144772.3	117.538	TEC	0.301311	0.778455	2.53899		20	0	15	29	13	37
Ddx28	5506.86	protein_coding	0.000143178	0.00552135	2.53869		528	749	341	1033	1576	1218
1700001O22Rik	202.226	protein_coding	0.0811697	0.4638	2.53863		9	15	38	54	38	45
Zmynd10	35.0545	protein_coding	0.444349	0.860822	2.53795		7	3	0	14	5	4
Ccdc8	56.6721	protein_coding	0.650516	0.933207	2.53767		16	0	0	35	0	0
Gm5384	14.0993	processed_pseudogene	0.67588	?	2.53654		4.00265	0	0	0	3.0013	6.64889
Endou	60.1076	protein_coding	0.514153	0.890178	2.53458		17	0	0	28	9	2
Lifr	355.459	protein_coding	0.266194	0.752596	2.53371		30	49	26	200	2	20
Cd300lb	430.684	protein_coding	0.33374	0.798553	2.53214		100	17	6	240.001	1	28
Hmgb1-ps7	58.3121	processed_pseudogene	0.378674	0.829236	2.53076		12.7662	1.50935e-14	4.04249	18.5035	10.6966	8.57816
Spo11	160.337	protein_coding	0.100419	0.513117	2.5298		15	25	7	37	30	42
Gm5050	20.5016	processed_pseudogene	0.429272	?	2.52934		3.05006	2.49974	1.13	4.50771	5.4358	4.21361
Tspan32	21326.4	protein_coding	1.09725e-06	9.29632e-05	2.52918		1860.99	1651	2931	3443.02	6024.08	5398.92
A530064N14Rik	17.1271	TEC	0.665169	?	2.52899		0	5	0	0	2	10
Gm22728	21.8292	scaRNA	0.564897	?	2.52895		0	0	7	4	4	7
Eng	1596.43	protein_coding	0.337571	0.800922	2.528		225	174	66	885.999	25	88
Gm38250	102.309	antisense_RNA	0.174562	0.651115	2.52615		3	15	13	13	32	27
Nsg1	41.1389	protein_coding	0.522826	0.893992	2.52514		0	12	0	14	3	10
Irf6	379.172	protein_coding	0.0508412	0.366479	2.52447		36	61	14	103	84	70
Ehd1	24468.8	protein_coding	0.000533813	0.0160368	2.52236		3442.45	2440.48	1284.07	5951.43	5653.94	5084.57
[truncated: 18,412 more rows]
