# Supplementary material for: Re-programming mouse liver-resident invariant natural killer T cells for suppressing hepatic and diabetogenic autoimmunity
Source: Nat Commun. 2022 Jun 7;13:3279. doi: 10.1038/s41467-022-30759-w (PMC9174212; doi:10.1038/s41467-022-30759-w)
Supplement: Supplementary file 7 — Supplementary Data 5 [file 41467_2022_30759_MOESM7_ESM.xlsx]

## Sheet: GenesInTable
Gene		Chr	Start	Stop	Strand	gene_type	NKTC1_30019	NKTC2_30020	NKTC3_30021	NKTT1_30016	NKTT2_30017	NKTT3_30018
Zbtb16	(PLZF)	9	48654297	48836223	-	protein_coding	62.7173	136.204	109.712	133.07	308.608	332.166
Tbx21	(Tbet)	11	97098071	97115332	-	protein_coding	231.018	235.082	382.523	286.687	279.376	479.594
Gata3	(GATA3)	2	9857078	9890035	-	protein_coding	99.4917	109.266	107.504	82.3136	111.629	132.584
Rorc	(RORgt)	3	94372794	94398277	+	protein_coding	44.8444	15.3589	5.14753	21.4184	3.77782	6.66007
Foxp3	(FOXP3)	X	7579676	7595244	+	protein_coding	4.19747	1.75411	0.735447	1.34999	1.251	0.871018
Maf	(MAF)	8	115682942	115707795	-	protein_coding	66.8875	68.407	63.1927	352.497	796.776	720.832
Nfil3	(NFIL3)	13	52967209	52981074	-	protein_coding	142.873	116.349	61.8879	162.707	157.063	180.127
Bcl6	(BCL6)	16	23965052	23988853	-	protein_coding	17.3312	36.5418	15.8219	17.9987	8.08092	21.5169
Irf4	(IRF4)	13	30749226	30766977	+	protein_coding	109.782	96.1106	94.9309	175.726	257.107	280.028
Lef1	(LEF1)	3	131110471	131224357	+	protein_coding	40.2951	64.313	57.8317	25.828	16.2118	19.775
Cd24a	(CD24)	10	43578284	43584266	+	protein_coding	89.0099	9.50733	3.57571	50.5998	7.65381	10.2206
Cd44	(CD44)	2	102811141	102901666	-	protein_coding	568.246	673.142	588.319	691.204	698.676	571.974
Klrb1c	(NK1.1)	6	128778485	128789216	-	protein_coding	46.5941	26.3547	52.2114	44.3337	15.6875	29.3761
Ifng	(IFNg)	10	118441046	118445893	+	protein_coding	744.786	490.478	909.916	579.029	1131.28	1720.95
Il2	(IL-2)	3	37120523	37125960	-	protein_coding	0.806796	0.695694	1.00677	0.0352909	0.172237	0.884996
Il4	(IL-4)	11	53602982	53618670	-	protein_coding	8.20528	19.0019	25.4052	44.4565	134.22	209.887
Il17a	(IL-17)	1	20730905	20734497	+	protein_coding	172.228	9.93949	4.1987	9.44935	2.32678	4.867
Il10	(IL-10)	1	131019845	131024975	+	protein_coding	11.2111	1.73162	4.41218	415.347	1701.9	2194.36
Il21	(IL-21)	3	37222759	37232637	-	protein_coding	1.29993	0.202486	0.498239	85.6133	308.573	217.448
Il2rb	(CD122)	15	78480553	78495067	-	protein_coding	1339.73	1856.62	1725.26	1083.2	721.54	986.721
Mirlet7a-1	(LET-7)	13	48538179	48538272	-	miRNA	0	0	0	0	0	0
Zfp683	(HOBIT)	4	134053838	134058997	+	protein_coding	27.8923	30.8976	80.6985	44.4266	20.615	36.6555
Il17rb	(IL-17Rb)	14	29996135	30008897	-	protein_coding	17.7644	16.3259	6.26241	3.41983	0.850713	2.45916
Tnfsf11	(RANKL)	14	78277445	78308044	-	protein_coding	24.6698	44.0527	20.7796	20.2185	10.2325	19.1347
Tnfrsf4	(CD134)	4	156013843	156016613	+	protein_coding	2.54561	3.57558	1.63684	30.8379	104.4	81.6886
Il7r	(IL-7R)	15	9505788	9530177	-	protein_coding	307.022	116.663	151.334	79.7933	35.2753	51.5634
Tgfbr2	(TGFBR2)	9	116084293	116175361	-	protein_coding	198.495	305.379	238.585	145.996	134.472	120.597
Lag3	(LAG-3)	6	124904361	124911706	-	protein_coding	9.18016	3.66553	5.47962	474.743	1370.55	618.506
Ctla4	(CTLA-4)	1	60887000	60915833	+	protein_coding	53.7803	40.4099	22.0843	324.926	723.453	1286.29
Slamf6	(SLAF6)	1	171917515	171953171	+	protein_coding	19.4434	19.8114	39.0447	68.1846	66.0415	64.6027
Itga4	(CD49d)	2	79255426	79333124	+	protein_coding	29.0296	14.0322	19.1191	228.19	247.005	335.122
Itgae	(CD103)	11	73090583	73147447	+	protein_coding	69.6214	31.0549	20.2341	17.8186	4.65345	9.96443
Pdcd1	(PD1)	1	94038305	94052554	-	protein_coding	41.703	8.36538	10.0578	82.2536	58.4172	96.9282
Tigit	(TIGIT)	16	43648861	43664185	-	protein_coding	15.5168	27.1648	8.01776	97.1024	241.749	159.737
Ccr6	(CCR6)	17	8236043	8257128	+	protein_coding	14.9482	4.36263	2.94149	1.20001	1.30104	1.12717
Ccr9	(CCR9)	9	123678439	123784331	+	protein_coding	44.2482	72.4567	92.1081	18.8085	1.10089	2.40793
Cxcr5	(CXCR5)	9	44511787	44561878	-	protein_coding	7.9345	7.15107	2.49079	5.18969	6.42975	3.40692
ICOS	(ICOS)	1	60977927	61000321	+	protein_coding	373.527	667.604	246.411	309.182	287.053	551.315
Nrp1	(NRP1)	8	128358604	128503364	+	protein_coding	12.4839	7.60081	9.36985	23.7919	29.2516	18.8273
Izumo1r	(FR4)	9	14885814	14903950	-	protein_coding	12.2402	13.2676	22.5349	304.13	500.973	362.175
Cd27	(CD27)	6	125232622	125237011	-	protein_coding	67.7535	83.2036	96.2121	150.198	218.15	172.034
