# Supplementary material for: Re-programming mouse liver-resident invariant natural killer T cells for suppressing hepatic and diabetogenic autoimmunity
Source: Nat Commun. 2022 Jun 7;13:3279. doi: 10.1038/s41467-022-30759-w (PMC9174212; doi:10.1038/s41467-022-30759-w)
Supplement: Supplementary file 8 — Supplementary Data 6 [file 41467_2022_30759_MOESM8_ESM.xlsx]

## Sheet: Table
Gene	iNKT T vs. UnT	Tet+ vs. Tet-	iNKT vs. Tr1
Emb	-	-	NS
Cyp2c39	-	#N/A	#N/A
Zfp365	+	NS	NS
Pkd2	+	+	NS
Tubb2a-ps2	+	NS	NS
Krt83	-	+	NS
Gm45884	+	NS	-
Gm18180	+	NS	NS
Orm1	-	NS	+
Gm6904	+	NS	NS
Hormad2	-	NS	#N/A
Cdh10	-	NS	NS
Pcp4l1	-	NS	#N/A
Gm16284	+	NS	NS
Gm37833	-	NS	NS
Gm43822	+	+	NS
Gpx8	+	NS	+
Ang	+	+	+
Lrrc75b	-	-	-
Cyb561	-	NS	NS
Gm5096	-	#N/A	+
Aebp1	+	+	NS
Pdcd1	+	+	-
Cables1	-	NS	+
Gm38329	+	+	NS
Chad	-	-	+
Mrvi1	-	NS	#N/A
Taf4b	-	-	+
Mical3	-	-	-
Sncb	+	NS	NS
Gm14685	-	NS	NS
Kir3dl2	-	NS	+
Gm996	+	NS	NS
Ccr8	-	NS	+
Trim10	+	#N/A	+
Rgn	-	#N/A	+
Caskin1	+	+	-
Sv2a	+	NS	-
Tnfrsf10b	-	-	+
Plxna1	-	-	-
Lypd6b	-	-	NS
Miat	+	+	NS
Plxna3	+	+	-
Chdh	-	+	NS
Usp18	-	-	NS
Smim10l2a	+	+	-
Cnrip1	+	+	NS
Tmem221	+	-	NS
Rasgef1a	+	+	-
Asphd2	+	+	NS
Klk1b9	+	NS	NS
Bace1	-	-	NS
Gm26517	-	NS	-
Rgs8	+	+	NS
Cdh23	+	+	NS
Cdkn2a	+	+	+
Hectd2	-	+	-
Afap1	-	-	-
Kcnd1	+	+	-
Nrn1	+	+	-
Ldhd	-	-	NS
Ak4	-	NS	NS
Ccr6	-	-	NS
Cxadr	-	NS	+
Apol9b	-	+	-
Kcnip3	-	NS	NS
2810468N07Rik	+	NS	NS
Insrr	+	NS	+
Lpar3	+	+	-
A230065H16Rik	+	NS	+
Rgs16	+	+	+
Acat3	-	NS	+
Mn1	-	-	NS
Gm43636	+	NS	+
Gm37019	+	NS	+
Cass4	+	+	+
Car5b	+	+	-
Slc6a8	+	+	NS
Gm14335	+	NS	+
Gdpd1	-	NS	NS
Kif5c	+	NS	NS
Reep2	+	+	NS
Il17rb	-	NS	NS
Kremen2	+	NS	NS
Igkv8-28	-	#N/A	NS
Dnase1l3	+	NS	+
Qser1	-	-	NS
Tnfrsf8	+	+	-
Apbb1	+	NS	+
Mid2	+	+	-
Fam217b	+	+	+
Mcoln3	+	-	NS
Neto2	-	-	NS
Gzmk	+	NS	+
2010300C02Rik	-	+	NS
Mapk8ip1	+	+	NS
Sh3bgrl2	-	-	NS
Akr1b8	+	NS	+
Rab39b	+	+	NS
Rundc3a	+	+	-
Adamts1	-	#N/A	+
Gramd3	-	-	NS
Runx2os1	+	+	+
Npas2	-	+	-
Spsb1	-	+	-
Stxbp1	+	+	NS
Adgrg3	-	-	+
Jag1	-	-	+
Fgf18	+	NS	+
Lgmn	+	NS	+
Pakap	-	-	NS
Il1rl1	-	-	NS
S1pr5	+	-	+
Igf2	-	-	+
Sult3a1	-	#N/A	#N/A
Npdc1	+	+	+
Rac3	+	NS	+
Slc6a13	-	NS	NS
Susd2	-	+	-
Nsg2	-	+	-
Il4	+	+	+
Fbxl21	-	NS	NS
Rab27b	-	NS	+
Pmaip1	+	+	+
Nox1	-	NS	NS
Gm33782	+	+	+
Sema6d	-	NS	NS
Gm12892	-	NS	NS
Lsr	+	+	NS
2700097O09Rik	+	+	NS
Espn	-	NS	-
Esm1	+	-	+
Etnk2	+	NS	+
B3gnt9	+	+	+
Pik3ip1	-	-	-
Perp	+	+	+
Prrg4	-	NS	-
Klc3	+	+	NS
Aplp1	+	+	+
Ndrg4	+	+	NS
Gzmc	-	NS	+
AC121801.1	+	NS	NS
Igsf9b	+	+	-
Fam83g	+	+	NS
Cd4	+	+	NS
Fabp7	+	NS	+
Ube2l6	+	+	+
Ly6g5b	-	-	+
Tgfa	-	NS	+
Lrrn4	+	+	+
Rasa1	+	+	NS
Slc27a6	-	-	+
Clec2l	+	+	+
Uevld	+	+	+
Ifit1	+	NS	+
Gm12534	+	+	NS
1700019D03Rik	+	+	-
B3galt2	-	NS	NS
BE692007	+	+	-
Paqr4	+	+	+
D630039A03Rik	+	NS	+
Nanos1	+	+	NS
Alcam	+	+	-
Klra7	+	NS	+
Kcnf1	+	+	-
Gzma	+	-	+
Xist	-	+	-
9630013D21Rik	+	+	NS
Tigit	+	+	NS
Rnase4	+	+	+
Spry1	+	+	-
Aqp9	-	-	+
2310031A07Rik	+	NS	+
Dclk2	+	NS	NS
Gm11735	+	NS	+
Mapk11	+	+	-
Dpp4	+	NS	NS
Gm8369	+	+	NS
Slc37a2	+	NS	+
Rap2a	+	NS	+
Arnt2	+	+	+
Dmrta1	-	NS	NS
Dleu2	+	+	+
Nfia	+	+	NS
Moxd2	+	+	+
F730043M19Rik	+	+	NS
Angptl2	+	+	-
Nipal1	+	NS	NS
Gpr162	+	+	NS
Ptger2	+	+	-
Agpat4	+	+	+
Vsig10	+	+	NS
Atcay	+	+	-
Zan	+	+	-
St6galnac1	+	NS	+
Cd200	+	+	-
Cdh1	-	NS	+
Timp2	+	+	-
Ctla4	+	+	NS
1500009L16Rik	+	NS	+
C030034L19Rik	+	+	NS
Cdkn2c	+	+	+
Map6	+	NS	+
Alox8	+	+	+
Chst2	+	+	NS
Coch	+	+	+
1500004A13Rik	+	+	-
Il10	+	+	+
Gpr155	+	+	+
Pard3	-	NS	NS
Spock2	+	+	-
Epdr1	+	+	+
Sh3gl3	+	+	+
Lrig1	-	+	-
Dlg2	+	+	NS
Rasd2	+	+	+
Igkv16-104	+	#N/A	+
Maf	+	+	NS
Plekho1	+	+	+
Tnfrsf4	+	+	NS
Ptpn5	+	+	+
Fam20a	+	+	-
Tmem163	+	NS	+
A430093F15Rik	+	+	NS
Vdr	+	+	+
Sccpdh	+	+	NS
Ccr3	+	NS	+
Syt11	+	+	-
Ptms	+	+	+
Gm13703	+	NS	+
Itga4	+	NS	-
Sdcbp2	+	+	+
Twsg1	+	+	NS
Klk1b27	+	+	+
Serpinf1	+	+	+
Il21	+	+	NS
Izumo1r	+	+	-
Lag3	+	+	NS

## Sheet: Raw calc.
Gene	Total counts	gene_type	P-value (Treated vs. Control)	FDR step up (Treated vs. Control)	Fold change (Treated vs. Control)	iNKT T vs. UnT		FDR(Tet+ vs. Tet-)	Fold change (Tet+ vs. Tet-)	Tet+ vs. Tet-		FDR(iNKT vs Tr1)	Fold change (iNKT vs. Tr1)	iNKT vs Tr1
Emb	31050.4	protein_coding	0.000294764	0.00996003	-4.29747	-		2.56945e-27	-3.39605	-		0.482082	-1.63534	NS
Cyp2c39	76.2317	protein_coding	0.000280552	0.00957382	-66.9749	-		#N/A	#N/A	#N/A		#N/A	#N/A	#N/A
Zfp365	410.207	protein_coding	0.00027372	0.00942551	4.16187	+		0.0142349	-1.36113	NS		0.488818	-1.2344	NS
Pkd2	152.275	protein_coding	0.000274561	0.00942551	13.6397	+		0.00142519	3.78856	+		0.0792153	-1.76988	NS
Tubb2a-ps2	140.872	processed_pseudogene	0.000269963	0.00937181	7.82577	+		0.116689	1.55426	NS		0.948756	-1.03048	NS
Krt83	8512.02	protein_coding	0.00025579	0.00895994	-11.6023	-		9.57132e-07	2.65261	+		0.0485582	2.4866	NS
Gm45884	278.892	TEC	0.00025192	0.00884238	4.35361	+		0.0348904	1.34623	NS		6.18043e-11	-3.36439	-
Gm18180	433.83	processed_pseudogene	0.000245824	0.00864608	10.5309	+		0.901732	1.03665	NS		0.932373	-1.03173	NS
Orm1	272.398	protein_coding	0.000242512	0.00854705	-8.12759	-		?	-1.35068	NS		0.00320175	38.7575	+
Gm6904	125.666	protein_coding	0.000241177	0.00853497	10.1267	+		0.828507	1.07481	NS		0.733626	-1.1392	NS
Hormad2	75.0779	protein_coding	0.000238086	0.00846041	-130.278	-		0.819752	-1.13928	NS		#N/A	#N/A	#N/A
Cdh10	161.489	protein_coding	0.000231354	0.0082382	-11.54	-		?	-1.09465	NS		0.199953	9.80698	NS
Pcp4l1	87.7796	protein_coding	0.000230627	0.00822935	-77.4175	-		?	-1.00218	NS		#N/A	#N/A	#N/A
Gm16284	255.623	processed_pseudogene	0.00022339	0.00802104	5.88724	+		0.0268224	1.94865	NS		0.0724435	1.927	NS
Gm37833	78.5517	TEC	0.000212988	0.00771802	-69.1863	-		0.202925	1.93121	NS		0.0250881	-33.188	NS
Gm43822	59.9875	TEC	0.000196047	0.00715882	114.547	+		8.60419e-07	5.04344	+		0.468793	-1.38804	NS
Gpx8	173.802	protein_coding	0.000187907	0.00689085	11.2462	+		?	-1.28189	NS		1.16505e-09	343.209	+
Ang	777.031	protein_coding	0.000178001	0.0065696	4.15264	+		1.49788e-06	3.94049	+		1.28673e-10	7.08564	+
Lrrc75b	183.253	protein_coding	0.000167988	0.00626702	-13.0947	-		2.49011e-21	-18.0413	-		0.00604067	-8.79255	-
Cyb561	319.824	protein_coding	0.000168345	0.00626702	-6.51775	-		0.862424	1.12121	NS		0.878198	1.18184	NS
Gm5096	428.142	protein_coding	0.000158972	0.00602238	-5.85086	-		#N/A	#N/A	#N/A		8.00279e-06	134.216	+
Aebp1	144.895	protein_coding	0.000156606	0.00595898	29.0827	+		1.42759e-05	4.48247	+		0.683803	1.28092	NS
Pdcd1	11590.1	protein_coding	0.000140497	0.00543012	4.09267	+		9.24883e-243	6.71554	+		8.04805e-20	-3.71722	-
Cables1	1349.53	protein_coding	0.000133861	0.00522057	-7.04269	-		0.224321	-1.78326	NS		1.40194e-05	13.2671	+
Gm38329	770.858	TEC	0.000129473	0.00506091	4.6222	+		1.28102e-12	3.08199	+		0.148364	1.51856	NS
Chad	1024.22	protein_coding	0.00012738	0.00501331	-5.28929	-		0.00150869	-4.11833	-		7.67049e-10	348.766	+
Mrvi1	67.7171	protein_coding	0.000124169	0.0049094	-117.556	-		0.054247	-2.42031	NS		#N/A	#N/A	#N/A
Taf4b	11015.5	protein_coding	0.000123216	0.00488608	-4.97939	-		1.14308e-46	-2.98817	-		3.39494e-08	1.99029	+
Mical3	491.259	protein_coding	0.000119347	0.00475151	-5.66072	-		3.28729e-27	-3.6047	-		2.3447e-11	-13.9737	-
Sncb	104.765	protein_coding	0.000118724	0.00473768	53.7625	+		0.0974372	2.15356	NS		0.0221226	3.71393	NS
Gm14685	85.811	protein_coding	0.000115377	0.00461481	-149.045	-		0.109784	2.03896	NS		0.334377	-17.1869	NS
Kir3dl2	646.739	protein_coding	0.000112927	0.00453791	-6.02373	-		?	-1.4121	NS		2.08712e-06	199.303	+
Gm996	339.59	protein_coding	0.000101321	0.00418899	12.2205	+		0.0265094	1.76758	NS		0.511387	1.45719	NS
Ccr8	8870.23	protein_coding	9.56714e-05	0.0040133	-4.25937	-		0.322562	-1.51003	NS		1.00741e-07	15.5551	+
Trim10	123.992	protein_coding	7.96957e-05	0.00340967	62.9853	+		#N/A	#N/A	#N/A		4.40286e-05	12.0052	+
Rgn	1004.55	protein_coding	7.58037e-05	0.00328024	-5.93097	-		#N/A	#N/A	#N/A		1.18691e-09	311.43	+
Caskin1	88.6253	protein_coding	7.34319e-05	0.00319735	169.467	+		2.84643e-19	6.46715	+		0.00981878	-3.6773	-
Sv2a	629.711	protein_coding	7.29871e-05	0.00318606	6.18629	+		0.0825425	1.35396	NS		1.57543e-05	-2.13044	-
Tnfrsf10b	5157.46	protein_coding	6.57947e-05	0.00288674	-4.30192	-		2.15631e-09	-2.58555	-		3.28534e-07	5.58699	+
Plxna1	1467.75	protein_coding	6.55174e-05	0.00288536	-5.09726	-		2.50987e-09	-1.90314	-		6.97678e-06	-3.91759	-
Lypd6b	711.961	protein_coding	6.05417e-05	0.0027116	-5.6782	-		1.54608e-49	-9.66453	-		0.827147	-1.14328	NS
Miat	217.585	lincRNA	5.94371e-05	0.00267783	7.74821	+		0.000276903	4.9433	+		0.0464041	-2.47833	NS
Plxna3	360.986	protein_coding	5.8868e-05	0.0026644	4.91118	+		2.07209e-17	2.79276	+		5.48305e-33	-8.60029	-
Chdh	1334.2	protein_coding	5.55553e-05	0.00253447	-5.13768	-		0.00160009	1.72795	+		0.0331616	-2.17924	NS
Usp18	1503.49	protein_coding	5.50715e-05	0.00251908	-4.39007	-		1.61293e-07	-4.81687	-		0.859048	1.06776	NS
Smim10l2a	236.314	protein_coding	5.46803e-05	0.00250786	16.0298	+		1.1946e-24	3.93969	+		3.96253e-06	-3.43102	-
Cnrip1	819.393	protein_coding	5.4125e-05	0.0024957	6.49563	+		4.31956e-51	6.25963	+		0.115842	-1.41255	NS
Tmem221	208.136	protein_coding	5.17219e-05	0.00239775	6.82664	+		3.84599e-05	-2.50575	-		0.0215936	2.37426	NS
Rasgef1a	1101.56	protein_coding	4.77938e-05	0.00223371	5.32266	+		7.9888e-38	4.03125	+		1.55036e-05	-2.01575	-
Asphd2	71.4904	protein_coding	4.51067e-05	0.00211964	136.506	+		0.0016153	3.38894	+		0.373628	1.6279	NS
Klk1b9	143.183	protein_coding	4.46378e-05	0.00210336	48.0687	+		0.659615	1.30709	NS		0.0272366	4.74016	NS
Bace1	453.304	protein_coding	4.39074e-05	0.00207469	-20.7759	-		0.00162613	-3.36968	-		0.679026	1.60279	NS
Gm26517	286.409	lincRNA	4.1377e-05	0.00197679	-8.11857	-		0.425711	1.13808	NS		3.13116e-17	-11.6495	-
Rgs8	286.098	protein_coding	3.93308e-05	0.00190549	27.9563	+		2.00528e-06	3.6683	+		0.930562	1.0482	NS
Cdh23	164.805	protein_coding	3.87745e-05	0.00188385	32.6626	+		0.00106157	3.69417	+		0.0664029	-2.13513	NS
Cdkn2a	462.915	protein_coding	3.30229e-05	0.0016415	5.29824	+		8.64948e-05	4.06887	+		1.78101e-10	6.03873	+
Hectd2	1046.62	protein_coding	3.06939e-05	0.0015346	-5.35043	-		1.62383e-08	1.61027	+		1.34097e-14	-7.52197	-
Afap1	303.655	protein_coding	2.8347e-05	0.00144243	-8.39435	-		7.55188e-67	-3.89916	-		7.05485e-26	-15.6564	-
Kcnd1	128.445	protein_coding	2.81853e-05	0.00143846	26.4472	+		3.1746e-12	4.08748	+		3.44602e-06	-3.28489	-
Nrn1	1366.9	protein_coding	2.79389e-05	0.00143012	4.5518	+		1.02407e-21	5.6049	+		1.61819e-22	-10.1746	-
Ldhd	941.669	protein_coding	2.46649e-05	0.00129333	-6.28653	-		6.84467e-06	-2.16073	-		0.996933	-1.00267	NS
Ak4	189.871	protein_coding	2.43006e-05	0.00128049	-168.13	-		0.342253	-1.60228	NS		?	-5.81405	NS
Ccr6	991.453	protein_coding	2.43457e-05	0.00128049	-6.0201	-		6.39731e-43	-8.59386	-		0.115031	1.93929	NS
Cxadr	1136.28	protein_coding	2.1462e-05	0.00113928	-4.22186	-		0.232293	-1.87133	NS		3.99113e-07	35.3367	+
Apol9b	547.108	protein_coding	2.10612e-05	0.00112494	-4.61752	-		2.72337e-20	3.66093	+		7.33018e-13	-6.01437	-
Kcnip3	383.966	protein_coding	2.06214e-05	0.00110488	-6.36683	-		0.0814426	1.83341	NS		0.903839	1.09723	NS
2810468N07Rik	212.472	processed_transcript	1.94459e-05	0.00104843	10.5853	+		0.479918	1.43199	NS		0.0228792	3.54545	NS
Insrr	148.343	protein_coding	1.92882e-05	0.0010432	75.7979	+		?	1.12524	NS		2.48513e-07	169.006	+
Lpar3	97.3859	protein_coding	1.85721e-05	0.00100764	186.199	+		5.16959e-55	18.8124	+		1.18577e-10	-11.0034	-
A230065H16Rik	136.755	protein_coding	1.79963e-05	0.000982596	71.6246	+		?	1.13731	NS		2.06905e-07	174.246	+
Rgs16	99362	protein_coding	1.52744e-05	0.000858511	4.27871	+		4.3486e-08	3.20379	+		9.31909e-16	5.30923	+
Acat3	1423.05	protein_coding	1.51183e-05	0.000852523	-4.02863	-		0.018734	-2.73822	NS		5.26376e-05	18.187	+
Mn1	228.381	protein_coding	1.50265e-05	0.000850133	-19.9283	-		1.44999e-07	-7.17171	-		0.504503	3.13384	NS
Gm43636	95.3539	TEC	1.37907e-05	0.000795929	182.194	+		0.060047	2.47969	NS		0.00410698	6.66373	+
Gm37019	460.485	TEC	1.22245e-05	0.000711413	5.10003	+		0.881933	-1.07196	NS		1.00496e-09	5.02254	+
Cass4	2860.2	protein_coding	1.22436e-05	0.000711413	7.09558	+		3.28374e-20	3.22383	+		4.80215e-10	3.05505	+
Car5b	448.493	protein_coding	1.16105e-05	0.000679213	5.50252	+		1.69621e-22	5.2283	+		0.00339121	-1.84746	-
Slc6a8	562.088	protein_coding	1.15334e-05	0.000677004	5.30278	+		3.76284e-09	3.13273	+		0.566122	1.2355	NS
Gm14335	471.303	processed_pseudogene	1.13045e-05	0.000665842	5.43789	+		0.864317	1.09523	NS		8.78446e-10	8.51676	+
Gdpd1	386.358	protein_coding	1.06546e-05	0.000636277	-17.1847	-		0.786716	-1.13782	NS		0.372733	-2.24371	NS
Kif5c	943.369	protein_coding	9.98986e-06	0.000602862	4.21949	+		0.0340604	1.26282	NS		0.514934	-1.13488	NS
Reep2	158.141	protein_coding	9.20677e-06	0.000559531	31.6678	+		2.34329e-06	3.70159	+		0.0125367	-2.80551	NS
Il17rb	1858.87	protein_coding	8.55035e-06	0.000523336	-6.04876	-		0.851627	-1.06037	NS		0.258068	1.82349	NS
Kremen2	275.904	protein_coding	8.27616e-06	0.000510185	10.0144	+		0.800353	1.08461	NS		0.448717	1.35335	NS
Igkv8-28	232.128	IG_V_gene	7.22973e-06	0.000455473	-19.7951	-		#N/A	#N/A	#N/A		0.738809	2.00859	NS
Dnase1l3	4017.14	protein_coding	6.47692e-06	0.000414114	8.73086	+		0.0993565	1.97813	NS		2.83052e-09	5.10123	+
Qser1	1191.33	protein_coding	6.39033e-06	0.000410102	-5.37607	-		8.44667e-77	-7.3505	-		0.787021	-1.13642	NS
Tnfrsf8	402.205	protein_coding	6.3399e-06	0.000408389	6.70383	+		1.56425e-30	4.273	+		8.17218e-18	-5.0284	-
Apbb1	1125.91	protein_coding	5.4573e-06	0.000365214	5.35416	+		0.564974	1.20299	NS		7.55567e-12	7.36495	+
Mid2	251.004	protein_coding	5.30629e-06	0.000356496	17.4469	+		5.53382e-05	1.9388	+		0.00511936	-1.9231	-
Fam217b	1043.44	protein_coding	4.37562e-06	0.000298636	5.40855	+		1.02685e-20	8.67887	+		2.85355e-06	2.44344	+
Mcoln3	759.753	protein_coding	4.19989e-06	0.000288936	4.8252	+		2.54432e-19	-2.41052	-		0.0701754	1.4425	NS
Neto2	552.992	protein_coding	3.85059e-06	0.000270311	-5.05009	-		1.52432e-11	-4.4508	-		0.0613841	2.57447	NS
Gzmk	5131.35	protein_coding	3.34348e-06	0.000236644	4.83318	+		0.607366	1.2563	NS		1.75795e-14	7.24379	+
2010300C02Rik	3266.99	protein_coding	3.28399e-06	0.000233394	-4.41563	-		3.63658e-28	5.22416	+		0.0880447	1.58733	NS
Mapk8ip1	533.318	protein_coding	3.21909e-06	0.000229731	10.9953	+		2.02068e-14	2.76456	+		0.545855	1.31988	NS
Sh3bgrl2	968.178	protein_coding	3.09363e-06	0.000224202	-4.50047	-		1.11082e-28	-5.62383	-		0.135804	1.76766	NS
Akr1b8	233.61	protein_coding	2.84455e-06	0.000209074	120.895	+		0.0491442	2.47813	NS		0.00029018	8.79949	+
Rab39b	382.613	protein_coding	2.73902e-06	0.000202182	11.3418	+		1.72423e-18	3.43807	+		0.23002	-1.39046	NS
Rundc3a	543.39	protein_coding	2.33366e-06	0.000176814	6.93625	+		9.82906e-12	2.71202	+		5.04796e-05	-2.82895	-
Adamts1	1126.86	protein_coding	2.18654e-06	0.000167885	-5.94258	-		#N/A	#N/A	#N/A		1.5839e-05	49.9025	+
Gramd3	40733.3	protein_coding	2.16738e-06	0.00016716	-5.97648	-		1.13395e-15	-1.84251	-		0.416766	1.31732	NS
Runx2os1	377.021	antisense_RNA	2.09619e-06	0.000162398	6.50814	+		5.67211e-05	3.63192	+		1.15848e-10	4.8957	+
Npas2	535.947	protein_coding	1.68521e-06	0.000133566	-6.66353	-		0.0067728	1.65385	+		1.28398e-06	-4.18736	-
Spsb1	4543.39	protein_coding	1.07464e-06	9.24133e-05	-6.43483	-		1.12129e-13	1.85026	+		5.46422e-17	-5.38248	-
Stxbp1	2109.36	protein_coding	1.03818e-06	9.01803e-05	4.23682	+		1.02361e-40	3.34721	+		0.444874	1.30006	NS
Adgrg3	3009.24	protein_coding	8.17362e-07	7.24629e-05	-8.7715	-		8.69318e-21	-12.1436	-		1.82096e-06	17.8374	+
Jag1	2128.13	protein_coding	8.0473e-07	7.17127e-05	-5.6949	-		0.00518585	-3.09677	-		1.29812e-06	15.2864	+
Fgf18	250.58	protein_coding	7.11395e-07	6.47369e-05	22.5831	+		0.284228	1.7003	NS		6.13961e-05	5.42664	+
Lgmn	5862.02	protein_coding	6.89292e-07	6.30592e-05	7.28605	+		0.0177325	1.39683	NS		3.12164e-40	4.74228	+
Pakap	1667.19	protein_coding	6.1974e-07	5.78227e-05	-6.55428	-		0.00657659	-1.71723	-		0.164626	-1.44939	NS
Il1rl1	1232.26	protein_coding	4.20024e-07	4.0511e-05	-20.5107	-		1.53382e-08	-3.794	-		0.405736	-1.94313	NS
S1pr5	763.988	protein_coding	4.21621e-07	4.0511e-05	8.7579	+		6.62615e-05	-4.7259	-		8.21048e-21	88.1452	+
Igf2	2102.72	protein_coding	3.63256e-07	3.57008e-05	-4.34956	-		1.92712e-05	-4.74247	-		7.16856e-17	65.1421	+
Sult3a1	239.062	protein_coding	2.66631e-07	2.66615e-05	-415.325	-		#N/A	#N/A	#N/A		#N/A	#N/A	#N/A
Npdc1	528.298	protein_coding	2.50874e-07	2.5381e-05	7.97253	+		3.34573e-07	4.00352	+		0.00530169	3.38708	+
Rac3	219.738	protein_coding	2.35609e-07	2.39778e-05	58.8809	+		0.945256	-1.0482	NS		0.00024214	5.98654	+
Slc6a13	363.7	protein_coding	2.29603e-07	2.36464e-05	-12.5832	-		0.0154794	-2.99325	NS		0.0106215	49.2783	NS
Susd2	2671.85	protein_coding	2.06876e-07	2.16406e-05	-4.79453	-		4.1078e-09	2.22223	+		2.63563e-11	-4.82917	-
Nsg2	1083.35	protein_coding	1.92725e-07	2.03354e-05	-4.78646	-		4.30098e-25	1.95404	+		0	-166.512	-
Il4	17350.7	protein_coding	1.42284e-07	1.53937e-05	7.39912	+		3.10105e-32	7.63768	+		1.19021e-16	16.0194	+
Fbxl21	581.398	protein_coding	1.4231e-07	1.53937e-05	-5.755	-		0.60928	1.263	NS		0.855976	-1.15319	NS
Rab27b	2584.29	protein_coding	1.3237e-07	1.45008e-05	-7.04073	-		0.21123	-1.88312	NS		7.67049e-10	114.286	+
Pmaip1	14812.5	protein_coding	1.27583e-07	1.4066e-05	4.61841	+		0.000500869	1.5773	+		3.04457e-14	6.13967	+
Nox1	258.68	protein_coding	9.73142e-08	1.10112e-05	-17.9898	-		0.80983	-1.15204	NS		0.864304	1.20545	NS
Gm33782	794.21	lincRNA	8.60696e-08	9.80339e-06	4.42212	+		0.00201317	3.36877	+		2.0846e-18	7.36376	+
Sema6d	2195.42	protein_coding	8.00924e-08	9.30749e-06	-9.99814	-		0.0428653	-2.02846	NS		0.0553009	3.98175	NS
Gm12892	658.064	processed_pseudogene	7.58387e-08	8.87312e-06	-6.40869	-		0.963737	1.03192	NS		0.158302	2.83964	NS
Lsr	1005.35	protein_coding	7.38162e-08	8.69565e-06	6.4389	+		4.21568e-05	2.34742	+		0.0167578	2.23284	NS
2700097O09Rik	2004.4	protein_coding	4.58312e-08	5.55106e-06	8.85038	+		5.93558e-10	2.59173	+		0.430221	1.23003	NS
Espn	1611.95	protein_coding	4.15808e-08	5.07197e-06	-4.59363	-		0.521931	1.07999	NS		6.74229e-05	-2.51373	-
Esm1	1241.55	protein_coding	4.05469e-08	5.01702e-06	15.5614	+		1.56715e-09	-2.11002	-		5.04406e-05	5.45751	+
Etnk2	1367.56	protein_coding	3.9102e-08	4.87331e-06	8.06292	+		0.0263826	2.08956	NS		4.72112e-21	18.0768	+
B3gnt9	568.485	protein_coding	3.11635e-08	3.94104e-06	7.82769	+		8.4829e-05	2.0038	+		0.00446485	2.12632	+
Pik3ip1	1982.09	protein_coding	2.10576e-08	2.72309e-06	-5.44488	-		1.11496e-18	-7.77031	-		0.00104058	-3.06327	-
Perp	2200.64	protein_coding	1.62315e-08	2.11489e-06	8.32933	+		0.00158823	2.81293	+		1.07984e-28	21.1037	+
Prrg4	318.849	protein_coding	9.84955e-09	1.32346e-06	-31.0088	-		0.652556	-1.212	NS		0.0098436	-7.52124	-
Klc3	1139.33	protein_coding	9.66941e-09	1.30948e-06	6.50962	+		9.00867e-12	1.76845	+		0.736182	1.1572	NS
Aplp1	6038.42	protein_coding	7.68428e-09	1.0573e-06	4.86184	+		8.66709e-70	4.3515	+		3.03086e-05	2.31139	+
Ndrg4	350.306	protein_coding	6.69756e-09	9.44191e-07	29.9911	+		0.000111399	2.10242	+		0.0296599	2.21483	NS
Gzmc	3767.19	protein_coding	6.48347e-09	9.21564e-07	-4.1644	-		0.181645	-1.69303	NS		1.29346e-18	22.2092	+
AC121801.1	994.429	antisense_RNA	4.8355e-09	6.93048e-07	4.30821	+		0.64532	-1.10944	NS		0.57657	1.15872	NS
Igsf9b	509.733	protein_coding	3.6276e-09	5.24295e-07	20.0049	+		1.10866e-31	4.50138	+		6.30463e-07	-3.94123	-
Fam83g	757.63	protein_coding	3.48053e-09	5.07303e-07	13.966	+		2.89645e-11	3.95953	+		0.4725	1.3469	NS
Cd4	137265	protein_coding	1.93374e-09	2.89203e-07	4.79977	+		3.35121e-12	1.53618	+		0.082742	-1.43541	NS
Fabp7	325.41	protein_coding	1.69632e-09	2.55921e-07	42.7761	+		?	1.43352	NS		2.29837e-11	71.0988	+
Ube2l6	5643.78	protein_coding	1.61094e-09	2.4519e-07	6.83278	+		6.3292e-11	2.65162	+		7.15641e-08	3.52196	+
Ly6g5b	7800.73	protein_coding	1.05992e-09	1.67244e-07	-4.49803	-		0.00634705	-1.94138	-		8.91648e-11	12.583	+
Tgfa	1601.27	protein_coding	9.28516e-10	1.47866e-07	-7.56598	-		?	1.09377	NS		3.85545e-09	142.712	+
Lrrn4	701.627	protein_coding	7.90046e-10	1.26991e-07	7.06378	+		0.000663237	2.3928	+		7.70289e-11	4.30211	+
Rasa1	21931.2	protein_coding	7.12216e-10	1.1556e-07	4.25078	+		3.76591e-25	1.79328	+		0.0565874	1.47189	NS
Slc27a6	5369.6	protein_coding	6.44366e-10	1.05547e-07	-5.10101	-		4.50824e-05	-2.96332	-		4.78168e-24	28.6904	+
Clec2l	245.853	protein_coding	4.60817e-10	7.84712e-08	469.71	+		0.00027908	4.36423	+		1.80955e-07	7.34587	+
Uevld	2941.32	protein_coding	3.97735e-10	6.84065e-08	8.86588	+		0.000368772	1.45343	+		4.84787e-08	2.72486	+
Ifit1	25844.1	protein_coding	3.5876e-10	6.23265e-08	14.0432	+		0.024477	-2.26703	NS		9.77195e-10	31.1209	+
Gm12534	287.993	antisense_RNA	2.41945e-10	4.28991e-08	550.268	+		1.54642e-13	7.28261	+		0.26492	1.56868	NS
1700019D03Rik	2047.67	protein_coding	2.23307e-10	4.00068e-08	27.4161	+		8.79693e-43	9.25428	+		4.67582e-06	-3.69756	-
B3galt2	770.305	protein_coding	1.78077e-10	3.22395e-08	-32.4894	-		0.129595	-1.96584	NS		0.0228786	49.8269	NS
BE692007	650.015	processed_transcript	1.69669e-10	3.10439e-08	12.0678	+		3.74249e-05	2.5164	+		4.87097e-36	-15.1119	-
Paqr4	1544.14	protein_coding	1.62809e-10	3.01091e-08	5.19196	+		0.00493576	1.64634	+		6.61133e-06	2.41499	+
D630039A03Rik	2133.88	protein_coding	1.47195e-10	2.75174e-08	7.57439	+		0.274117	1.26586	NS		8.71909e-18	7.81823	+
Nanos1	7420.44	protein_coding	9.96346e-11	1.90402e-08	6.63131	+		1.02633e-64	3.50549	+		0.0390522	1.57179	NS
Alcam	2133.72	protein_coding	6.74391e-11	1.30324e-08	9.85761	+		1.04383e-60	5.88251	+		0.000737206	-1.83005	-
Klra7	1110.77	protein_coding	6.21412e-11	1.21451e-08	5.71586	+		?	-1.14544	NS		1.09984e-21	1492.7	+
Kcnf1	746.408	protein_coding	5.56227e-11	1.0996e-08	6.71967	+		3.96525e-167	3.9818	+		5.33653e-188	-14.1244	-
Gzma	76545.2	protein_coding	4.84588e-11	9.75853e-09	7.83529	+		0.00040628	-3.73592	-		1.02903e-34	1574.37	+
Xist	10857	lincRNA	4.0449e-11	8.28194e-09	-778.152	-		1.42336e-07	2.55699	+		4.14227e-137	-6014.69	-
9630013D21Rik	481.502	processed_transcript	2.75053e-11	5.9133e-09	12.3599	+		6.41277e-14	7.32128	+		0.266534	1.57199	NS
Tigit	21390.8	protein_coding	2.64007e-11	5.74766e-09	9.45943	+		7.97961e-27	6.06718	+		0.673454	1.13003	NS
Rnase4	18426.2	protein_coding	2.23173e-11	4.92096e-09	4.50624	+		2.72777e-69	4.00804	+		2.22233e-11	4.61948	+
Spry1	3189.3	protein_coding	2.02735e-11	4.52836e-09	6.95072	+		9.4376e-44	3.60585	+		3.15794e-05	-2.55697	-
Aqp9	8558.64	protein_coding	1.55259e-11	3.51355e-09	-4.99922	-		5.54259e-16	-11.3699	-		1.77681e-24	137.989	+
2310031A07Rik	344.176	lincRNA	2.41846e-12	5.69796e-10	25.15	+		0.195654	1.68988	NS		1.5875e-08	6.65666	+
Dclk2	951.459	protein_coding	1.96934e-12	4.70426e-10	5.14359	+		0.0570386	1.34801	NS		0.444382	-1.29356	NS
Gm11735	4218.49	unprocessed_pseudogene	1.12259e-12	2.79819e-10	8.53229	+		0.822092	1.07353	NS		4.89102e-17	12.0543	+
Mapk11	1253.93	protein_coding	7.83588e-13	1.9819e-10	9.01469	+		0.00181463	1.28966	+		1.95792e-12	-3.50197	-
Dpp4	8629.63	protein_coding	7.30485e-13	1.87517e-10	4.48611	+		0.0185734	-1.14261	NS		0.197838	1.27612	NS
Gm8369	3722.05	protein_coding	6.45833e-13	1.70887e-10	9.42139	+		6.84527e-05	1.43926	+		0.0203276	-2.23627	NS
Slc37a2	478.425	protein_coding	2.72844e-13	7.44865e-11	34.6641	+		0.0804349	1.71933	NS		0.00128285	3.07562	+
Rap2a	8947.96	protein_coding	4.58622e-14	1.31464e-11	4.50609	+		0.30867	1.09575	NS		1.64273e-28	5.7067	+
Arnt2	20451.2	protein_coding	3.28075e-14	9.72855e-12	10.713	+		6.55964e-22	3.33579	+		2.8329e-19	7.20995	+
Dmrta1	1345.52	protein_coding	2.02326e-14	6.10491e-12	-13.8887	-		0.692748	1.26207	NS		0.0131399	11.9574	NS
Dleu2	3055.72	processed_transcript	1.66966e-14	5.12793e-12	4.78118	+		6.06272e-08	2.46021	+		0.000665916	2.16948	+
Nfia	1704.03	protein_coding	1.28647e-14	4.02292e-12	22.215	+		7.62839e-34	4.4097	+		0.989348	1.00648	NS
Moxd2	575.762	protein_coding	7.79599e-15	2.48302e-12	199.645	+		0.000385534	4.37037	+		3.87743e-25	18.9484	+
F730043M19Rik	870.373	bidirectional_promoter_lncRNA	6.67317e-15	2.16551e-12	9.34583	+		7.99091e-06	3.14793	+		0.0158255	-1.75185	NS
Angptl2	1298.88	protein_coding	4.39109e-15	1.45235e-12	16.2037	+		3.70517e-18	9.17893	+		2.36155e-50	-38.3582	-
Nipal1	1541.96	protein_coding	3.83481e-15	1.29323e-12	13.5951	+		0.0504662	1.25495	NS		0.894411	-1.04742	NS
Gpr162	683.963	protein_coding	3.66764e-15	1.26159e-12	27.5211	+		1.79015e-11	3.97427	+		0.0360423	1.83898	NS
Ptger2	4233.44	protein_coding	1.3181e-15	4.62652e-13	10.1347	+		1.21212e-13	3.99634	+		0.00633218	-2.02868	-
Agpat4	2971.22	protein_coding	1.06122e-15	3.80247e-13	11.7894	+		5.06498e-15	2.57422	+		8.0006e-12	3.33689	+
Vsig10	1377.62	protein_coding	1.57574e-16	5.76622e-14	18.1079	+		1.95616e-44	4.5658	+		0.364679	-1.41331	NS
Atcay	1278.62	protein_coding	1.42831e-16	5.34034e-14	55.363	+		7.684e-66	4.45537	+		0.000431169	-2.22527	-
Zan	2849.43	protein_coding	9.75768e-18	3.72939e-15	15.1033	+		6.84944e-20	7.35215	+		5.81717e-14	-5.0529	-
St6galnac1	44335.2	protein_coding	4.55414e-18	1.78015e-15	10.7992	+		0.0418786	1.24784	NS		2.31701e-40	14.6319	+
Cd200	1352.07	protein_coding	3.5411e-18	1.41636e-15	24.8431	+		9.57503e-81	5.52999	+		5.27796e-32	-11.1009	-
Cdh1	20398.3	protein_coding	2.7702e-18	1.1344e-15	-6.73095	-		0.0220194	-2.55497	NS		6.83053e-43	161.816	+
Timp2	12557.5	protein_coding	1.03326e-18	4.33438e-16	5.41414	+		8.91136e-41	2.82409	+		1.83168e-13	-2.66364	-
Ctla4	96522.1	protein_coding	9.0911e-19	3.90894e-16	20.1972	+		4.65322e-12	4.78883	+		0.234383	1.51851	NS
1500009L16Rik	687.508	protein_coding	5.53918e-19	2.45441e-16	46.5188	+		0.0115698	2.41145	NS		6.7868e-11	6.52245	+
C030034L19Rik	2298.9	lincRNA	5.56554e-19	2.45441e-16	12.0058	+		3.66729e-07	4.91138	+		0.374498	-1.28026	NS
Cdkn2c	3996.28	protein_coding	5.18777e-19	2.41147e-16	5.41525	+		3.28122e-55	4.00894	+		1.43845e-05	1.94994	+
Map6	785.892	protein_coding	4.06083e-19	1.94006e-16	25.3646	+		0.151713	1.32467	NS		0.00864753	2.15513	+
Alox8	3483.69	protein_coding	2.31643e-19	1.13829e-16	8.07354	+		1.77657e-24	3.59275	+		3.76304e-12	3.66743	+
Chst2	17653.3	protein_coding	9.80729e-20	4.96105e-17	15.89	+		3.66949e-156	10.912	+		0.346159	1.28135	NS
Coch	1031.23	protein_coding	4.49633e-20	2.3434e-17	267.894	+		5.95977e-10	5.54086	+		3.95141e-11	4.58618	+
1500004A13Rik	1459.66	processed_transcript	3.70405e-20	1.99081e-17	18.8921	+		8.51766e-69	4.06806	+		0.0016407	-1.84293	-
Il10	169799	protein_coding	2.40583e-20	1.33477e-17	259.165	+		5.9422e-13	10.7225	+		8.35003e-12	19.9555	+
Gpr155	17408.3	protein_coding	2.05063e-20	1.17563e-17	14.1512	+		1.51132e-123	3.47058	+		0.000404205	2.23756	+
Pard3	2574.78	protein_coding	1.75919e-20	1.04332e-17	-21.5601	-		0.15382	-2.0333	NS		0.0245523	8.00035	NS
Spock2	14093.5	protein_coding	6.27193e-21	3.85253e-18	42.0699	+		2.43906e-280	7.12247	+		0.00949499	-1.8222	-
Epdr1	4042.69	protein_coding	2.27091e-21	1.44657e-18	22.928	+		6.65048e-18	5.32362	+		3.84747e-07	4.08558	+
Sh3gl3	1793.37	protein_coding	2.0901e-21	1.3826e-18	18.6656	+		7.04732e-15	4.34134	+		1.02142e-07	4.00921	+
Lrig1	2185.83	protein_coding	2.37242e-22	1.63213e-19	-8.53805	-		1.15006e-135	3.20035	+		0	-172.53	-
Dlg2	1077.73	processed_transcript | protein_coding	2.069e-22	1.54699e-19	50.0414	+		1.40143e-22	7.36745	+		0.901547	1.06204	NS
Rasd2	1814.02	protein_coding	2.15872e-22	1.54699e-19	123.779	+		3.15083e-07	5.96877	+		2.82315e-12	11.8372	+
Igkv16-104	2767.04	IG_V_gene	1.24782e-22	9.75514e-20	129.935	+		#N/A	#N/A	#N/A		2.3077e-09	247.105	+
Maf	80662.4	protein_coding	7.15221e-23	5.85766e-20	9.38022	+		1.86816e-118	7.00502	+		0.0644957	1.53479	NS
Plekho1	10053.2	protein_coding	4.58613e-23	3.94385e-20	19.2144	+		8.4784e-34	4.99282	+		4.9871e-09	3.26201	+
Tnfrsf4	8748.78	protein_coding	2.76188e-23	2.50009e-20	27.3022	+		6.44083e-08	3.44812	+		0.228907	-1.51107	NS
Ptpn5	4488.77	protein_coding	1.34924e-23	1.2892e-20	19.294	+		9.87696e-30	3.64383	+		1.31508e-13	3.58667	+
Fam20a	1019.53	protein_coding	4.17111e-24	4.21994e-21	70.433	+		6.6115e-17	8.98531	+		0.00202865	-2.45478	-
Tmem163	1800.25	protein_coding	2.91747e-24	3.1361e-21	8.06592	+		0.0802405	2.08949	NS		2.25001e-23	29.3062	+
A430093F15Rik	2280.52	processed_transcript	7.25298e-25	8.31627e-22	14.4342	+		1.92487e-37	3.03809	+		0.601535	-1.16207	NS
Vdr	18967.4	protein_coding	1.08025e-25	1.32709e-22	43.1444	+		1.32919e-25	10.2404	+		6.35399e-05	3.16104	+
Sccpdh	11725.1	protein_coding	1.54649e-26	2.04601e-23	37.8545	+		6.82503e-23	9.86762	+		0.0732994	1.79765	NS
Ccr3	2482.14	protein_coding	5.53664e-27	7.93539e-24	102.967	+		0.794528	1.1501	NS		7.2461e-11	13.2854	+
Syt11	10130.5	protein_coding	1.14919e-27	1.79681e-24	6.52056	+		2.94026e-128	3.35327	+		6.85063e-07	-2.08731	-
Ptms	36593.9	protein_coding	1.61552e-32	2.77854e-29	12.8293	+		5.18928e-38	3.14986	+		2.3498e-09	3.29772	+
Gm13703	1961.97	antisense_RNA	1.41412e-34	2.70239e-31	206.685	+		?	-1.15109	NS		1.31193e-27	4204.01	+
Itga4	34112.6	protein_coding	1.15531e-34	2.48377e-31	13.2868	+		0.112671	1.2074	NS		0.000711293	-1.76446	-
Sdcbp2	3057.31	protein_coding	1.04857e-35	2.57633e-32	32.3695	+		3.29475e-28	3.85212	+		6.21098e-09	2.88434	+
Twsg1	23137.7	protein_coding	9.71979e-37	2.78618e-33	17.0087	+		4.22892e-33	2.92951	+		0.0265498	1.63424	NS
Klk1b27	1773.46	protein_coding	2.80824e-39	9.65979e-36	57.8694	+		0.00296326	2.00559	+		4.95164e-10	4.28718	+
Serpinf1	4724.16	protein_coding	7.28866e-46	3.13394e-42	59.2275	+		5.045e-11	3.79381	+		4.88843e-45	25.0203	+
Il21	23833.2	protein_coding	4.2171e-48	2.41767e-44	316.559	+		3.85923e-16	10.6406	+		0.0495163	-1.97435	NS
Izumo1r	47195.2	protein_coding	3.05328e-51	2.62566e-47	24.3589	+		5.94567e-175	4.50275	+		0.00609591	-1.4406	-
Lag3	95811.8	protein_coding	4.00721e-62	6.89201e-58	135.755	+		2.24463e-13	8.32619	+		0.0122933	3.04676	NS
