# Supplementary material for: Re-programming mouse liver-resident invariant natural killer T cells for suppressing hepatic and diabetogenic autoimmunity
Source: Nat Commun. 2022 Jun 7;13:3279. doi: 10.1038/s41467-022-30759-w (PMC9174212; doi:10.1038/s41467-022-30759-w)
Supplement: Supplementary file 10 — Source Data [file 41467_2022_30759_MOESM10_ESM.xlsx]

## Sheet: Fig. 1A
Cys-NPs / Untreated	KRN/CD1d-NPs	KRN7000		Cys-NPs / Untreated	KRN/CD1d-NPs	KRN7000		Cys-NPs / Untreated	KRN/CD1d-NPs	KRN7000		Cys-NPs / Untreated	KRN/CD1d-NPs	KRN7000
5	0.25	3.5		4.4	2.5	3.9		11	1	2.5		4	0	2
3	0.25	1		2.4	1.75	2.7		3.5	2	2		3	1	1
4	0.25	1.5		2.9	2.4	2.4		3.5	2	2.5		3	1	2
4	0.5	5		3.2	2.6	5.1		3	2.5	13		2	2	4
4	0.25	2.5		2.6	1.85	2.7		3.5	1.5	3		3	1	3
3.5	2			3.43	2.3			20	2.5			4	2
3.5	2			2.4	1.8			2.5	1			2	0
3	0.5			2.2	1.45			1.5	1			1	0
3	0.75			2.6	1.8			3	1			3	0
5	2.5			4.6	2.1			6	1.5			4	1
3	2			2.6	2.5			4	4			4	3
2	2			2.5	2.2			4	2			4	1
5	1.5			6.8	2.1			11	1			4	0
3	3			3.3	3.5			4.5	5			4	4
2	2			3.5	2.5			3	2			3	2
5	0.75			5.1	1.8			6	1.5			4	1
	1.5				2				3				3
	1.5				2.1				2.5				2

## Sheet: Fig. 1B
Cys-NPs / Untreated	KRN/CD1d-NPs	KRN7000		Cys-NPs / Untreated	KRN/CD1d-NPs	KRN7000		Cys-NPs / Untreated	KRN/CD1d-NPs	KRN7000
3.71875	2.90625	3.5		3.5625	2.5	2.75		3.125	1.78125	1.875
3.78125	3.34375	3.71875		3.46875	3.09375	3		3.53125	2.5	2.5625
3.96875	3.46875	3.625		3.5625	2.15625	2.83333		3.1875	1.59375	2.45833
3.5	3.71875	4		3.05625	2.21875	3.5		2.4375	1.8125	4
3.84375	3.15625	3.59687		3.28125	2.65625	2.9375		2.90625	2.34375	1.90625
3.8125	3.34375			3.41667	2.6875			2.95833	2.25
3.84375	3.5			3.125	2.75			2.33333	2.58333
3.46875	3.1875			2.8125	2.41667			3.75	2
	3.25				1.8125			2.78125	1.8125
3.71875	3.28125			3.25	1.75			2.34375	1.33333
3.79167	3.3125			2.90625	2.29167			2.9375	2.25
3.625	3.66667			3.25	1.4375			2.29167	0.96875
3.9375	3.33333			2.75	2.0625			2.375	1.375
	3.03125				2.4375			3.4375	1.8125
3.75	2.95833			3.16667	2.90625			2.33333	2.4375
3.90625	3.20833			3.28125	1.71875			1.91667	1.59375
3.58333	2.79167			2.875	1.125				0.75
3.91667	3.5			2.85417	2.0625				1.71875
	3.45833				2.39583				1.875
	3.52083				2.25				1.58333
	3.40625				2.0625				1.5625

## Sheet: Fig. 1C
Cys-NPs	KRN/CD1d-NPs	KRN
146.667	17.3206	42.7253
76.1967	7.1238	42.6555
39.8269	5.30793	46.1476
47.5444	37.7142	35.4619
35.4444	23.554	79.846
77.4015	19.9222
122.694	45.6936
62.1063	51.7698
20.6031	19.7127
60.0984	29.9968
36.3873	13.2174
41.7825	72.9142
18.2111	51.473
14.7714	14.073
84.5079	19.992

## Sheet: Fig. 1E
KRN/CD1d-NPs + Isotype	KRN/CD1d-NPs + anti-CD1d mAb			KRN/CD1d-NPs + Isotype	KRN/CD1d-NPs + anti-CD1d mAb			KRN/CD1d-NPs + Isotype	KRN/CD1d-NPs + anti-CD1d mAb			KRN/CD1d-NPs + Isotype	KRN/CD1d-NPs + anti-CD1d mAb
3	3.5			2.7	2.5			3	3			3	3
1.5	3			2	2.5			2.5	3			2	3
1	2.5			1.8	2.9			2	4			2	4
1.5	1.75			2.1	2.2			1	2			0	2
1.5	4.5			2.3	2.8			1.5	8			1	4

## Sheet: Fig. 1F
KRN/CD1d-NPs + Isotype	KRN/CD1d-NPs + anti-CD1d mAb			KRN/CD1d-NPs + Isotype	KRN/CD1d-NPs + anti-CD1d mAb			KRN/CD1d-NPs + Isotype	KRN/CD1d-NPs + anti-CD1d mAb
3.20833	3.5625			2.16667	2.5625			1.66667	2.1875
3.375	3.40625			2.40625	2.40625			1.8125	1.71875
2.8125	3.125			1.625	2.625			1.5	2
3.20833	3.96875			2.25	3.75			2	3.43438
3.15625				1.8125				1.34375

## Sheet: Fig. 1H left
Cys-NPs	KRN/CD1d-NPs
13.8125	8.4375
12.25	5.75
7.375	7.875
8.4375	4.0625
10.0625	2.4375
10.375	7.125
11.25	5.5625
10.0625	7.8125
10.3125	7.375

## Sheet: Fig. 1H right
Cys-NPs	KRN/CD1d-NPs
2.6875	0.9375
1.75	1
2.3125	0.75
0.6875	0.625
2.25	0.5625
2.0625	1
1.6875	1.9375
2.4375	1.25
2.0625	1

## Sheet: Fig. 1J left
Cys-NPs	KRN/CD1d-NPs
11.5625	10.25
8.625	8.1875
10.9375	6.125
14.125	3.625
11	3.5625
7	7.5
9.8125	6.3125
9.0625	5.0625
	4.3125
	7.5

## Sheet: Fig. 1J right
Cys-NPs	KRN/CD1d-NPs
2.5	0.6875
2.5	0.375
2.5	0.9375
2	0.75
1.8125	0.916667
2.25	0.8125
2.08333	1.16667
1.3125	0.5
	0.6875

## Sheet: Fig. 1K
Cys-NPs	KRN/CD1d-NPs
89.9031	23.1698
33.5762	31.5682
70.592	26.3301
19.4682	35.5841
41.6079	3.09047
40.1238	19.7476
38.7444	22.3666
57.619	4.29523
	15.9936
	55.8031

[truncated: 42 more sheets: Fig. 2A, Fig. 2D, Fig. 2E, Fig. 2F, Fig. 3C, Fig. 3D, Fig. 6A, Fig. 6B, Fig. 6C, Fig. 6D, Fig. 6F, Fig. 6G, Fig. 6H, Fig. 6I, Fig. 6J, Fig. 6K, Fig. 6L, Fig. 7A, Fig. 7B, Fig. 7C …]
